# Supplementary material for: Exosomes derived from pancreatic cancer cells induce insulin resistance in C2C12 myotube cells through the PI3K/Akt/FoxO1 pathway
Source: Sci Rep. 2017 Jul 14;7:5384. doi: 10.1038/s41598-017-05541-4 (PMC5511275; doi:10.1038/s41598-017-05541-4)
Supplement: Supplementary file 2 — Dataset 1 [file 41598_2017_5541_MOESM2_ESM.xls]

## Sheet: 差异未筛选
systematic_name	FC ([KPC] vs [MPDC])	Log FC ([KPC] vs [MPDC])	FC (abs) ([KPC] vs [MPDC])	Regulation ([KPC] vs [MPDC])	KPC.txt:gTotalProbeSignal(raw)	MPDC.txt:gTotalProbeSignal(raw)	KPC.txt:gTotalProbeSignal(normalized)	MPDC.txt:gTotalProbeSignal(normalized)	KPC.txt:gFEFlags	MPDC.txt:gFEFlags	active_sequence	mirbase accession No	chr	start	stop	strand	control_type
mmu-let-7a-1-3p	1.63844	0.712327	1.63844	up	0.1	0.1	-2.60961	-3.32194	Not Detected	Not Detected	GGAAAGACAGTAGATTGTATAG	MIMAT0004620	chr13	48633632	48633611	+	0
mmu-let-7a-2-3p	1.63844	0.712327	1.63844	up	0.1	0.1	-2.60961	-3.32194	Not Detected	Not Detected	GAAAGCTAGGAGGCTG	MIMAT0017015	chr9	41344866	41344880	-	0
mmu-let-7a-5p	6.17757	2.62704	6.17757	up	2099.91	1032.47	11.8978	9.27078	Detected	Detected	AACTATACAACCTACTACCT	MIMAT0000521	chr9	41344817	41344836	-	0
mmu-let-7b-3p	1.73784	0.797296	1.73784	up	11.8881	23.4825	4.44741	3.65011	Detected	Detected	GGGAAGGCAGTAGGTT	MIMAT0004621	chr15	85537816	85537830	-	0
mmu-let-7b-5p	390.888	8.61061	390.888	up	5388.35	75.6068	13.9415	5.33092	Detected	Detected	AACCACACAACCTACTACC	MIMAT0000522	chr15	85537759	85537776	-	0
mmu-let-7c-1-3p	1.63844	0.712327	1.63844	up	0.1	0.1	-2.60961	-3.32194	Not Detected	Not Detected	GGAAAGCTAGAAGGTTGTACA	MIMAT0004622	chr16	77599964	77599983	-	0
mmu-let-7c-5p	23.2535	4.53938	23.2535	up	4091.28	637.502	12.9737	8.43434	Detected	Detected	AACCATACAACCTACTACC	MIMAT0000523	chr15	85537049	85537067	-	0
mmu-let-7d-3p	1.63844	0.712327	1.63844	up	0.1	0.1	-2.60961	-3.32194	Not Detected	Not Detected	AGAAAGGCAGCAGGTCGT	MIMAT0000384	chr13	48631471	48631455	+	0
mmu-let-7d-5p	16.8742	4.07675	16.8742	up	1258.56	256.989	11.1877	7.1109	Detected	Detected	AACTATGCAACCTACTACC	MIMAT0000383	chr13	48631417	48631400	+	0
mmu-let-7e-3p	48.0686	5.58702	48.0686	up	1.54269	0.1	2.26508	-3.32194	Detected	Not Detected	GGAAAGCTAGGAGGCCG	MIMAT0017016	chr17	17967381	17967396	-	0
mmu-let-7e-5p	5.42441	2.43947	5.42441	up	1195.7	693.577	11.0439	8.60438	Detected	Detected	AACTATACAACCTCCTACC	MIMAT0000524	chr17	17967334	17967351	-	0
mmu-let-7f-1-3p	1.88701	0.916106	1.88701	up	11.6794	21.8207	4.40528	3.48917	Detected	Detected	GGGAAGGCAATAGATTGTAT	MIMAT0004623	chr13	48633282	48633263	+	0
mmu-let-7f-2-3p	1.63844	0.712327	1.63844	up	0.1	0.1	-2.60961	-3.32194	Not Detected	Not Detected	GAAAGACAGTAGACTGTATA	MIMAT0017017	chrX	148346948	148346966	-	0
mmu-let-7f-5p	5.64417	2.49676	5.64417	up	1078.96	646.23	10.9564	8.45962	Detected	Detected	AACTATACAATCTACTACCTC	MIMAT0000525	chr13	48633226	48633206	+	0
mmu-let-7g-3p	1.63844	0.712327	1.63844	up	0.1	0.1	-2.60961	-3.32194	Not Detected	Not Detected	GCAAGGCAGTGGCCT	MIMAT0004519	chr9	106081241	106081254	-	0
mmu-let-7g-5p	2.6752	1.41965	2.6752	up	810.1	874.733	10.3645	8.94484	Detected	Detected	AACTGTACAAACTACTACCTC	MIMAT0000121	chr9	106081179	106081198	-	0
mmu-let-7i-3p	1.63844	0.712327	1.63844	up	0.1	0.1	-2.60961	-3.32194	Not Detected	Not Detected	AGCAAGGCAGTAGCTT	MIMAT0004520	chr10	122422778	122422764	+	0
mmu-let-7i-5p	11.0017	3.45965	11.0017	up	791.343	198.812	10.2744	6.81473	Detected	Detected	AACAGCACAAACTACTACCTC	MIMAT0000122	chr10	122422722	122422703	+	0
mmu-let-7j	1.63844	0.712327	1.63844	up	0.1	0.1	-2.60961	-3.32194	Not Detected	Not Detected	ATAACAGCACAAACTAATACC	MIMAT0025123					0
mmu-let-7k	9.32524	3.22114	9.32524	up	5.47256	13.4684	3.43593	0.21479	Detected	Detected	CACACAACCTCCTACC	MIMAT0025580					0
mmu-miR-100-3p	1.63844	0.712327	1.63844	up	0.1	0.1	-2.60961	-3.32194	Not Detected	Not Detected	ATACCTATAGACACAAGCTT	MIMAT0017051	chr9	41339557	41339575	-	0
mmu-miR-100-5p	58.9904	5.88241	58.9904	up	321.068	19.3596	9.10374	3.22133	Detected	Detected	CACAAGTTCGGATCTACGG	MIMAT0000655	chr9	41339524	41339541	-	0
mmu-miR-101a-3p	-5.9698	-2.57768	5.9698	down	28.7697	578.826	5.76122	8.3389	Detected	Detected	TTCAGTTATCACAGTACTGTA	MIMAT0000133	chr4	101019620	101019601	+	0
mmu-miR-101a-5p	1.63844	0.712327	1.63844	up	0.1	0.1	-2.60961	-3.32194	Not Detected	Not Detected	GCATCAGCACTGTGAT	MIMAT0004526	chr4	101019584	101019570	+	0
mmu-miR-101b-3p	-140.773	-7.13722	140.773	down	0.1	42.4204	-2.60961	4.52761	Not Detected	Detected	AGCTATCACAGTACTGTAC	MIMAT0000616					0
mmu-miR-101b-5p	1.63844	0.712327	1.63844	up	0.1	0.1	-2.60961	-3.32194	Not Detected	Not Detected	AGCATCGGTACCATGA	MIMAT0017046	chr19	29209800	29209814	-	0
mmu-miR-101c	-10.8947	-3.44555	10.8947	down	5.34175	207.216	3.41419	6.85973	Detected	Detected	TCAGTTATCACAGTACTGT	MIMAT0019349					0
mmu-miR-103-1-5p	1.63844	0.712327	1.63844	up	0.1	0.1	-2.60961	-3.32194	Not Detected	Not Detected	CAAGGCAGCACTGTAA	MIMAT0017024	chr2	131113809	131113824	-	0
mmu-miR-103-3p	-2.56046	-1.35641	2.56046	down	714.726	5249.11	10.1358	11.4922	Detected	Detected	TCATAGCCCTGTACAATG	MIMAT0000546	chr2	131113844	131113861	-	0
mmu-miR-105	1.63844	0.712327	1.63844	up	0.1	0.1	-2.60961	-3.32194	Not Detected	Not Detected	ACCACAAGCATCTGAGCAC	MIMAT0004856					0
mmu-miR-106a-3p	1.63844	0.712327	1.63844	up	0.1	0.1	-2.60961	-3.32194	Not Detected	Not Detected	GTAAGAAGTGCTGGCA	MIMAT0017009	chrX	50095742	50095728	+	0
mmu-miR-106b-3p	-1.19445	-0.256343	1.19445	down	10.156	40.1726	4.1961	4.45244	Detected	Detected	GCAGCAAGTACCCAC	MIMAT0004582	chr5	138607037	138607024	+	0
mmu-miR-106b-5p	-1.11514	-0.157228	1.11514	down	2971.08	13404	12.5067	12.6639	Detected	Detected	ATCTGCACTGTCAGCAC	MIMAT0000386	chr5	138606996	138606981	+	0
mmu-miR-107-3p	-2.76463	-1.46709	2.76463	down	328.319	2569.94	9.12097	10.5881	Detected	Detected	TGATAGCCCTGTACAATGCT	MIMAT0000647	chr19	34895250	34895232	+	0
mmu-miR-107-5p	1.63844	0.712327	1.63844	up	0.1	0.1	-2.60961	-3.32194	Not Detected	Not Detected	CAAGGCAACACTGTAAA	MIMAT0017048	chr19	34895213	34895198	+	0
mmu-miR-10a-3p	-7.11358	-2.83058	7.11358	down	0.1	13.5842	-2.60961	0.220963	Not Detected	Detected	TATTCCCCTAGATACGAA	MIMAT0004659	chr11	96178546	96178562	-	0
mmu-miR-10a-5p	4.34409	2.11905	4.34409	up	29.4415	23.5502	5.79177	3.67272	Detected	Detected	CACAAATTCGGATCTACAGGG	MIMAT0000648	chr11	96178503	96178522	-	0
mmu-miR-10b-3p	-6.78477	-2.7623	6.78477	down	0.1	12.3574	-2.60961	0.152689	Not Detected	Detected	TATTCCCCTAGAATCGAA	MIMAT0004538	chr2	74564176	74564192	-	0
mmu-miR-10b-5p	-2.14096	-1.09826	2.14096	down	57.881	432.457	6.72511	7.82337	Detected	Detected	CACAAATTCGGTTCTACAGGG	MIMAT0000208	chr2	74564134	74564153	-	0
mmu-miR-1187	2.18079	1.12485	2.18079	up	16.0227	25.1528	4.90437	3.77952	Detected	Detected	TTACACACATACACACACA	MIMAT0005837					0
mmu-miR-1188-3p	-4.47767	-2.16275	4.47767	down	0.1	5.38221	-2.60961	-0.446865	Not Detected	Detected	GCAGGGTGTGGTGG	MIMAT0017328	chr12	110850099	110850111	-	0
mmu-miR-1188-5p	18.3205	4.19538	18.3205	up	191.784	34.5621	8.45962	4.26424	Detected	Detected	TCCTGGCCCAACCT	MIMAT0005843	chr12	110850059	110850071	-	0
mmu-miR-1190	-5.48268	-2.45488	5.48268	down	0.1	8.06944	-2.60961	-0.15473	Not Detected	Detected	GACAGAGGGGAACCT	MIMAT0005847					0
mmu-miR-1191a	-6.80282	-2.76613	6.80282	down	0.1	12.4232	-2.60961	0.156521	Not Detected	Detected	TAGGGCTACATAGTAAGACT	MIMAT0005849	chr7	27205617	27205635	-	0
mmu-miR-1191b-3p	1.63844	0.712327	1.63844	up	0.1	0.1	-2.60961	-3.32194	Not Detected	Not Detected	GCTTGGGCTACATAGTG	MIMAT0029867					0
mmu-miR-1191b-5p	61.4027	5.94023	61.4027	up	36.8108	13.5679	6.16033	0.2201	Detected	Detected	AGGTTCTCGCTCTGTAG	MIMAT0029866					0
mmu-miR-1192	1.63844	0.712327	1.63844	up	0.1	0.1	-2.60961	-3.32194	Not Detected	Not Detected	AATTTGGTCTGTTTGTTTG	MIMAT0005850					0
mmu-miR-1193-3p	1.63844	0.712327	1.63844	up	0.1	0.1	-2.60961	-3.32194	Not Detected	Not Detected	GATAGTAAAACGGGTGAC	MIMAT0005851	chr12	110953964	110953980	-	0
mmu-miR-1193-5p	1.63844	0.712327	1.63844	up	0.1	0.1	-2.60961	-3.32194	Not Detected	Not Detected	TGTACGTCACCGGTC	MIMAT0017329					0
mmu-miR-1194	-74.7209	-6.22344	74.7209	down	0.1	22.9518	-2.60961	3.61383	Not Detected	Detected	AGGATCTAGCAGTTACTCA	MIMAT0005852					0
mmu-miR-1195	1.63844	0.712327	1.63844	up	0.1	0.1	-2.60961	-3.32194	Not Detected	Not Detected	TGAGCAGGCTGGCC	MIMAT0005856					0
mmu-miR-1197-3p	1.63844	0.712327	1.63844	up	0.1	0.1	-2.60961	-3.32194	Not Detected	Not Detected	AGAAGTAGACCATGTGTC	MIMAT0005858	chr12	110950610	110950626	-	0
mmu-miR-1197-5p	1.63844	0.712327	1.63844	up	0.1	0.1	-2.60961	-3.32194	Not Detected	Not Detected	CGTACACACCATGGT	MIMAT0017331	chr12	110950578	110950591	-	0
mmu-miR-1198-3p	1.63844	0.712327	1.63844	up	0.1	0.1	-2.60961	-3.32194	Not Detected	Not Detected	GCCATGAGTTAGAGGC	MIMAT0017332					0
mmu-miR-1198-5p	1.25527	0.328001	1.25527	up	44.274	134.272	6.42624	6.09824	Detected	Detected	CCAAGCCAGCCAGG	MIMAT0005859	chrX	7384277	7384289	-	0
mmu-miR-1199-3p	-3.73275	-1.90024	3.73275	down	0.1	3.74038	-2.60961	-0.709372	Not Detected	Detected	GCCGACTGAGCACC	MIMAT0017333	chr8	86535498	86535486	+	0
mmu-miR-1199-5p	15.8029	3.98212	15.8029	up	37.2191	14.8213	6.17295	2.19083	Detected	Detected	CCGCGCGACCG	MIMAT0005860	chr8	86535453	86535444	+	0
mmu-miR-122-3p	1.63844	0.712327	1.63844	up	0.1	0.1	-2.60961	-3.32194	Not Detected	Not Detected	TTAGTGTGATAATGGCGT	MIMAT0017005	chr18	65408558	65408574	-	0
mmu-miR-122-5p	-4.85316	-2.27892	4.85316	down	0.1	6.32274	-2.60961	-0.330689	Not Detected	Detected	CAAACACCATTGTCACACTC	MIMAT0000246	chr18	65408523	65408541	-	0
mmu-miR-1224-3p	1.63844	0.712327	1.63844	up	0.1	0.1	-2.60961	-3.32194	Not Detected	Not Detected	CTGAGGAGAGAAGAGG	MIMAT0017231	chr16	20604595	20604609	-	0
mmu-miR-1224-5p	4.00291	2.00105	4.00291	up	27573	28167	15.5477	13.5466	Detected	Detected	CTCCACCTCCC	MIMAT0005460	chr16	20604536	20604545	-	0
mmu-miR-1231-3p	1.63844	0.712327	1.63844	up	0.1	0.1	-2.60961	-3.32194	Not Detected	Not Detected	CTGTGGGCAGAACAG	MIMAT0022358					0
mmu-miR-1231-5p	-1.02445	-0.0348492	1.02445	down	89.1582	299.453	7.33672	7.37157	Detected	Detected	TCTCTCCTGCAGCTCT	MIMAT0022357					0
mmu-miR-124-3p	-429.627	-8.74694	429.627	down	4.39876	7004.84	3.1987	11.9456	Detected	Detected	GGCATTCACCGCGTG	MIMAT0000134	chr2	180628793	180628807	-	0
mmu-miR-124-5p	-67.4119	-6.07493	67.4119	down	0.1	21.5007	-2.60961	3.46532	Not Detected	Detected	ATCAAGGTCCGCTGTGA	MIMAT0004527	chr2	180628755	180628771	-	0
mmu-miR-1247-3p	1.01753	0.0250697	1.01753	up	27.7079	99.6343	5.72364	5.69857	Detected	Detected	GCTCCAGTCTCGACG	MIMAT0014801	chr12	111516329	111516316	+	0
mmu-miR-1247-5p	-6.72722	-2.75001	6.72722	down	0.1	12.1487	-2.60961	0.140399	Not Detected	Detected	TCCGGGGACGAAC	MIMAT0014800	chr12	111516293	111516282	+	0
mmu-miR-1249-3p	1.77408	0.827067	1.77408	up	175.846	322.501	8.3087	7.48163	Detected	Detected	TGAAGAAGGGGGGGA	MIMAT0010560	chr15	84782034	84782021	+	0
mmu-miR-1249-5p	-43.6439	-5.44771	43.6439	down	0.1	16.315	-2.60961	2.8381	Not Detected	Detected	GAACTTGGCCCATCC	MIMAT0014804	chr15	84782000	84781987	+	0
mmu-miR-1251-3p	1.63844	0.712327	1.63844	up	0.1	0.1	-2.60961	-3.32194	Not Detected	Not Detected	CTACACTGGCTGAGC	MIMAT0014825	chr10	91599956	91599943	+	0
mmu-miR-1251-5p	1.63844	0.712327	1.63844	up	0.1	0.1	-2.60961	-3.32194	Not Detected	Not Detected	AGCGCCTTTGGCAG	MIMAT0014824	chr10	91599918	91599906	+	0
mmu-miR-1258-3p	1.63844	0.712327	1.63844	up	0.1	0.1	-2.60961	-3.32194	Not Detected	Not Detected	TACTGCTGAGCTAATTCC	MIMAT0029905					0
mmu-miR-1258-5p	1.63844	0.712327	1.63844	up	0.1	0.1	-2.60961	-3.32194	Not Detected	Not Detected	CAGTTAGGGAATTAGCTC	MIMAT0029904					0
mmu-miR-125a-3p	3.86392	1.95007	3.86392	up	470.293	371.725	9.57992	7.62985	Detected	Detected	GGCTCCCAAGAACCTC	MIMAT0004528					0
mmu-miR-125a-5p	6.1348	2.61702	6.1348	up	668.245	314.471	10.0608	7.44377	Detected	Detected	TCACAGGTTAAAGGGTCTC	MIMAT0000135					0
mmu-miR-125b-1-3p	1.63844	0.712327	1.63844	up	0.1	0.1	-2.60961	-3.32194	Not Detected	Not Detected	AGCTCCCAAGAGCCT	MIMAT0004669	chr9	41390071	41390084	-	0
mmu-miR-125b-2-3p	16.441	4.03922	16.441	up	5.67385	4.5131	3.46532	-0.573905	Detected	Detected	AGGTCCCAAGAACCTG	MIMAT0004529	chr16	77646570	77646584	-	0
mmu-miR-125b-5p	27.2635	4.7689	27.2635	up	4350.9	645.154	13.2164	8.44747	Detected	Detected	TCACAAGTTAGGGTCTC	MIMAT0000136					0
mmu-miR-1264-3p	1.63844	0.712327	1.63844	up	0.1	0.1	-2.60961	-3.32194	Not Detected	Not Detected	ACAGGTGCTCAAATAAGA	MIMAT0014803					0
mmu-miR-1264-5p	1.63844	0.712327	1.63844	up	0.1	0.1	-2.60961	-3.32194	Not Detected	Not Detected	AACAAATACTTATTGAGGACC	MIMAT0014802					0
mmu-miR-126a-3p	-1.69021	-0.757206	1.69021	down	51.2747	296.109	6.60216	7.35936	Detected	Detected	CGCATTATTACTCACGGTA	MIMAT0000138	chr2	26591406	26591423	-	0
mmu-miR-126a-5p	-4.09159	-2.03266	4.09159	down	0.1	4.49409	-2.60961	-0.57695	Not Detected	Detected	CGCGTACCAAAAGTAATAATG	MIMAT0000137	chr2	26591366	26591385	-	0
mmu-miR-126b-3p	1.63844	0.712327	1.63844	up	0.1	0.1	-2.60961	-3.32194	Not Detected	Not Detected	CACATTATTACTTTTGGTACG	MIMAT0029895					0
mmu-miR-126b-5p	1.63844	0.712327	1.63844	up	0.1	0.1	-2.60961	-3.32194	Not Detected	Not Detected	AACTCGTACCGTGAGT	MIMAT0029894					0
mmu-miR-127-3p	1.63844	0.712327	1.63844	up	0.1	0.1	-2.60961	-3.32194	Not Detected	Not Detected	AGCCAAGCTCAGACGGAT	MIMAT0000139	chr12	110831103	110831119	-	0
mmu-miR-127-5p	-4.42514	-2.14572	4.42514	down	0.1	5.25667	-2.60961	-0.463889	Not Detected	Detected	ATCAGAGCCCTCTGA	MIMAT0004530	chr12	110831072	110831085	-	0
mmu-miR-128-1-5p	1.63844	0.712327	1.63844	up	0.1	0.1	-2.60961	-3.32194	Not Detected	Not Detected	TCAGACAGTGCTACGG	MIMAT0016982	chr1	130098952	130098966	-	0
mmu-miR-128-2-5p	-44.3413	-5.47058	44.3413	down	0.1	16.5298	-2.60961	2.86097	Not Detected	Detected	TCTCTTACAGTGCATCG	MIMAT0017069	chr9	112021172	112021157	+	0
mmu-miR-128-3p	-3.1549	-1.65759	3.1549	down	94.108	931.23	7.41911	9.07671	Detected	Detected	AAAGAGACCGGTTCACTGTG	MIMAT0000140	chr1	130098982	130099001	-	0
mmu-miR-129-1-3p	-5.0539	-2.3374	5.0539	down	4.02133	83.3137	3.10864	5.44604	Detected	Detected	ATACTTTTTGGGGTAAGGG	MIMAT0016994					0
mmu-miR-129-2-3p	-3.84748	-1.94391	3.84748	down	7.17043	98.2762	3.73835	5.68227	Detected	Detected	ATGCTTTTTGGGGTAAGG	MIMAT0000544	chr2	94081598	94081582	+	0
mmu-miR-129-5p	-9.33444	-3.22256	9.33444	down	3.3821	137.156	2.91427	6.13683	Detected	Detected	GCAAGCCCAGACCGC	MIMAT0000209					0
mmu-miR-1291	-7.06643	-2.82098	7.06643	down	0.1	13.4047	-2.60961	0.21137	Not Detected	Detected	AACTGCTAGTCTTCAGTAA	MIMAT0031397					0
mmu-miR-1298-3p	1.63844	0.712327	1.63844	up	0.1	0.1	-2.60961	-3.32194	Not Detected	Not Detected	AGTTCAATCAGTTGCCC	MIMAT0014810	chrX	143499519	143499534	-	0
mmu-miR-1298-5p	1.63844	0.712327	1.63844	up	0.1	0.1	-2.60961	-3.32194	Not Detected	Not Detected	TACATCTGGACAGCCG	MIMAT0014809	chrX	143499468	143499482	-	0
mmu-miR-129b-3p	1.63844	0.712327	1.63844	up	0.1	0.1	-2.60961	-3.32194	Not Detected	Not Detected	AATCTTTTTGCGGTCTG	MIMAT0029863					0
mmu-miR-129b-5p	1.45648	0.54249	1.45648	up	11.3606	26.1169	4.37987	3.83738	Detected	Detected	GGAAGCCCTTACCCC	MIMAT0029862					0
mmu-miR-1306-3p	-2.98764	-1.579	2.98764	down	48.0214	502.916	6.52924	8.10825	Detected	Detected	CATCACCACCAGAGC	MIMAT0009411	chr16	18284331	18284318	+	0
mmu-miR-1306-5p	-3.79229	-1.92307	3.79229	down	0.1	3.86064	-2.60961	-0.686544	Not Detected	Detected	GGACGTTTGCAGGG	MIMAT0019136					0
mmu-miR-130a-3p	-2.4494	-1.29243	2.4494	down	2169.52	20819.5	11.9239	13.2164	Detected	Detected	ATGCCCTTTTAACATTGCA	MIMAT0000141	chr2	84581334	84581317	+	0
mmu-miR-130a-5p	1.63844	0.712327	1.63844	up	0.1	0.1	-2.60961	-3.32194	Not Detected	Not Detected	AGTAGCACAATGTGAAAAG	MIMAT0016983	chr2	84581295	84581278	+	0
mmu-miR-130b-3p	-1.71516	-0.778345	1.71516	down	1690.83	10062.5	11.6039	12.3822	Detected	Detected	ATGCCCTTTCATCATTGC	MIMAT0000387	chr16	17124225	17124209	+	0
mmu-miR-130b-5p	7.81041	2.9654	7.81041	up	4.42734	13.9154	3.20374	0.238343	Detected	Detected	AGTAGTGCAACAGGGAAAGA	MIMAT0004583	chr16	17124187	17124169	+	0
mmu-miR-130c	1.63844	0.712327	1.63844	up	0.1	0.1	-2.60961	-3.32194	Not Detected	Not Detected	CACACCTTGGAACATTG	MIMAT0025132					0
mmu-miR-132-3p	4.82001	2.26904	4.82001	up	87.4663	61.4035	7.29781	5.02878	Detected	Detected	CGACCATGGCTGTAGA	MIMAT0000144	chr11	74987232	74987246	-	0
mmu-miR-132-5p	1.63844	0.712327	1.63844	up	0.1	0.1	-2.60961	-3.32194	Not Detected	Not Detected	GTAACAATCGAAAGCCA	MIMAT0016984	chr11	74987194	74987209	-	0
mmu-miR-133a-3p	1.10081	0.138569	1.10081	up	6.90558	22.1083	3.67272	3.53415	Detected	Detected	CAGCTGGTTGAAGGGGAC	MIMAT0000145	chr2	180133146	180133163	-	0
mmu-miR-133a-5p	1.63844	0.712327	1.63844	up	0.1	0.1	-2.60961	-3.32194	Not Detected	Not Detected	ATTTGGTTCCATTTTACCAG	MIMAT0003473	chr2	180133107	180133126	-	0
mmu-miR-133b-3p	1.15236	0.204592	1.15236	up	6.568	21.2746	3.61878	3.41419	Detected	Detected	TAGCTGGTTGAAGGGGACC	MIMAT0000769	chr1	20672919	20672936	-	0
mmu-miR-133b-5p	1.63844	0.712327	1.63844	up	0.1	0.1	-2.60961	-3.32194	Not Detected	Not Detected	GACTTGGTTCCGTTTG	MIMAT0017083	chr1	20672885	20672899	-	0
mmu-miR-133c	1.63844	0.712327	1.63844	up	0.1	0.1	-2.60961	-3.32194	Not Detected	Not Detected	CTGACTCCTTGAAGGG	MIMAT0025078					0
mmu-miR-134-3p	1.63844	0.712327	1.63844	up	0.1	0.1	-2.60961	-3.32194	Not Detected	Not Detected	GGTGACTAGGTGGCC	MIMAT0016985	chr12	110972400	110972413	-	0
mmu-miR-134-5p	2.78088	1.47554	2.78088	up	171.359	196.449	8.24931	6.77376	Detected	Detected	CCCCTCTGGTCAA	MIMAT0000146	chr12	110972365	110972376	-	0
mmu-miR-135a-1-3p	-3.3525	-1.74524	3.3525	down	101.586	1033.77	7.53515	9.28038	Detected	Detected	CGCCACGGCTCCA	MIMAT0004531	chr9	106056519	106056531	-	0
mmu-miR-135a-2-3p	-195.79	-7.61316	195.79	down	0.1	61.0096	-2.60961	5.00355	Not Detected	Detected	TTCATGGCTTCCATCC	MIMAT0017064	chr10	91534912	91534898	+	0
mmu-miR-135a-5p	-273.851	-8.09725	273.851	down	0.1	86.7694	-2.60961	5.48764	Not Detected	Detected	TCACATAGGAATAAAAAGCCATA	MIMAT0000147	chr9	106056471	106056493	-	0
mmu-miR-135b-3p	-7.13594	-2.8351	7.13594	down	0.1	13.6697	-2.60961	0.225491	Not Detected	Detected	CCCATGGCTTTTAGCC	MIMAT0017044	chr1	134094726	134094740	-	0
mmu-miR-135b-5p	-10406.1	-13.3451	10406.1	down	0.1	2879.28	-2.60961	10.7355	Not Detected	Detected	TCACATAGGAATGAAAAGCCATA	MIMAT0000612	chr1	134094681	134094702	-	0
mmu-miR-136-3p	1.63844	0.712327	1.63844	up	0.1	0.1	-2.60961	-3.32194	Not Detected	Not Detected	AAGACTCATTTGAGACGATGAT	MIMAT0004532	chr12	110833577	110833597	-	0
mmu-miR-136-5p	1.63844	0.712327	1.63844	up	0.1	0.1	-2.60961	-3.32194	Not Detected	Not Detected	CCATCATCAAAACAAATGGAGT	MIMAT0000148	chr12	110833542	110833562	-	0
mmu-miR-137-3p	-3.57271	-1.83702	3.57271	down	0.1	3.42652	-2.60961	-0.772592	Not Detected	Detected	CTACGCGTATTCTTAAGCAA	MIMAT0000149	chr3	118136823	118136841	-	0
mmu-miR-137-5p	1.63844	0.712327	1.63844	up	0.1	0.1	-2.60961	-3.32194	Not Detected	Not Detected	ATTATCCACCCAAGAATACC	MIMAT0016986	chr3	118136787	118136805	-	0
mmu-miR-138-1-3p	2.17362	1.1201	2.17362	up	25.0245	40.6693	5.59789	4.47779	Detected	Detected	CCCTGGTGTTGTG	MIMAT0004668	chr9	122592063	122592075	-	0
mmu-miR-138-2-3p	-5.58399	-2.4813	5.58399	down	3.00986	72.619	2.79918	5.28047	Detected	Detected	ACCCTGGTGTCGTG	MIMAT0016987	chr8	96848267	96848279	-	0
mmu-miR-138-5p	-193.072	-7.59299	193.072	down	0.1	59.4106	-2.60961	4.98338	Not Detected	Detected	CGGCCTGATTCACAA	MIMAT0000150	chr8	96848220	96848234	-	0
mmu-miR-139-3p	-1.07161	-0.0997791	1.07161	down	21.4276	82.4729	5.33092	5.4307	Detected	Detected	CTCCAACAGGGCCG	MIMAT0004662					0
mmu-miR-139-5p	-1.21552	-0.281572	1.21552	down	2.89638	17.8184	2.75182	3.03339	Detected	Detected	CTGGAGACACGTGCACT	MIMAT0000656					0
mmu-miR-140-3p	1.1006	0.138289	1.1006	up	226.654	670.95	8.68298	8.54468	Detected	Detected	CCGTGGTTCTACCCT	MIMAT0000152	chr8	110075195	110075208	-	0
mmu-miR-140-5p	-2.25365	-1.17226	2.25365	down	169.343	1148.34	8.21735	9.38962	Detected	Detected	CTACCATAGGGTAAAACCACT	MIMAT0000151	chr8	110075151	110075170	-	0
mmu-miR-141-3p	-1.31078	-0.390421	1.31078	down	23.5991	114.323	5.51472	5.90514	Detected	Detected	CCATCTTTACCAGACAG	MIMAT0000153	chr6	124668000	124667985	+	0
mmu-miR-141-5p	-2.42811	-1.27983	2.42811	down	0.1	1.58268	-2.60961	-1.32978	Not Detected	Detected	TCCAACACTGCACTGGA	MIMAT0004533	chr6	124667958	124667943	+	0
mmu-miR-142a-3p	21.3432	4.41571	21.3432	up	187.713	29.1315	8.43434	4.01863	Detected	Detected	TCCATAAAGTAGGAAACACTACA	MIMAT0000155	chr11	87756904	87756925	-	0
mmu-miR-142a-5p	537.555	9.07027	537.555	up	28.3855	0.1	5.74833	-3.32194	Detected	Not Detected	AGTAGTGCTTTCTACTTTA	MIMAT0000154	chr11	87756870	87756887	-	0
mmu-miR-142b	1.63844	0.712327	1.63844	up	0.1	0.1	-2.60961	-3.32194	Not Detected	Not Detected	AGTGTTTCCTACTTTATGGA	MIMAT0031402					0
mmu-miR-143-3p	-42.0769	-5.39496	42.0769	down	0.1	16.0364	-2.60961	2.78534	Not Detected	Detected	GAGCTACAGTGCTTCA	MIMAT0000247	chr18	61808909	61808895	+	0
mmu-miR-143-5p	1.63844	0.712327	1.63844	up	0.1	0.1	-2.60961	-3.32194	Not Detected	Not Detected	CCAGAGATGCAGCAC	MIMAT0017006	chr18	61808875	61808862	+	0
mmu-miR-144-3p	1.63844	0.712327	1.63844	up	0.1	0.1	-2.60961	-3.32194	Not Detected	Not Detected	AGTACATCATCTATACTGTA	MIMAT0000156	chr11	77886550	77886568	-	0
mmu-miR-144-5p	1.63844	0.712327	1.63844	up	0.1	0.1	-2.60961	-3.32194	Not Detected	Not Detected	ACTTACAGTATATGATGATATCC	MIMAT0016988	chr11	77886513	77886534	-	0
mmu-miR-145a-3p	1.63844	0.712327	1.63844	up	0.1	0.1	-2.60961	-3.32194	Not Detected	Not Detected	CAAGAACAGTATTTCCAGGAA	MIMAT0004534	chr18	61807546	61807526	+	0
mmu-miR-145a-5p	-5.38764	-2.42965	5.38764	down	0.1	7.79208	-2.60961	-0.17996	Not Detected	Detected	AGGGATTCCTGGGA	MIMAT0000157	chr18	61807507	61807494	+	0
mmu-miR-145b	1.63844	0.712327	1.63844	up	0.1	0.1	-2.60961	-3.32194	Not Detected	Not Detected	AGTCTCCTGGGAAAACT	MIMAT0025105					0
mmu-miR-146a-3p	1.63844	0.712327	1.63844	up	0.1	0.1	-2.60961	-3.32194	Not Detected	Not Detected	CTGAAGAACTGAATTTCAC	MIMAT0016989	chr11	43187961	43187944	+	0
mmu-miR-146a-5p	540.535	9.07825	540.535	up	231.835	6.21229	8.73484	-0.343401	Detected	Detected	AACCCATGGAATTCAGTTC	MIMAT0000158	chr11	43187925	43187908	+	0
mmu-miR-146b-3p	1.63844	0.712327	1.63844	up	0.1	0.1	-2.60961	-3.32194	Not Detected	Not Detected	ACCAGAACTGAGTCCCT	MIMAT0004826	chr19	46417324	46417339	-	0
mmu-miR-146b-5p	-212.246	-7.72959	212.246	down	0.1	65.5157	-2.60961	5.11998	Not Detected	Detected	AGCCTATGGAATTCAGTTC	MIMAT0003475	chr19	46417284	46417301	-	0
mmu-miR-147-3p	1.63844	0.712327	1.63844	up	0.1	0.1	-2.60961	-3.32194	Not Detected	Not Detected	TAGCAGAAGCATTTCCGC	MIMAT0004857	chr2	122466591	122466607	-	0
mmu-miR-147-5p	1.63844	0.712327	1.63844	up	0.1	0.1	-2.60961	-3.32194	Not Detected	Not Detected	CTAGTTTGTGCAGAAATGT	MIMAT0017269	chr2	122466556	122466573	-	0
mmu-miR-148a-3p	-4321.95	-12.0775	4321.95	down	0.1	1189.69	-2.60961	9.46785	Not Detected	Detected	ACAAAGTTCTGTAGTGCACT	MIMAT0000516	chr6	51219892	51219874	+	0
mmu-miR-148a-5p	1.63844	0.712327	1.63844	up	0.1	0.1	-2.60961	-3.32194	Not Detected	Not Detected	AGTCGGAGTGTCTCAG	MIMAT0004617	chr6	51219854	51219840	+	0
mmu-miR-148b-3p	-2.40991	-1.26898	2.40991	down	32.8339	279.375	5.97775	7.24673	Detected	Detected	ACAAAGTTCTGTGATGCAC	MIMAT0000580	chr15	103115620	103115637	-	0
mmu-miR-148b-5p	-4.23242	-2.08148	4.23242	down	0.1	4.80878	-2.60961	-0.528129	Not Detected	Detected	AGCCTGAGTGTATAACAGA	MIMAT0017036	chr15	103115585	103115602	-	0
mmu-miR-149-3p	1.61522	0.691731	1.61522	up	274.725	532.648	8.92808	8.23635	Detected	Detected	GCACCGCCCCC	MIMAT0016990	chr1	94747010	94747019	-	0
mmu-miR-149-5p	1.2345	0.303931	1.2345	up	16.8671	48.1006	5.00355	4.69962	Detected	Detected	GGGAGTGAAGACACGGAG	MIMAT0000159	chr1	94746964	94746980	-	0
mmu-miR-150-3p	3.08839	1.62686	3.08839	up	22.5577	25.7078	5.4307	3.80384	Detected	Detected	CTATCCCCCAGGC	MIMAT0004535	chr7	52377178	52377189	-	0
mmu-miR-150-5p	-350.111	-8.45167	350.111	down	0.1	109.214	-2.60961	5.84206	Not Detected	Detected	CACTGGTACAAGGGTT	MIMAT0000160	chr7	52377139	52377153	-	0
mmu-miR-151-3p	12.5014	3.64401	12.5014	up	2.30334	2.29765	2.58313	-1.06088	Detected	Detected	CCTCAAGGAGCCTC	MIMAT0000161					0
mmu-miR-151-5p	-2.76059	-1.46497	2.76059	down	518.902	4325.61	9.79867	11.2636	Detected	Detected	ACTAGACTGTGAGCTCCT	MIMAT0004536					0
mmu-miR-152-3p	2.3444	1.22922	2.3444	up	117.9	179.105	7.7938	6.56458	Detected	Detected	CCAAGTTCTGTCATGCA	MIMAT0000162	chr11	96711758	96711773	-	0
mmu-miR-152-5p	1.63844	0.712327	1.63844	up	0.1	0.1	-2.60961	-3.32194	Not Detected	Not Detected	AGTCGGAGTGTATCACA	MIMAT0016991	chr11	96711722	96711737	-	0
mmu-miR-153-3p	-86.3949	-6.43288	86.3949	down	0.1	25.918	-2.60961	3.82326	Not Detected	Detected	GATCACTTTTGTGACTATGC	MIMAT0000163	chr12	118489336	118489354	-	0
mmu-miR-153-5p	1.63844	0.712327	1.63844	up	0.1	0.1	-2.60961	-3.32194	Not Detected	Not Detected	AGCTGCAACGTCACA	MIMAT0016992	chr12	118489303	118489316	-	0
mmu-miR-154-3p	1.63844	0.712327	1.63844	up	0.1	0.1	-2.60961	-3.32194	Not Detected	Not Detected	AATAGGTCAACCGTGTATGA	MIMAT0004537	chr12	110976687	110976705	-	0
mmu-miR-154-5p	1.63844	0.712327	1.63844	up	0.1	0.1	-2.60961	-3.32194	Not Detected	Not Detected	CGAAGGCAACACGGATAACC	MIMAT0000164	chr12	110976651	110976669	-	0
mmu-miR-155-3p	1.63844	0.712327	1.63844	up	0.1	0.1	-2.60961	-3.32194	Not Detected	Not Detected	GTTAATGCTAACAGGTAGG	MIMAT0016993	chr16	84714430	84714447	-	0
mmu-miR-155-5p	7.97523	2.99553	7.97523	up	456.104	178.684	9.55493	6.5594	Detected	Detected	ACCCCTATCACAATTAGC	MIMAT0000165	chr16	84714394	84714410	-	0
mmu-miR-15a-3p	1.63844	0.712327	1.63844	up	0.1	0.1	-2.60961	-3.32194	Not Detected	Not Detected	TGAGGCAGCACAGTAT	MIMAT0004624	chr14	62250936	62250922	+	0
mmu-miR-15a-5p	-2.84343	-1.50763	2.84343	down	695.654	5729.83	10.0963	11.6039	Detected	Detected	CACAAACCATTATGTGCTGCTA	MIMAT0000526	chr14	62250899	62250879	+	0
mmu-miR-15b-3p	6.65119	2.73361	6.65119	up	1.54943	5.28701	2.27387	-0.459738	Detected	Detected	TAGAGCAGCAAATAATGATTCG	MIMAT0004521	chr3	68813736	68813756	-	0
mmu-miR-15b-5p	-1.93483	-0.952208	1.93483	down	2667.66	20474.9	12.2492	13.2014	Detected	Detected	TGTAAACCATGATGTGCTGC	MIMAT0000124	chr3	68813700	68813718	-	0
mmu-miR-16-1-3p	1.63844	0.712327	1.63844	up	0.1	0.1	-2.60961	-3.32194	Not Detected	Not Detected	TCAGCAGCACAGTCA	MIMAT0004625	chr14	62250795	62250781	+	0
mmu-miR-16-2-3p	1.63844	0.712327	1.63844	up	0.1	0.1	-2.60961	-3.32194	Not Detected	Not Detected	AAAGCAGCACAATAATATTGG	MIMAT0017018	chr3	68813884	68813903	-	0
mmu-miR-16-5p	-2.54798	-1.34935	2.54798	down	1057.89	8572.26	10.8473	12.1967	Detected	Detected	CGCCAATATTTACGTGCT	MIMAT0000527	chr3	68813844	68813861	-	0
mmu-miR-1668	1.63844	0.712327	1.63844	up	0.1	0.1	-2.60961	-3.32194	Not Detected	Not Detected	CTGCAGAGAAGGAGG	MIMAT0031414					0
mmu-miR-17-3p	-6.5291	-2.70688	6.5291	down	106.466	2140.75	7.64167	10.3485	Detected	Detected	CTACAAGTGCCCTCA	MIMAT0000650	chr14	115442951	115442964	-	0
mmu-miR-17-5p	-3.90496	-1.96531	3.90496	down	74.8064	940.854	7.12383	9.08914	Detected	Detected	CTACCTGCACTGT	MIMAT0000649	chr14	115442916	115442928	-	0
mmu-miR-181a-1-3p	1.63844	0.712327	1.63844	up	0.1	0.1	-2.60961	-3.32194	Not Detected	Not Detected	GGTACAATCAACGGTCGA	MIMAT0000660	chr1	139863090	139863106	-	0
mmu-miR-181a-2-3p	1.63844	0.712327	1.63844	up	0.1	0.1	-2.60961	-3.32194	Not Detected	Not Detected	CAAGGTACAGTCAACGGTC	MIMAT0005443	chr2	38708312	38708329	-	0
mmu-miR-181a-5p	1.87114	0.903914	1.87114	up	9.89266	19.714	4.1537	3.24978	Detected	Detected	ACTCACCGACAGCG	MIMAT0000210	chr1	139863054	139863067	-	0
mmu-miR-181b-1-3p	1.63844	0.712327	1.63844	up	0.1	0.1	-2.60961	-3.32194	Not Detected	Not Detected	GCATTCATTGTTCAGTGA	MIMAT0017067	chr1	139863269	139863285	-	0
mmu-miR-181b-2-3p	1.63844	0.712327	1.63844	up	0.1	0.1	-2.60961	-3.32194	Not Detected	Not Detected	TTTGCATTCATTGATCAGT	MIMAT0017084	chr2	38709407	38709424	-	0
mmu-miR-181b-5p	1.93014	0.948702	1.93014	up	39.4365	75.2754	6.27183	5.32313	Detected	Detected	ACCCACCGACAGCA	MIMAT0000673	chr1	139863236	139863249	-	0
mmu-miR-181c-3p	18.3879	4.20069	18.3879	up	8.89554	7.59881	4.00261	-0.198077	Detected	Detected	GGTCCACTCAACGG	MIMAT0017068	chr8	86702848	86702836	+	0
mmu-miR-181c-5p	-6.56423	-2.71463	6.56423	down	30.1294	676.906	5.84206	8.55668	Detected	Detected	ACTCACCGACAGGTTGAAT	MIMAT0000674	chr8	86702809	86702792	+	0
mmu-miR-181d-3p	12.5522	3.64987	12.5522	up	8.21113	14.2993	3.90784	0.257974	Detected	Detected	TGACATTCATCCCCCG	MIMAT0017264	chr8	86702682	86702668	+	0
mmu-miR-181d-5p	-3.4929	-1.80443	3.4929	down	73.4738	835.555	7.08548	8.8899	Detected	Detected	ACCCACCGACAACAATG	MIMAT0004324	chr8	86702643	86702628	+	0
mmu-miR-182-3p	1.63844	0.712327	1.63844	up	0.1	0.1	-2.60961	-3.32194	Not Detected	Not Detected	AGTTGGCAAGTCTAGAAC	MIMAT0016995	chr6	30115987	30115971	+	0
mmu-miR-182-5p	-4.47973	-2.16341	4.47973	down	298.344	4312.82	9.02131	11.1847	Detected	Detected	CGGTGTGAGTTCTACC	MIMAT0000211	chr6	30115948	30115934	+	0
mmu-miR-183-3p	-3.65406	-1.8695	3.65406	down	21.7958	278.529	5.37346	7.24296	Detected	Detected	TTATGGCCCTTCGGT	MIMAT0004539	chr6	30119733	30119720	+	0
mmu-miR-183-5p	-3.97187	-1.98982	3.97187	down	478.046	5639.3	9.59536	11.5852	Detected	Detected	AGTGAATTCTACCAGTGCC	MIMAT0000212	chr6	30119694	30119677	+	0
mmu-miR-1839-3p	-32.3572	-5.01602	32.3572	down	3.69323	494.59	3.01278	8.02879	Detected	Detected	GCTGTTGGTAGATAAGTAG	MIMAT0009457					0
mmu-miR-1839-5p	-2.88463	-1.52838	2.88463	down	31.081	311.26	5.89073	7.41911	Detected	Detected	CAAGACCTGTTCTATCTAC	MIMAT0009456					0
mmu-miR-184-3p	1.50754	0.592195	1.50754	up	51.1002	122.552	6.59678	6.00459	Detected	Detected	ACCCTTATCAGTTCTCCGTCCA	MIMAT0000213	chr9	89697163	89697143	+	0
mmu-miR-184-5p	1.63844	0.712327	1.63844	up	0.1	0.1	-2.60961	-3.32194	Not Detected	Not Detected	GCTGGCTGGAAAAGT	MIMAT0022690					0
mmu-miR-1843a-3p	1.63844	0.712327	1.63844	up	0.1	0.1	-2.60961	-3.32194	Not Detected	Not Detected	TGTATGGAGGTGAACGA	MIMAT0014806	chr12	81492662	81492647	+	0
mmu-miR-1843a-5p	-4.97904	-2.31587	4.97904	down	0.1	6.655	-2.60961	-0.293745	Not Detected	Detected	AGTCAGACAGAGACCTC	MIMAT0014805	chr12	81492623	81492608	+	0
mmu-miR-1843b-3p	1.87227	0.904787	1.87227	up	8.15448	17.443	3.89109	2.9863	Detected	Detected	GTATGGAGGGGAACG	MIMAT0019346					0
mmu-miR-1843b-5p	1.63844	0.712327	1.63844	up	0.1	0.1	-2.60961	-3.32194	Not Detected	Not Detected	AAGTCAGACAGAGACCT	MIMAT0019345					0
mmu-miR-185-3p	1.63844	0.712327	1.63844	up	0.1	0.1	-2.60961	-3.32194	Not Detected	Not Detected	ACCAGAGGAAAGCCAG	MIMAT0016996	chr16	18327554	18327540	+	0
mmu-miR-185-5p	1.11863	0.161736	1.11863	up	198.04	573.502	8.4897	8.32797	Detected	Detected	TCAGGAACTGCCTTTCT	MIMAT0000214	chr16	18327521	18327506	+	0
mmu-miR-186-3p	1.11945	0.162787	1.11945	up	4.04061	17.0164	3.11228	2.94949	Detected	Detected	CCCAAAAAATTCACCTTAGGGC	MIMAT0004540	chr3	157207289	157207309	-	0
mmu-miR-186-5p	4.40067	2.13772	4.40067	up	39.8942	32.0991	6.29471	4.15699	Detected	Detected	AGCCCAAAAGGAGAATTCTTT	MIMAT0000215	chr3	157207251	157207270	-	0
mmu-miR-187-3p	1.63844	0.712327	1.63844	up	0.1	0.1	-2.60961	-3.32194	Not Detected	Not Detected	CCGGCTGCAACACA	MIMAT0000216	chr18	24587671	24587659	+	0
mmu-miR-187-5p	-1.08306	-0.115109	1.08306	down	14.2759	53.3293	4.72962	4.84473	Detected	Detected	CCCGGGTCCTGTG	MIMAT0016997	chr18	24587634	24587623	+	0
mmu-miR-188-3p	-3.08189	-1.62382	3.08189	down	0.1	2.54972	-2.60961	-0.985795	Not Detected	Detected	TGCAAACCCTGCATGTG	MIMAT0004541					0
mmu-miR-188-5p	7.57726	2.92168	7.57726	up	2788.16	1165.05	12.3343	9.4126	Detected	Detected	CCCTCCACCATGC	MIMAT0000217					0
mmu-miR-1892	2.03165	1.02265	2.03165	up	1236.22	1707.12	11.0834	10.0608	Detected	Detected	ATCCTCCCTCCCGT	MIMAT0007871					0
mmu-miR-1893	78.5946	6.29636	78.5946	up	3.55657	0.1	2.97442	-3.32194	Detected	Not Detected	CGAGGCGTCCAGC	MIMAT0007879					0
mmu-miR-1894-3p	6.77993	2.76127	6.77993	up	579.839	266.18	9.93761	7.17634	Detected	Detected	CTCCCTTCACCCTCT	MIMAT0007878					0
mmu-miR-1894-5p	1.63844	0.712327	1.63844	up	0.1	0.1	-2.60961	-3.32194	Not Detected	Not Detected	AGAGGCAGGTGGTAGG	MIMAT0007877					0
mmu-miR-1895	5.46383	2.44991	5.46383	up	1975.28	1108.06	11.8091	9.35918	Detected	Detected	TCCTCCTCGTCCTCC	MIMAT0007867					0
mmu-miR-1896	-3.45733	-1.78966	3.45733	down	82.5619	911.063	7.24673	9.03639	Detected	Detected	CTCCTCACCCACCA	MIMAT0007873					0
mmu-miR-1897-3p	1.44373	0.529802	1.44373	up	95.0101	212.197	7.42783	6.89803	Detected	Detected	CTCACCGGACAGAAC	MIMAT0007865					0
mmu-miR-1897-5p	1.82909	0.871124	1.82909	up	755.74	1102.38	10.2152	9.34404	Detected	Detected	CCCCCTCTTTCTCCA	MIMAT0007864					0
mmu-miR-1898	1.63844	0.712327	1.63844	up	0.1	0.1	-2.60961	-3.32194	Not Detected	Not Detected	GATCCCCTGTGAACC	MIMAT0007875					0
mmu-miR-1899	1.63844	0.712327	1.63844	up	0.1	0.1	-2.60961	-3.32194	Not Detected	Not Detected	GGAAGCAGATTCGGC	MIMAT0007869					0
mmu-miR-18a-3p	-107.468	-6.74776	107.468	down	0.1	31.4832	-2.60961	4.13815	Not Detected	Detected	CAGAAGGAGCACTTAGGGC	MIMAT0004626	chr14	115443134	115443151	-	0
mmu-miR-18a-5p	-2.52431	-1.33589	2.52431	down	921.984	6959.3	10.5881	11.9239	Detected	Detected	CTATCTGCACTAGATGCAC	MIMAT0000528	chr14	115443094	115443111	-	0
mmu-miR-18b-3p	-1.70607	-0.77068	1.70607	down	10.8935	63.7563	4.30658	5.07726	Detected	Detected	AGAAGGGGCATTTAGGG	MIMAT0017270	chrX	50095579	50095564	+	0
mmu-miR-18b-5p	-2926.13	-11.5148	2926.13	down	0.1	849.203	-2.60961	8.90516	Not Detected	Detected	CTAACAGCACTAGATGCAC	MIMAT0004858	chrX	50095540	50095523	+	0
mmu-miR-1900	1.63844	0.712327	1.63844	up	0.1	0.1	-2.60961	-3.32194	Not Detected	Not Detected	TGAAGGACCAGAGAGG	MIMAT0007870					0
mmu-miR-1901	3.30208	1.72338	3.30208	up	45.0858	49.3071	6.453	4.72962	Detected	Detected	GGACCCCCGGGA	MIMAT0007880					0
mmu-miR-1902	1.63844	0.712327	1.63844	up	0.1	0.1	-2.60961	-3.32194	Not Detected	Not Detected	AAGTCATGCCTACTGCA	MIMAT0007863					0
mmu-miR-1903	1.63844	0.712327	1.63844	up	0.1	0.1	-2.60961	-3.32194	Not Detected	Not Detected	TGTCTCAGGAAGAAGAAG	MIMAT0007868					0
mmu-miR-1904	1.12197	0.166031	1.12197	up	302.622	822.891	9.03639	8.87036	Detected	Detected	CCTCCCTCCAGAGG	MIMAT0007874					0
mmu-miR-1905	97.0355	6.60044	97.0355	up	4.73065	0.1	3.2785	-3.32194	Detected	Not Detected	CTACCGCGTGGTGG	MIMAT0007866					0
mmu-miR-1906	-1.93613	-0.953173	1.93613	down	87.7708	547.469	7.31092	8.26409	Detected	Detected	AGCCCTGCCTCAGG	MIMAT0007872					0
mmu-miR-1907	-2.0157	-1.01128	2.0157	down	27.4013	193.368	5.71383	6.72511	Detected	Detected	ACCTCCAGATCCTCTG	MIMAT0007876					0
mmu-miR-190a-3p	1.63844	0.712327	1.63844	up	0.1	0.1	-2.60961	-3.32194	Not Detected	Not Detected	AGGAATATGCTTGATATATAGT	MIMAT0016998	chr9	67084529	67084508	+	0
mmu-miR-190a-5p	1.63844	0.712327	1.63844	up	0.1	0.1	-2.60961	-3.32194	Not Detected	Not Detected	ACCTAATATATCAAACATATCA	MIMAT0000220	chr9	67084493	67084472	+	0
mmu-miR-190b-3p	1.63844	0.712327	1.63844	up	0.1	0.1	-2.60961	-3.32194	Not Detected	Not Detected	TGAGAGTATGCTTGACATT	MIMAT0017267	chr3	89873994	89874011	-	0
mmu-miR-190b-5p	1.63844	0.712327	1.63844	up	0.1	0.1	-2.60961	-3.32194	Not Detected	Not Detected	AACCCAATATCAAACATATCA	MIMAT0004852	chr3	89873953	89873972	-	0
mmu-miR-191-3p	1.05754	0.0807142	1.05754	up	14.0694	45.2813	4.70801	4.62729	Detected	Detected	GGGAACGAAATCCAAGTGCAG	MIMAT0004542	chr9	108470700	108470719	-	0
mmu-miR-191-5p	-4.51736	-2.17548	4.51736	down	0.1	5.47806	-2.60961	-0.434132	Not Detected	Detected	CAGCTGCTTTTGGGA	MIMAT0000221	chr9	108470665	108470678	-	0
mmu-miR-1912-3p	1.63844	0.712327	1.63844	up	0.1	0.1	-2.60961	-3.32194	Not Detected	Not Detected	AGTTCTCACTGCATGTTC	MIMAT0014958	chrX	143444041	143444057	-	0
mmu-miR-1912-5p	1.63844	0.712327	1.63844	up	0.1	0.1	-2.60961	-3.32194	Not Detected	Not Detected	TACACAGCCCATGCAA	MIMAT0014957	chrX	143444006	143444020	-	0
mmu-miR-192-3p	176.08	7.46009	176.08	up	9.84772	0.1	4.13815	-3.32194	Detected	Not Detected	CTGTGACCTATGGAATTG	MIMAT0017012	chr19	6264905	6264921	-	0
mmu-miR-192-5p	18.2284	4.18811	18.2284	up	5366.67	1240.44	13.743	9.55493	Detected	Detected	GGCTGTCAATTCATAGGTC	MIMAT0000517	chr19	6264860	6264877	-	0
mmu-miR-1927	-31.8017	-4.99103	31.8017	down	0.1	15.18	-2.60961	2.38142	Not Detected	Detected	TCAGTCCCTAACATCCA	MIMAT0009390					0
mmu-miR-1928	1.63844	0.712327	1.63844	up	0.1	0.1	-2.60961	-3.32194	Not Detected	Not Detected	GAGCTGGCAATGTAGC	MIMAT0009391					0
mmu-miR-1929-3p	-55.1483	-5.78524	55.1483	down	0.1	19.004	-2.60961	3.17563	Not Detected	Detected	CCACCTAGGTCTCCA	MIMAT0022729					0
mmu-miR-1929-5p	1.22811	0.296434	1.22811	up	7.5871	21.836	3.80384	3.50741	Detected	Detected	CTCTGCTCTATAAAGTCCT	MIMAT0009392	chr10	44079503	44079520	-	0
mmu-miR-1930-3p	-351.131	-8.45587	351.131	down	0.1	109.296	-2.60961	5.84625	Not Detected	Detected	CCACAGCCACAGTAA	MIMAT0017340	chr10	77104027	77104040	-	0
mmu-miR-1930-5p	1.63844	0.712327	1.63844	up	0.1	0.1	-2.60961	-3.32194	Not Detected	Not Detected	ACGCTGCAGGTACTATG	MIMAT0009393	chr10	77103987	77104002	-	0
mmu-miR-1931	-2.30029	-1.20182	2.30029	down	10.5574	82.5698	4.23623	5.43805	Detected	Detected	GCCATCGCACCAGC	MIMAT0009394					0
mmu-miR-1932	19.1101	4.25626	19.1101	up	11.7928	12.7252	4.4301	0.173842	Detected	Detected	CCGACCTAGCGCT	MIMAT0009395					0
mmu-miR-1933-3p	1.63844	0.712327	1.63844	up	0.1	0.1	-2.60961	-3.32194	Not Detected	Not Detected	ATAGTCACACTGATGGTC	MIMAT0009397					0
mmu-miR-1933-5p	1.63844	0.712327	1.63844	up	0.1	0.1	-2.60961	-3.32194	Not Detected	Not Detected	AAACTAAGACCGAACACC	MIMAT0009396					0
mmu-miR-1934-3p	-1.92203	-0.94263	1.92203	down	103.867	679.103	7.61661	8.55924	Detected	Detected	TCACCAGCCCCACC	MIMAT0017341	chr11	69476603	69476615	-	0
mmu-miR-1934-5p	1.63844	0.712327	1.63844	up	0.1	0.1	-2.60961	-3.32194	Not Detected	Not Detected	AGAGGACGAAGCAGG	MIMAT0009398	chr11	69476566	69476579	-	0
mmu-miR-1936	1.63844	0.712327	1.63844	up	0.1	0.1	-2.60961	-3.32194	Not Detected	Not Detected	GCCAGTTCACAGCAG	MIMAT0009400					0
mmu-miR-1938	1.63844	0.712327	1.63844	up	0.1	0.1	-2.60961	-3.32194	Not Detected	Not Detected	GACCGAACTACAAGTCC	MIMAT0009402					0
mmu-miR-193a-3p	-1.03459	-0.0490651	1.03459	down	99.443	338.669	7.48608	7.53515	Detected	Detected	ACTGGGACTTTGTAGGC	MIMAT0000223	chr11	79525516	79525532	-	0
mmu-miR-193a-5p	4.21551	2.07571	4.21551	up	1.4407	12.0262	2.2088	0.133092	Detected	Detected	TCATCTTGCCCGCA	MIMAT0004544	chr11	79525485	79525498	-	0
mmu-miR-193b-3p	3.77131	1.91507	3.77131	up	247.101	212.098	8.80721	6.89215	Detected	Detected	AGCGGGACTTTGTGGGC	MIMAT0004859	chr16	13449669	13449684	-	0
mmu-miR-193b-5p	-2.03116	-1.0223	2.03116	down	11.9318	86.0314	4.45244	5.47474	Detected	Detected	TCATCTCGCCCTCAA	MIMAT0017271	chr16	13449634	13449647	-	0
mmu-miR-194-1-3p	2265.02	11.1453	2265.02	up	118.63	0.1	7.82337	-3.32194	Detected	Not Detected	GAAGTAACAGCAGCTCC	MIMAT0016999	chr1	187137245	187137260	-	0
mmu-miR-194-2-3p	-4.46537	-2.15878	4.46537	down	0.1	5.35269	-2.60961	-0.450832	Not Detected	Detected	CAGATAACAGCAGCCC	MIMAT0017073	chr19	6264701	6264715	-	0
mmu-miR-194-5p	12.9438	3.69419	12.9438	up	1250.8	315.027	11.1406	7.44639	Detected	Detected	TCCACATGGAGTTGCT	MIMAT0000224	chr1	187137210	187137225	-	0
mmu-miR-1941-3p	1.63844	0.712327	1.63844	up	0.1	0.1	-2.60961	-3.32194	Not Detected	Not Detected	ATGGGAGATACTGCTAAGA	MIMAT0009406					0
mmu-miR-1941-5p	40.5423	5.34136	40.5423	up	14.5678	4.45881	4.75872	-0.582635	Detected	Detected	AAGCCTCTGTACCAGC	MIMAT0009405					0
mmu-miR-1942	1.63844	0.712327	1.63844	up	0.1	0.1	-2.60961	-3.32194	Not Detected	Not Detected	CAACCAGATGAAGACATC	MIMAT0009407					0
mmu-miR-1943-3p	1.63844	0.712327	1.63844	up	0.1	0.1	-2.60961	-3.32194	Not Detected	Not Detected	GAAGGGAGGAGCTGG	MIMAT0017342	chr15	79205722	79205709	+	0
mmu-miR-1943-5p	62.6299	5.96878	62.6299	up	29.2425	7.73109	5.78315	-0.185628	Detected	Detected	TCCAGGTGCCCAGA	MIMAT0009408	chr15	79205687	79205675	+	0
mmu-miR-1945	-1.27773	-0.353587	1.27773	down	21.4603	98.9338	5.33376	5.68735	Detected	Detected	GTCCCGACAGTACCC	MIMAT0009410					0
mmu-miR-1946a	135.781	7.08513	135.781	up	7.35209	0.1	3.7632	-3.32194	Detected	Not Detected	AAAAGTGTGTGCCACC	MIMAT0009412					0
mmu-miR-1946b	1.63844	0.712327	1.63844	up	0.1	0.1	-2.60961	-3.32194	Not Detected	Not Detected	AAAAGCATGTGCCACC	MIMAT0009443					0
mmu-miR-1947-3p	15.7622	3.97839	15.7622	up	9.98501	13.2492	4.18135	0.202955	Detected	Detected	GGAGGGAGAGCTAGC	MIMAT0017343	chr16	33105505	33105518	-	0
mmu-miR-1947-5p	1.63844	0.712327	1.63844	up	0.1	0.1	-2.60961	-3.32194	Not Detected	Not Detected	CAGCACTCAGCTAGC	MIMAT0009413	chr16	33105469	33105482	-	0
mmu-miR-1948-3p	1.63844	0.712327	1.63844	up	0.1	0.1	-2.60961	-3.32194	Not Detected	Not Detected	CTGTACGAGTGCTCTG	MIMAT0009415	chr18	12873378	12873392	-	0
mmu-miR-1948-5p	1.63844	0.712327	1.63844	up	0.1	0.1	-2.60961	-3.32194	Not Detected	Not Detected	ATTTAGGCAGAATACTCATAT	MIMAT0017344	chr18	12873335	12873354	-	0
mmu-miR-1949	-26.4388	-4.72459	26.4388	down	18.2267	1563.56	5.10286	9.82745	Detected	Detected	AACTATGCTGACATCCTG	MIMAT0009416					0
mmu-miR-1950	1.63844	0.712327	1.63844	up	0.1	0.1	-2.60961	-3.32194	Not Detected	Not Detected	TGACCATATCCTTAGATGC	MIMAT0009417					0
mmu-miR-1951	1.63844	0.712327	1.63844	up	0.1	0.1	-2.60961	-3.32194	Not Detected	Not Detected	TAGCCACACCAGTCTC	MIMAT0009422					0
mmu-miR-1952	1.63844	0.712327	1.63844	up	0.1	0.1	-2.60961	-3.32194	Not Detected	Not Detected	CAGAAGGAGGGTGGA	MIMAT0009423					0
mmu-miR-1953	1.63844	0.712327	1.63844	up	0.1	0.1	-2.60961	-3.32194	Not Detected	Not Detected	CAGAAGCCTGAGAACT	MIMAT0009424					0
mmu-miR-1954	1.63844	0.712327	1.63844	up	0.1	0.1	-2.60961	-3.32194	Not Detected	Not Detected	AACAGGGTCTCACTCTG	MIMAT0009425					0
mmu-miR-1955-3p	1.63844	0.712327	1.63844	up	0.1	0.1	-2.60961	-3.32194	Not Detected	Not Detected	ATGTCCCAGCATGCA	MIMAT0017348					0
mmu-miR-1955-5p	1.63844	0.712327	1.63844	up	0.1	0.1	-2.60961	-3.32194	Not Detected	Not Detected	AAAAGCTGCAGTGCATC	MIMAT0009426	chr2	92032160	92032175	-	0
mmu-miR-1956	-30.4174	-4.92682	30.4174	down	0.1	15.1154	-2.60961	2.31721	Not Detected	Detected	TCCGCTGACTCAGC	MIMAT0009428					0
mmu-miR-1957a	30.9465	4.95171	30.9465	up	9.91438	3.32303	4.15699	-0.794714	Detected	Detected	GTCATATGCTCTACCACT	MIMAT0009430	chr4	118802399	118802415	-	0
mmu-miR-1957b	1.63844	0.712327	1.63844	up	0.1	0.1	-2.60961	-3.32194	Not Detected	Not Detected	ATACCACTGAGTTACATTCC	MIMAT0025145					0
mmu-miR-1958	1.63844	0.712327	1.63844	up	0.1	0.1	-2.60961	-3.32194	Not Detected	Not Detected	ACTTACTGCTTCCACTTT	MIMAT0009431					0
mmu-miR-195a-3p	-81.8916	-6.35564	81.8916	down	0.1	24.9465	-2.60961	3.74603	Not Detected	Detected	GGAGCAGCACAGCC	MIMAT0017000	chr11	70048610	70048623	-	0
mmu-miR-195a-5p	-10.7599	-3.42759	10.7599	down	61.6354	1869.69	6.78757	10.2152	Detected	Detected	GCCAATATTTCTGTGCTGC	MIMAT0000225	chr11	70048566	70048584	-	0
mmu-miR-195b	1.63844	0.712327	1.63844	up	0.1	0.1	-2.60961	-3.32194	Not Detected	Not Detected	TTCTACTATTTCTGTGCTGC	MIMAT0025076					0
mmu-miR-1960	3.33119	1.73604	3.33119	up	25.4854	26.9079	5.62409	3.88805	Detected	Detected	AGCCCTCTTCTAACAGC	MIMAT0009433					0
mmu-miR-1961	1.63844	0.712327	1.63844	up	0.1	0.1	-2.60961	-3.32194	Not Detected	Not Detected	TTCTAACTACTACCTCA	MIMAT0009434					0
mmu-miR-1962	-4.66597	-2.22218	4.66597	down	0.1	5.84441	-2.60961	-0.387435	Not Detected	Detected	ATGTGTCCCAGTGCC	MIMAT0009435					0
mmu-miR-1963	1.63844	0.712327	1.63844	up	0.1	0.1	-2.60961	-3.32194	Not Detected	Not Detected	GAAGGCCTCATGATCTC	MIMAT0009436					0
mmu-miR-1964-3p	7.92994	2.98731	7.92994	up	3.7664	10.7025	3.03628	0.0489719	Detected	Detected	AAAGCCGGAGCCCA	MIMAT0009437	chr7	30558372	30558384	-	0
mmu-miR-1964-5p	-6.24064	-2.64169	6.24064	down	0.1	10.4548	-2.60961	0.0320827	Not Detected	Detected	CACCGGCTTTTGTGC	MIMAT0017349					0
mmu-miR-1966-3p	1.63844	0.712327	1.63844	up	0.1	0.1	-2.60961	-3.32194	Not Detected	Not Detected	CTAAGGGAGAGTTGAGT	MIMAT0022952					0
mmu-miR-1966-5p	1.90318	0.928414	1.90318	up	79.2092	148.966	7.18824	6.25982	Detected	Detected	GACTCTCTCCTGAGCC	MIMAT0009439	chr8	108139391	108139405	-	0
mmu-miR-1967	-1.50402	-0.588824	1.50402	down	19.9299	105.732	5.21741	5.80623	Detected	Detected	GCATCTTCTCCCCAG	MIMAT0009440					0
mmu-miR-1968-3p	1.63844	0.712327	1.63844	up	0.1	0.1	-2.60961	-3.32194	Not Detected	Not Detected	CTTAACAGCTGCAGAGG	MIMAT0017350	chr8	13189094	13189079	+	0
mmu-miR-1968-5p	-116.023	-6.85826	116.023	down	0.1	34.1008	-2.60961	4.24865	Not Detected	Detected	AGTCCACCATCCTTAAC	MIMAT0009441	chr8	13189061	13189046	+	0
mmu-miR-1969	-188.276	-7.55671	188.276	down	0.1	58.3636	-2.60961	4.9471	Not Detected	Detected	ACCCATGTTAAAGTCTCC	MIMAT0009442					0
mmu-miR-196a-1-3p	-4.36305	-2.12534	4.36305	down	0.1	5.11019	-2.60961	-0.484276	Not Detected	Detected	ATCAGGTGGTTTGATGTC	MIMAT0017013	chr11	96126544	96126560	-	0
mmu-miR-196a-2-3p	1.63844	0.712327	1.63844	up	0.1	0.1	-2.60961	-3.32194	Not Detected	Not Detected	TCAGGCAGTTTCTTGT	MIMAT0004618	chr15	102803838	102803853	-	0
mmu-miR-196a-5p	-61.7351	-5.94802	61.7351	down	4.92109	1036.14	3.33995	9.28797	Detected	Detected	CCCAACAACATGAAACTACCTA	MIMAT0000518	chr11	96126501	96126522	-	0
mmu-miR-196b-3p	1.63844	0.712327	1.63844	up	0.1	0.1	-2.60961	-3.32194	Not Detected	Not Detected	GAAGGCAGTGTCGTG	MIMAT0017170	chr6	52180151	52180138	+	0
mmu-miR-196b-5p	1.13351	0.180796	1.13351	up	42.6109	139.868	6.35374	6.17295	Detected	Detected	CCCAACAACAGGAAACTACC	MIMAT0001081	chr6	52180116	52180098	+	0
mmu-miR-1970	-37.8605	-5.24262	37.8605	down	0.1	15.6417	-2.60961	2.63301	Not Detected	Detected	CAAAGCCTATCCCCAG	MIMAT0009444					0
mmu-miR-1971	-13.14	-3.71589	13.14	down	10.5929	474.956	4.24467	7.96056	Detected	Detected	TCTCAGCCCAGCCT	MIMAT0009446					0
mmu-miR-1981-3p	1.63844	0.712327	1.63844	up	0.1	0.1	-2.60961	-3.32194	Not Detected	Not Detected	GTCAAAGGCCAGGG	MIMAT0017351	chr1	186646365	186646353	+	0
mmu-miR-1981-5p	1.18268	0.242065	1.18268	up	5.70701	19.3813	3.47025	3.22818	Detected	Detected	GCCACGTCTAAGCC	MIMAT0009458	chr1	186646309	186646297	+	0
mmu-miR-1982-3p	1.63844	0.712327	1.63844	up	0.1	0.1	-2.60961	-3.32194	Not Detected	Not Detected	CTGTGGGAGAACATAGG	MIMAT0009460	chr10	80291599	80291615	-	0
mmu-miR-1982-5p	-1.325	-0.405995	1.325	down	182.739	805.429	8.39174	8.79774	Detected	Detected	CCTCCCCAGGACC	MIMAT0009459	chr10	80291561	80291572	-	0
mmu-miR-1983	-165.23	-7.36833	165.23	down	0.1	50.3085	-2.60961	4.75872	Not Detected	Detected	AGAAAACATGCTCCAGG	MIMAT0009455					0
mmu-miR-199a-3p	-484.894	-8.92152	484.894	down	0.1	155.592	-2.60961	6.31191	Not Detected	Detected	TAACCAATGTGCAGACTACT	MIMAT0000230	chr2	32174047	32174065	-	0
mmu-miR-199a-5p	-60.1741	-5.91107	60.1741	down	0.1	19.9906	-2.60961	3.30146	Not Detected	Detected	GAACAGGTAGTCTGAACAC	MIMAT0000229					0
mmu-miR-199b-5p	-215.846	-7.75386	215.846	down	0.1	66.624	-2.60961	5.14424	Not Detected	Detected	GAACAGGTAGTCTAAACACTGG	MIMAT0000672	chr2	32174007	32174027	-	0
mmu-miR-19a-3p	-4.41646	-2.14289	4.41646	down	421.485	5768.97	9.46785	11.6107	Detected	Detected	TCAGTTTTGCATAGATTTGCA	MIMAT0000651	chr14	115443273	115443292	-	0
mmu-miR-19a-5p	-3.34395	-1.74155	3.34395	down	0.1	3.00176	-2.60961	-0.86806	Not Detected	Detected	GTAGTGCAACTATGCAAAAC	MIMAT0004660	chr14	115443237	115443255	-	0
mmu-miR-19b-1-5p	1.63844	0.712327	1.63844	up	0.1	0.1	-2.60961	-3.32194	Not Detected	Not Detected	GCTGGATGCAAACCT	MIMAT0017065	chr14	115443551	115443564	-	0
mmu-miR-19b-2-5p	1.63844	0.712327	1.63844	up	0.1	0.1	-2.60961	-3.32194	Not Detected	Not Detected	GCTGAACTGCAAATCTG	MIMAT0017010	chrX	50095193	50095178	+	0
mmu-miR-19b-3p	-2.3089	-1.20721	2.3089	down	2993.06	35029.2	12.5358	13.743	Detected	Detected	TCAGTTTTGCATGGATTTGC	MIMAT0000513	chr14	115443583	115443602	-	0
mmu-miR-1a-1-5p	1.63844	0.712327	1.63844	up	0.1	0.1	-2.60961	-3.32194	Not Detected	Not Detected	TATGGGCATATAAAGAAGTATG	MIMAT0016979	chr2	180123763	180123784	-	0
mmu-miR-1a-2-5p	1.63844	0.712327	1.63844	up	0.1	0.1	-2.60961	-3.32194	Not Detected	Not Detected	TATGGGTACATAAAGAAGTATG	MIMAT0017047	chr18	10785508	10785487	+	0
mmu-miR-1a-3p	-4.58371	-2.19651	4.58371	down	0.1	5.64015	-2.60961	-0.413097	Not Detected	Detected	ATACATACTTCTTTACATTCC	MIMAT0000123	chr2	180123802	180123822	-	0
mmu-miR-1b-3p	1.63844	0.712327	1.63844	up	0.1	0.1	-2.60961	-3.32194	Not Detected	Not Detected	GCACATACTTCTTTATGTAC	MIMAT0017326	chr18	10785527	10785545	-	0
mmu-miR-1b-5p	1.63844	0.712327	1.63844	up	0.1	0.1	-2.60961	-3.32194	Not Detected	Not Detected	TGGAATGTAAAGAAGTATGTA	MIMAT0005835	chr18	10785484	10785504	-	0
mmu-miR-200a-3p	-2.77522	-1.4726	2.77522	down	3.38295	38.3346	2.91522	4.38782	Detected	Detected	ACATCGTTACCAGACAGT	MIMAT0000519	chr4	155429079	155429063	+	0
mmu-miR-200a-5p	149.669	7.22563	149.669	up	99.8405	14.7503	7.506	0.280374	Detected	Detected	TCCAGCACTGTCCGGT	MIMAT0004619	chr4	155429041	155429027	+	0
mmu-miR-200b-3p	-3.298	-1.72159	3.298	down	24.3614	280.815	5.5574	7.27899	Detected	Detected	TCATCATTACCAGGCAG	MIMAT0000233	chr4	155429855	155429840	+	0
mmu-miR-200b-5p	1.66023	0.731385	1.66023	up	12.2729	25.076	4.49458	3.7632	Detected	Detected	TCCAATGCTGCCCAG	MIMAT0004545	chr4	155429819	155429806	+	0
mmu-miR-200c-3p	-63.4458	-5.98745	63.4458	down	4.58372	991.339	3.24411	9.23156	Detected	Detected	TCCATCATTACCCGGC	MIMAT0000657	chr6	124668406	124668392	+	0
mmu-miR-200c-5p	1.63844	0.712327	1.63844	up	0.1	0.1	-2.60961	-3.32194	Not Detected	Not Detected	CCAAACACTGCTGGGTA	MIMAT0004663	chr6	124668365	124668350	+	0
mmu-miR-201-3p	1.63844	0.712327	1.63844	up	0.1	0.1	-2.60961	-3.32194	Not Detected	Not Detected	CCTACACAGAAAGGCA	MIMAT0017001	chrX	65241333	65241319	+	0
mmu-miR-201-5p	1.63844	0.712327	1.63844	up	0.1	0.1	-2.60961	-3.32194	Not Detected	Not Detected	AAGAACAATGCCTTACTGAGTA	MIMAT0000234	chrX	65241297	65241277	+	0
mmu-miR-202-3p	-1.24427	-0.315304	1.24427	down	153.687	638.857	8.12475	8.44005	Detected	Detected	TCTTCCCATGCGCTA	MIMAT0000235					0
mmu-miR-202-5p	1.63844	0.712327	1.63844	up	0.1	0.1	-2.60961	-3.32194	Not Detected	Not Detected	AAAGAAGTATATGCATAGGAA	MIMAT0004546					0
mmu-miR-203-3p	-50.7413	-5.66509	50.7413	down	0.1	18.0797	-2.60961	3.05548	Not Detected	Detected	CTAGTGGTCCTAAACATT	MIMAT0000236	chr12	113369143	113369159	-	0
mmu-miR-203-5p	1.63844	0.712327	1.63844	up	0.1	0.1	-2.60961	-3.32194	Not Detected	Not Detected	TGTTGAACTGTCAAGAACCAC	MIMAT0004547	chr12	113369102	113369121	-	0
mmu-miR-204-3p	-1.04108	-0.058075	1.04108	down	3.10808	16.5681	2.82898	2.88705	Detected	Detected	ACGTCCCTTTGCCTT	MIMAT0017002	chr19	22825146	22825159	-	0
mmu-miR-204-5p	-6.22097	-2.63714	6.22097	down	0.1	10.389	-2.60961	0.0275284	Not Detected	Detected	AGGCATAGGATGACAAAGGG	MIMAT0000237	chr19	22825103	22825121	-	0
mmu-miR-205-3p	1.63844	0.712327	1.63844	up	0.1	0.1	-2.60961	-3.32194	Not Detected	Not Detected	TGAGCTTCACTCCACT	MIMAT0017003	chr1	195333720	195333706	+	0
mmu-miR-205-5p	-298.267	-8.22046	298.267	down	0.1	94.007	-2.60961	5.61085	Not Detected	Detected	CAGACTCCGGTGGAAT	MIMAT0000238	chr1	195333684	195333670	+	0
mmu-miR-206-3p	16.2524	4.02259	16.2524	up	10.809	14.2031	4.27569	0.2531	Detected	Detected	CCACACACTTCCTTAC	MIMAT0000239	chr1	20669143	20669157	-	0
mmu-miR-206-5p	1.63844	0.712327	1.63844	up	0.1	0.1	-2.60961	-3.32194	Not Detected	Not Detected	TATGAGGATATAAAGAAGCATG	MIMAT0017004	chr1	20669100	20669120	-	0
mmu-miR-207	-5.06571	-2.34077	5.06571	down	0.1	6.88871	-2.60961	-0.268847	Not Detected	Detected	GAGGGAGGAGAGCCAG	MIMAT0000240					0
mmu-miR-208a-3p	1.63844	0.712327	1.63844	up	0.1	0.1	-2.60961	-3.32194	Not Detected	Not Detected	ACAAGCTTTTTGCTCGTCT	MIMAT0000520	chr14	55567967	55567950	+	0
mmu-miR-208a-5p	1.19185	0.253206	1.19185	up	21.2185	62.7102	5.31466	5.06145	Detected	Detected	GTATAACCCGGGCCA	MIMAT0017014					0
mmu-miR-208b-3p	1.63844	0.712327	1.63844	up	0.1	0.1	-2.60961	-3.32194	Not Detected	Not Detected	ACAAACCTTTTGTTCGTCTTA	MIMAT0004939	chr14	55594603	55594584	+	0
mmu-miR-208b-5p	1.63844	0.712327	1.63844	up	0.1	0.1	-2.60961	-3.32194	Not Detected	Not Detected	ACATAACGCGAGCAAA	MIMAT0017280	chr14	55594568	55594554	+	0
mmu-miR-20a-3p	-3.44854	-1.78598	3.44854	down	5.09131	67.7287	3.37351	5.15949	Detected	Detected	CTTTAAGTGCTCGTAATGCA	MIMAT0004627	chr14	115443444	115443462	-	0
mmu-miR-20a-5p	-1.52519	-0.60899	1.52519	down	5083.12	47349.1	13.5466	14.1556	Detected	Detected	CTACCTGCACTATAAGCAC	MIMAT0000529	chr14	115443410	115443427	-	0
mmu-miR-20b-3p	-346.26	-8.43571	346.26	down	0.1	107.47	-2.60961	5.8261	Not Detected	Detected	CTAGAAGTGCTCACACTG	MIMAT0004788	chrX	50095360	50095344	+	0
mmu-miR-20b-5p	-9.51709	-3.25052	9.51709	down	1238.89	60138	11.0927	14.3432	Detected	Detected	CTACCTGCACTATGAGCACT	MIMAT0003187	chrX	50095323	50095305	+	0
mmu-miR-210-3p	1.30542	0.38451	1.30542	up	2499.42	6393.57	12.1746	11.7901	Detected	Detected	TCAGCCGCTGTCACAC	MIMAT0000658	chr7	148407369	148407355	+	0
mmu-miR-210-5p	-3.63218	-1.86084	3.63218	down	0.1	3.54154	-2.60961	-0.748776	Not Detected	Detected	CAGTGTGCGGTGG	MIMAT0017052	chr7	148407331	148407320	+	0
mmu-miR-211-3p	-1.71429	-0.777607	1.71429	down	1570.4	8884.48	11.4716	12.2492	Detected	Detected	GCCCCCCTTTGCT	MIMAT0017059	chr7	71350763	71350774	-	0
mmu-miR-211-5p	-46.3887	-5.5357	46.3887	down	0.1	16.9262	-2.60961	2.92609	Not Detected	Detected	AGGCAAAGGATGACAAAGGGAA	MIMAT0000668	chr7	71350718	71350738	-	0
mmu-miR-212-3p	2.23476	1.16012	2.23476	up	152.328	221.649	8.11762	6.9575	Detected	Detected	TGGCCGTGACTGGA	MIMAT0000659	chr11	74986954	74986966	-	0
mmu-miR-212-5p	1.63844	0.712327	1.63844	up	0.1	0.1	-2.60961	-3.32194	Not Detected	Not Detected	AGTAAGCAGTCTAGAGCC	MIMAT0017053					0
mmu-miR-2136	1.63844	0.712327	1.63844	up	0.1	0.1	-2.60961	-3.32194	Not Detected	Not Detected	CACATCTCAGTCAACAC	MIMAT0011212					0
mmu-miR-2137	9.27687	3.21364	9.27687	up	11576.5	5155.55	14.6913	11.4776	Detected	Detected	CTCCCTGGGGCTC	MIMAT0011213					0
mmu-miR-2139	1.63844	0.712327	1.63844	up	0.1	0.1	-2.60961	-3.32194	Not Detected	Not Detected	GCAGTTACCAGGAGC	MIMAT0011215					0
mmu-miR-214-3p	-90.652	-6.50227	90.652	down	0.1	27.0381	-2.60961	3.89266	Not Detected	Detected	ACTGCCTGTCTGT	MIMAT0000661	chr1	164153579	164153590	-	0
mmu-miR-214-5p	1.63844	0.712327	1.63844	up	0.1	0.1	-2.60961	-3.32194	Not Detected	Not Detected	GCACAGCAAGTGTAGAC	MIMAT0004664	chr1	164153534	164153549	-	0
mmu-miR-215-3p	1.63844	0.712327	1.63844	up	0.1	0.1	-2.60961	-3.32194	Not Detected	Not Detected	ATTGGCCTACAGAATGAC	MIMAT0017169	chr1	187137530	187137546	-	0
mmu-miR-215-5p	1.63844	0.712327	1.63844	up	0.1	0.1	-2.60961	-3.32194	Not Detected	Not Detected	GTCTGTCAAATCATAGGT	MIMAT0000904	chr1	187137493	187137509	-	0
mmu-miR-216a-3p	1.63844	0.712327	1.63844	up	0.1	0.1	-2.60961	-3.32194	Not Detected	Not Detected	CATAATCCCAGAGACCA	MIMAT0017054	chr11	28657064	28657079	-	0
mmu-miR-216a-5p	1.63844	0.712327	1.63844	up	0.1	0.1	-2.60961	-3.32194	Not Detected	Not Detected	TCACAGTTGCCAGCTG	MIMAT0000662	chr11	28657025	28657039	-	0
mmu-miR-216b-3p	1.63844	0.712327	1.63844	up	0.1	0.1	-2.60961	-3.32194	Not Detected	Not Detected	AAGAATCTCTACAGGTAAGT	MIMAT0017233	chr11	28646247	28646265	-	0
mmu-miR-216b-5p	1.63844	0.712327	1.63844	up	0.1	0.1	-2.60961	-3.32194	Not Detected	Not Detected	TCACATTTGCCTGCAG	MIMAT0003729	chr11	28646211	28646225	-	0
mmu-miR-216c-3p	1.63844	0.712327	1.63844	up	0.1	0.1	-2.60961	-3.32194	Not Detected	Not Detected	ACTGGGAAATCTCTGCA	MIMAT0029889					0
mmu-miR-216c-5p	1.63844	0.712327	1.63844	up	0.1	0.1	-2.60961	-3.32194	Not Detected	Not Detected	ACACTTACCTGTAGAGATTC	MIMAT0029888					0
mmu-miR-217-3p	1.63844	0.712327	1.63844	up	0.1	0.1	-2.60961	-3.32194	Not Detected	Not Detected	AGGCAATGCATTAGGAAC	MIMAT0017072	chr11	28663804	28663820	-	0
mmu-miR-217-5p	1094.23	10.0957	1094.23	up	60.9484	0.1	6.77376	-3.32194	Detected	Not Detected	TCCAGTCAGTTCCTG	MIMAT0000679	chr11	28663770	28663783	-	0
mmu-miR-218-1-3p	1.63844	0.712327	1.63844	up	0.1	0.1	-2.60961	-3.32194	Not Detected	Not Detected	GGTGCTTGACGGAACC	MIMAT0004665	chr5	48615251	48615265	-	0
mmu-miR-218-2-3p	1.63844	0.712327	1.63844	up	0.1	0.1	-2.60961	-3.32194	Not Detected	Not Detected	CGCGGTGCTTGACA	MIMAT0005444	chr11	35430393	35430405	-	0
mmu-miR-218-5p	-4.73805	-2.24429	4.73805	down	10.9627	178.643	4.31486	6.55915	Detected	Detected	ACATGGTTAGATCAAGCACA	MIMAT0000663	chr5	48615206	48615225	-	0
mmu-miR-2183	1.2816	0.357944	1.2816	up	8.33514	22.2225	3.92782	3.56988	Detected	Detected	AGGAGGTCAGGGGT	MIMAT0011287					0
mmu-miR-219a-1-3p	1.63844	0.712327	1.63844	up	0.1	0.1	-2.60961	-3.32194	Not Detected	Not Detected	CGGGACGTCCAGAC	MIMAT0017055	chr17	34162010	34161997	+	0
mmu-miR-219a-2-3p	-133.16	-7.05702	133.16	down	0.1	40.0399	-2.60961	4.44741	Not Detected	Detected	ACAGATGTCCAGCCACA	MIMAT0022841	chr2	29701233	29701217	+	0
mmu-miR-219a-5p	-1.52852	-0.612137	1.52852	down	39.9247	212.479	6.2989	6.91103	Detected	Detected	AGAATTGCGTTTGGACAATCA	MIMAT0000664	chr2	29701189	29701169	+	0
mmu-miR-219b-3p	1.63844	0.712327	1.63844	up	0.1	0.1	-2.60961	-3.32194	Not Detected	Not Detected	ACTGATTGTCCAAACGC	MIMAT0029807					0
mmu-miR-219b-5p	1.63844	0.712327	1.63844	up	0.1	0.1	-2.60961	-3.32194	Not Detected	Not Detected	CGAGAATTGTGGCTGG	MIMAT0029806					0
mmu-miR-219c-3p	1.63844	0.712327	1.63844	up	0.1	0.1	-2.60961	-3.32194	Not Detected	Not Detected	GATTGTCCAAACGCAA	MIMAT0029893					0
mmu-miR-219c-5p	1.63844	0.712327	1.63844	up	0.1	0.1	-2.60961	-3.32194	Not Detected	Not Detected	CGAGAGTTGCGTCTG	MIMAT0029892					0
mmu-miR-21a-3p	388.222	8.60074	388.222	up	20.7584	0.1	5.2788	-3.32194	Detected	Not Detected	GACAGCCCATCGACT	MIMAT0004628	chr11	86397645	86397631	+	0
mmu-miR-21a-5p	21.8083	4.4468	21.8083	up	51684.5	6934.26	16.3446	11.8978	Detected	Detected	TCAACATCAGTCTGATAAGC	MIMAT0000530	chr11	86397607	86397588	+	0
mmu-miR-21b	1.63844	0.712327	1.63844	up	0.1	0.1	-2.60961	-3.32194	Not Detected	Not Detected	GGAAATATCAGTCTGATAAAC	MIMAT0025121					0
mmu-miR-21c	1.63844	0.712327	1.63844	up	0.1	0.1	-2.60961	-3.32194	Not Detected	Not Detected	TTGTACCAGTCTGATAAGC	MIMAT0025148					0
mmu-miR-22-3p	2.00711	1.00512	2.00711	up	1015.99	1528.63	10.8038	9.79867	Detected	Detected	ACAGTTCTTCAACTGGCAG	MIMAT0000531	chr11	75277278	75277295	-	0
mmu-miR-22-5p	-1.74952	-0.806963	1.74952	down	3.50675	25.0414	2.94949	3.75646	Detected	Detected	TAAAGCTTGCCACTGAAGA	MIMAT0004629	chr11	75277240	75277257	-	0
mmu-miR-221-3p	15.8936	3.99037	15.8936	up	501.115	99.3867	9.68105	5.69068	Detected	Detected	GAAACCCAGCAGACAATGTA	MIMAT0000669	chrX	18723501	18723483	+	0
mmu-miR-221-5p	1.63844	0.712327	1.63844	up	0.1	0.1	-2.60961	-3.32194	Not Detected	Not Detected	ACAGAAATCTACATTGTATGC	MIMAT0017060	chrX	18723464	18723445	+	0
mmu-miR-222-3p	31.4607	4.97548	31.4607	up	134.413	17.6689	7.99692	3.02144	Detected	Detected	ACCCAGTAGCCAGA	MIMAT0000670	chrX	18724087	18724075	+	0
mmu-miR-222-5p	72.6508	6.18291	72.6508	up	3.19306	0.1	2.86097	-3.32194	Detected	Not Detected	AGGATCTACACTGGCTAC	MIMAT0017061	chrX	18724050	18724034	+	0
mmu-miR-223-3p	-1.57887	-0.658895	1.57887	down	32.0165	183.703	5.94161	6.6005	Detected	Detected	TGGGGTATTTGACAAACTGAC	MIMAT0000665	chrX	93438225	93438244	-	0
mmu-miR-223-5p	1.63844	0.712327	1.63844	up	0.1	0.1	-2.60961	-3.32194	Not Detected	Not Detected	CAACTCAGCTTGTCAAA	MIMAT0017056	chrX	93438188	93438203	-	0
mmu-miR-224-3p	1.63844	0.712327	1.63844	up	0.1	0.1	-2.60961	-3.32194	Not Detected	Not Detected	TGTAGTCACTAGGGCAC	MIMAT0017062	chrX	69506445	69506430	+	0
mmu-miR-224-5p	2.04318	1.03082	2.04318	up	17.8902	29.8856	5.07952	4.0487	Detected	Detected	AACGGAACCACTAGTGACTTA	MIMAT0000671	chrX	69506397	69506378	+	0
mmu-miR-23a-3p	3.35351	1.74567	3.35351	up	4333.37	5112.39	13.2014	11.4558	Detected	Detected	GGAAATCCCTGGCAATGT	MIMAT0000532	chr8	86732466	86732482	-	0
mmu-miR-23a-5p	-1.14668	-0.197461	1.14668	down	29.6377	122.608	5.80845	6.00591	Detected	Detected	AAATCCCATCCCCAG	MIMAT0017019	chr8	86732434	86732447	-	0
mmu-miR-23b-3p	-1.04905	-0.0690899	1.04905	down	374.044	1105.69	9.28038	9.34947	Detected	Detected	GGTAATCCCTGGCAATG	MIMAT0000125	chr13	63401842	63401857	-	0
mmu-miR-23b-5p	1.63844	0.712327	1.63844	up	0.1	0.1	-2.60961	-3.32194	Not Detected	Not Detected	AAATCAGCATGCCAGG	MIMAT0016980	chr13	63401806	63401820	-	0
mmu-miR-24-1-5p	-6.69704	-2.74352	6.69704	down	0.1	12.0399	-2.60961	0.133912	Not Detected	Detected	ACTGATATCAGCTCAGTAGGC	MIMAT0000218	chr13	63402524	63402543	-	0
mmu-miR-24-2-5p	1.52278	0.606708	1.52278	up	12.9649	28.4492	4.57722	3.97051	Detected	Detected	ACTGTTTCAGCTCAGTA	MIMAT0005440	chr8	86732744	86732759	-	0
mmu-miR-24-3p	4.53301	2.18047	4.53301	up	4582.38	3808.93	13.2639	11.0834	Detected	Detected	CTGTTCCTGCTGAACTGA	MIMAT0000219	chr8	86732778	86732795	-	0
mmu-miR-25-3p	-1.80344	-0.85075	1.80344	down	1673.97	10574.9	11.5852	12.4359	Detected	Detected	TCAGACCGAGACAAGTGC	MIMAT0000652	chr5	138606621	138606605	+	0
mmu-miR-25-5p	1.63844	0.712327	1.63844	up	0.1	0.1	-2.60961	-3.32194	Not Detected	Not Detected	GCAATTGCCCAAGTC	MIMAT0017049	chr5	138606583	138606570	+	0
mmu-miR-26a-1-3p	1.63844	0.712327	1.63844	up	0.1	0.1	-2.60961	-3.32194	Not Detected	Not Detected	CGTGCAAGTAACCAAG	MIMAT0017020	chr9	118940975	118940989	-	0
mmu-miR-26a-2-3p	1.63844	0.712327	1.63844	up	0.1	0.1	-2.60961	-3.32194	Not Detected	Not Detected	GAAACAAGTAATCAAGAACA	MIMAT0017058	chr10	126432640	126432658	-	0
mmu-miR-26a-5p	-1.77094	-0.824511	1.77094	down	619.514	3153.23	9.99298	10.8175	Detected	Detected	AGCCTATCCTGGATTA	MIMAT0000533	chr9	118940935	118940950	-	0
mmu-miR-26b-3p	1.63844	0.712327	1.63844	up	0.1	0.1	-2.60961	-3.32194	Not Detected	Not Detected	GAGCCAAGTAATGGAGAACA	MIMAT0004630	chr1	74440937	74440955	-	0
mmu-miR-26b-5p	-2.36289	-1.24055	2.36289	down	214.137	1552.53	8.58173	9.82228	Detected	Detected	ACCTATCCTGAATTACTTGA	MIMAT0000534	chr1	74440900	74440918	-	0
mmu-miR-27a-3p	2.01256	1.00903	2.01256	up	2570.64	4322.8	12.1967	11.1877	Detected	Detected	GCGGAACTTAGCCACTG	MIMAT0000537	chr8	86732631	86732646	-	0
mmu-miR-27a-5p	1.63844	0.712327	1.63844	up	0.1	0.1	-2.60961	-3.32194	Not Detected	Not Detected	TGCTCACAAGCAGCTA	MIMAT0004633	chr8	86732591	86732605	-	0
mmu-miR-27b-3p	-1.47866	-0.564289	1.47866	down	209.463	944.225	8.55668	9.12097	Detected	Detected	GCAGAACTTAGCCACTG	MIMAT0000126	chr13	63402073	63402088	-	0
mmu-miR-27b-5p	1.63844	0.712327	1.63844	up	0.1	0.1	-2.60961	-3.32194	Not Detected	Not Detected	GTTCACCAATCAGCTAA	MIMAT0004522	chr13	63402032	63402047	-	0
mmu-miR-2861	1.64172	0.715212	1.64172	up	1397.47	2458.39	11.2636	10.5484	Detected	Detected	CCGCCCGCCG	MIMAT0013803					0
mmu-miR-28a-3p	130.123	7.02373	130.123	up	52.5535	5.74972	6.62451	-0.399218	Detected	Detected	TCCAGCAGCTCACA	MIMAT0004661	chr16	24828002	24828015	-	0
mmu-miR-28a-5p	1.92588	0.945517	1.92588	up	170.74	281.274	8.23635	7.29083	Detected	Detected	CTCAATAGACTGTGAGCTCC	MIMAT0000653	chr16	24827956	24827975	-	0
mmu-miR-28b	1.63844	0.712327	1.63844	up	0.1	0.1	-2.60961	-3.32194	Not Detected	Not Detected	CTAAATAGATTGTGAGCTCC	MIMAT0019354					0
mmu-miR-28c	2.10504	1.07385	2.10504	up	18.8278	30.4302	5.15557	4.08172	Detected	Detected	TCAATAGACTGTGAGCTC	MIMAT0019339					0
mmu-miR-290a-3p	-3.52137	-1.81613	3.52137	down	11.7648	143.808	4.41172	6.22785	Detected	Detected	GGGCTTAAAACTAGGCGGC	MIMAT0004572	chr7	3218680	3218697	-	0
mmu-miR-290a-5p	-11.4458	-3.51675	11.4458	down	88.4516	3208.52	7.33058	10.8473	Detected	Detected	AAAGTGCCCCCATAG	MIMAT0000366	chr7	3218647	3218660	-	0
mmu-miR-290b-3p	1.36976	0.453924	1.36976	up	29.9735	78.8451	5.82739	5.37346	Detected	Detected	TACTCAAACTATGGGGGC	MIMAT0029901					0
mmu-miR-290b-5p	50882.5	15.6349	50882.5	up	2760.12	0.1	12.3129	-3.32194	Detected	Not Detected	AAAGTGCCGCCTAGT	MIMAT0029900					0
mmu-miR-291a-3p	-182.342	-7.5105	182.342	down	87.5076	65544.2	7.3031	14.8136	Detected	Detected	GCACACAAAGTGGAAGCACT	MIMAT0000368					0
mmu-miR-291a-5p	-265.179	-8.05082	265.179	down	1.78848	2197.67	2.38142	10.4322	Detected	Detected	AGAGAGGGCCTCCAC	MIMAT0000367					0
mmu-miR-291b-3p	-6.27222	-2.64898	6.27222	down	0.1	10.5609	-2.60961	0.0393636	Not Detected	Detected	ACAAACAAAATGGATGCACTTT	MIMAT0003190					0
mmu-miR-291b-5p	1.27011	0.344955	1.27011	up	13.6937	35.946	4.65153	4.30658	Detected	Detected	GGAGAGGGCCTCC	MIMAT0003189					0
mmu-miR-292a-3p	-272.149	-8.08825	272.149	down	180.053	135570	8.32797	16.4162	Detected	Detected	ACACTCAAAACCTGGCGGC	MIMAT0000370	chr7	3219244	3219261	-	0
mmu-miR-292a-5p	-10.3284	-3.36854	10.3284	down	36.4849	1234.19	6.14818	9.51672	Detected	Detected	CAAAAGAGCCCCCAG	MIMAT0000369	chr7	3219208	3219221	-	0
mmu-miR-292b-3p	1.34232	0.424727	1.34232	up	30.0118	82.0966	5.83784	5.41312	Detected	Detected	ATACTCAAACTGGGGGC	MIMAT0029865					0
mmu-miR-292b-5p	1787.31	10.8036	1787.31	up	99.0517	0.1	7.48163	-3.32194	Detected	Not Detected	AAAAGTGCCGCCAGG	MIMAT0029864					0
mmu-miR-293-3p	-220.614	-7.78538	220.614	down	209.526	133993	8.55924	16.3446	Detected	Detected	ACACTACAAACTCTGCGGC	MIMAT0000371	chr7	3220395	3220412	-	0
mmu-miR-293-5p	-505.292	-8.98097	505.292	down	0.1	159.754	-2.60961	6.37136	Not Detected	Detected	CAAAATGTCACACAGTTTGAGT	MIMAT0004573	chr7	3220358	3220378	-	0
mmu-miR-294-3p	-237.384	-7.89108	237.384	down	82.381	73780.3	7.24296	15.134	Detected	Detected	ACACACAAAAGGGAAGCACTT	MIMAT0000372	chr7	3220694	3220713	-	0
mmu-miR-294-5p	-2480.41	-11.2764	2480.41	down	0.1	731.896	-2.60961	8.66675	Not Detected	Detected	AGATAGGGCCTCCAT	MIMAT0004574	chr7	3220664	3220677	-	0
mmu-miR-295-3p	-203.204	-7.66678	203.204	down	85.8951	73449.5	7.27899	14.9458	Detected	Detected	AGACTCAAAAGTAGTAGCACTT	MIMAT0000373	chr7	3220818	3220838	-	0
mmu-miR-295-5p	-6.38475	-2.67463	6.38475	down	30.3887	662.375	5.85848	8.53311	Detected	Detected	GAAGTGTGCCCCAC	MIMAT0004575	chr7	3220789	3220801	-	0
mmu-miR-296-3p	-5.82931	-2.54332	5.82931	down	0.1	9.12201	-2.60961	-0.0662881	Not Detected	Detected	GGAGAGCCTCCAC	MIMAT0004576					0
mmu-miR-296-5p	2.00307	1.00221	2.00307	up	221.613	376.605	8.65189	7.64968	Detected	Detected	ACAGGATTGAGGGGGGGC	MIMAT0000374					0
mmu-miR-297a-3p	-358.966	-8.48771	358.966	down	0.1	111.577	-2.60961	5.87809	Not Detected	Detected	TATGGGTATGTGTGTATGT	MIMAT0004864	chr2	10430695	10430713	-	0
mmu-miR-297b-5p	-114.529	-6.83958	114.529	down	0.1	33.4655	-2.60961	4.22996	Not Detected	Detected	ACATGTTCATGCACACATA	MIMAT0003480					0
mmu-miR-297c-5p	-2984.65	-11.5433	2984.65	down	0.1	864.872	-2.60961	8.93374	Not Detected	Detected	ACATGTACATGCACACATACA	MIMAT0004865	chr2	10430655	10430674	-	0
mmu-miR-298-3p	1.63844	0.712327	1.63844	up	0.1	0.1	-2.60961	-3.32194	Not Detected	Not Detected	GCTGAGAGAAGGCTAG	MIMAT0017007	chr2	174093076	174093062	+	0
mmu-miR-298-5p	1.7888	0.838995	1.7888	up	19.6236	37.9106	5.20124	4.36225	Detected	Detected	GGGAAGAACAGCCCTC	MIMAT0000376	chr2	174093037	174093023	+	0
mmu-miR-299a-3p	-2.61785	-1.38838	2.61785	down	0.1	1.8397	-2.60961	-1.22123	Not Detected	Detected	AAGCGGTTTACCGTCCC	MIMAT0004577	chr12	110948891	110948907	-	0
mmu-miR-299b-3p	-86.7584	-6.43893	86.7584	down	0.1	26.0908	-2.60961	3.82932	Not Detected	Detected	GGTTTACCGTCCCAC	MIMAT0022837					0
mmu-miR-299b-5p	1.63844	0.712327	1.63844	up	0.1	0.1	-2.60961	-3.32194	Not Detected	Not Detected	ATGTATGTGGGACGGTAAAC	MIMAT0022836	chr12	110948856	110948875	-	0
mmu-miR-29a-3p	3.30434	1.72436	3.30434	up	2832.33	2754.83	12.3822	10.6579	Detected	Detected	TAACCGATTTCAGATGGTGC	MIMAT0000535	chr6	31012734	31012716	+	0
mmu-miR-29a-5p	46.2071	5.53004	46.2071	up	1.44043	0.1	2.2081	-3.32194	Detected	Not Detected	CTGAACACCAAAAGAAATCAGT	MIMAT0004631	chr6	31012696	31012676	+	0
mmu-miR-29b-1-5p	11.6964	3.54799	11.6964	up	5.95242	9.51174	3.51188	-0.0361094	Detected	Detected	TAAACCACCATATGAAACCAGC	MIMAT0004523	chr6	31013049	31013028	+	0
mmu-miR-29b-2-5p	1.63844	0.712327	1.63844	up	0.1	0.1	-2.60961	-3.32194	Not Detected	Not Detected	AATCTAAGCCACCATGTG	MIMAT0017063	chr1	196863252	196863268	-	0
mmu-miR-29b-3p	2.11721	1.08216	2.11721	up	794.112	1031.3	10.3485	9.26638	Detected	Detected	AACACTGATTTCAAATGGTGC	MIMAT0000127	chr1	196863287	196863307	-	0
mmu-miR-29c-3p	-4.73133	-2.24225	4.73133	down	246.188	3727.67	8.80161	11.0439	Detected	Detected	TAACCGATTTCAAATGGTGCTA	MIMAT0000536	chr1	196863795	196863815	-	0
mmu-miR-29c-5p	-7.78643	-2.96096	7.78643	down	3.75306	121.675	3.0288	5.98976	Detected	Detected	GAACACCAGGAGAAATCGGTC	MIMAT0004632	chr1	196863758	196863777	-	0
mmu-miR-300-3p	1.02612	0.0372026	1.02612	up	4.87323	19.8955	3.3118	3.2746	Detected	Detected	GAAGAGAGCTTGCCCTTG	MIMAT0000378	chr12	110962578	110962594	-	0
mmu-miR-300-5p	8.37258	3.06567	8.37258	up	4.90242	14.5383	3.3356	0.269929	Detected	Detected	ACAAAGGATAACCTCTCTTCAA	MIMAT0004578	chr12	110962529	110962549	-	0
mmu-miR-301a-3p	-2.4118	-1.27011	2.4118	down	557.601	4074.82	9.87047	11.1406	Detected	Detected	GCTTTGACAATACTATTGCAC	MIMAT0000379	chr11	86926559	86926578	-	0
mmu-miR-301a-5p	1.63844	0.712327	1.63844	up	0.1	0.1	-2.60961	-3.32194	Not Detected	Not Detected	AGTAGTGCAATAAAGTCAGA	MIMAT0017008	chr11	86926522	86926540	-	0
mmu-miR-301b-3p	-4.67821	-2.22596	4.67821	down	46.443	762.519	6.47834	8.70429	Detected	Detected	GCTTTGACAATACCATTGCA	MIMAT0004186	chr16	17124569	17124551	+	0
mmu-miR-301b-5p	1.63844	0.712327	1.63844	up	0.1	0.1	-2.60961	-3.32194	Not Detected	Not Detected	AGTAGTGCAACCTAGTCA	MIMAT0017232	chr16	17124533	17124517	+	0
mmu-miR-302a-3p	-1449.86	-10.5017	1449.86	down	0.1	462.975	-2.60961	7.89209	Not Detected	Detected	TCACCAAAACATGGAAGCAC	MIMAT0000380	chr3	127248461	127248479	-	0
mmu-miR-302a-5p	-4.72784	-2.24118	4.72784	down	0.1	6.00043	-2.60961	-0.368431	Not Detected	Detected	GCAAGTACAACCACGTTT	MIMAT0004579	chr3	127248424	127248440	-	0
mmu-miR-302b-3p	-373.25	-8.544	373.25	down	0.1	117.012	-2.60961	5.93438	Not Detected	Detected	CTACTAAAACATGGAAGCACT	MIMAT0003374	chr3	127248196	127248215	-	0
mmu-miR-302b-5p	1.63844	0.712327	1.63844	up	0.1	0.1	-2.60961	-3.32194	Not Detected	Not Detected	AGAAAGCATTCCCATGTTA	MIMAT0003373	chr3	127248161	127248178	-	0
mmu-miR-302c-3p	-547.294	-9.09617	547.294	down	0.1	172.833	-2.60961	6.48656	Not Detected	Detected	CCACTGAAACATGGAAGCAC	MIMAT0003376	chr3	127248327	127248345	-	0
mmu-miR-302c-5p	1.63844	0.712327	1.63844	up	0.1	0.1	-2.60961	-3.32194	Not Detected	Not Detected	GCAGGTAACCCCAT	MIMAT0003375	chr3	127248295	127248307	-	0
mmu-miR-302d-3p	-333.824	-8.38294	333.824	down	0.1	103.222	-2.60961	5.77333	Not Detected	Detected	ACACTCAAACATGGAAGCA	MIMAT0003377	chr3	127248588	127248605	-	0
mmu-miR-302d-5p	-3.41005	-1.76979	3.41005	down	0.1	3.1216	-2.60961	-0.839821	Not Detected	Detected	AGCAAGTGCCTCCATG	MIMAT0017225	chr3	127248555	127248569	-	0
mmu-miR-3057-3p	1.63844	0.712327	1.63844	up	0.1	0.1	-2.60961	-3.32194	Not Detected	Not Detected	GCTATGAGCTGGGCC	MIMAT0014823					0
mmu-miR-3057-5p	2.8079	1.48949	2.8079	up	73.1153	91.9759	7.06343	5.57394	Detected	Detected	ATCCCGCAGAATCTCA	MIMAT0014822					0
mmu-miR-3058-3p	-1.04395	-0.062048	1.04395	down	14.0074	50.3485	4.69786	4.75991	Detected	Detected	GGCACCCACGGC	MIMAT0014814	chr10	95021942	95021932	+	0
mmu-miR-3058-5p	-1.36566	-0.4496	1.36566	down	15.9655	75.789	4.88416	5.33376	Detected	Detected	TCTTCCAGGTAAGCCG	MIMAT0014813	chr10	95021900	95021886	+	0
mmu-miR-3059-3p	5.38574	2.42914	5.38574	up	234.458	156.78	8.75218	6.32304	Detected	Detected	CCAACCTTCTCTTCCC	MIMAT0014812	chr10	101235381	101235395	-	0
mmu-miR-3059-5p	-3.55737	-1.83081	3.55737	down	0.1	3.39716	-2.60961	-0.778799	Not Detected	Detected	ACCCTATGGGGCAGA	MIMAT0014811	chr10	101235346	101235359	-	0
mmu-miR-3060-3p	-66.8967	-6.06386	66.8967	down	0.1	21.4421	-2.60961	3.45425	Not Detected	Detected	TGGGAGTGCTTCTGTG	MIMAT0014827	chr11	4039423	4039437	-	0
mmu-miR-3060-5p	1.63844	0.712327	1.63844	up	0.1	0.1	-2.60961	-3.32194	Not Detected	Not Detected	CAGAAGCACGAAGCA	MIMAT0014826	chr11	4039386	4039399	-	0
mmu-miR-3061-3p	227.459	7.82946	227.459	up	12.442	0.1	4.50752	-3.32194	Detected	Not Detected	GGCAGTGGACTATCAA	MIMAT0014829					0
mmu-miR-3061-5p	-6.8568	-2.77753	6.8568	down	0.1	12.6212	-2.60961	0.167922	Not Detected	Detected	GGCTACCTTTCACGG	MIMAT0014828					0
mmu-miR-3062-3p	1.63844	0.712327	1.63844	up	0.1	0.1	-2.60961	-3.32194	Not Detected	Not Detected	AGGAGAAAGTGTGTCCC	MIMAT0014831	chr11	68804157	68804142	+	0
mmu-miR-3062-5p	1.63844	0.712327	1.63844	up	0.1	0.1	-2.60961	-3.32194	Not Detected	Not Detected	TCACGGTAACACTACATT	MIMAT0014830	chr11	68804116	68804100	+	0
mmu-miR-3063-3p	1.63844	0.712327	1.63844	up	0.1	0.1	-2.60961	-3.32194	Not Detected	Not Detected	GGCGAGAGATCAGGA	MIMAT0014833	chr11	95824685	95824672	+	0
mmu-miR-3063-5p	1.63844	0.712327	1.63844	up	0.1	0.1	-2.60961	-3.32194	Not Detected	Not Detected	AGTGTGCAAACCTGATC	MIMAT0014832	chr11	95824642	95824627	+	0
mmu-miR-3064-3p	1.63844	0.712327	1.63844	up	0.1	0.1	-2.60961	-3.32194	Not Detected	Not Detected	TGTAAGGTGTTGCAGTG	MIMAT0014835					0
mmu-miR-3064-5p	1.63844	0.712327	1.63844	up	0.1	0.1	-2.60961	-3.32194	Not Detected	Not Detected	TTTGCACACCACAACA	MIMAT0014834					0
mmu-miR-3065-3p	3.01391	1.59164	3.01391	up	21.8068	25.6834	5.39075	3.79911	Detected	Detected	CCCCAACAATATCCTGG	MIMAT0014837	chr11	119876140	119876155	-	0
mmu-miR-3065-5p	1.63844	0.712327	1.63844	up	0.1	0.1	-2.60961	-3.32194	Not Detected	Not Detected	CCAGCATCAGTGATTTT	MIMAT0014836	chr11	119876100	119876115	-	0
mmu-miR-3066-3p	-3.76243	-1.91166	3.76243	down	0.1	3.80009	-2.60961	-0.697947	Not Detected	Detected	GCAGGTTGCGGTC	MIMAT0014839	chr12	17362257	17362268	-	0
mmu-miR-3066-5p	-3.82789	-1.93655	3.82789	down	0.1	3.93348	-2.60961	-0.673061	Not Detected	Detected	CTACTTAATCTACAGCAACC	MIMAT0014838	chr12	17362213	17362231	-	0
mmu-miR-3067-3p	3.37656	1.75555	3.37656	up	164.321	167.045	8.18179	6.42624	Detected	Detected	CCTCTCCCAGGGC	MIMAT0014841	chr12	82267199	82267210	-	0
mmu-miR-3067-5p	-3.46895	-1.7945	3.46895	down	0.1	3.23037	-2.60961	-0.815114	Not Detected	Detected	ACACCACAGCGGGC	MIMAT0014840	chr12	82267162	82267174	-	0
mmu-miR-3068-3p	-121.471	-6.92447	121.471	down	0.1	36.1315	-2.60961	4.31486	Not Detected	Detected	TGTTGGAGTACTGCAATT	MIMAT0014843	chr12	88778701	88778685	+	0
mmu-miR-3068-5p	1.63844	0.712327	1.63844	up	0.1	0.1	-2.60961	-3.32194	Not Detected	Not Detected	GGTTAGAACTTGCATGAA	MIMAT0014842	chr12	88778662	88778646	+	0
mmu-miR-3069-3p	-332.663	-8.37792	332.663	down	0.1	102.962	-2.60961	5.76831	Not Detected	Detected	TGTGGCAGTACTTAGTGT	MIMAT0014845					0
mmu-miR-3069-5p	1.63844	0.712327	1.63844	up	0.1	0.1	-2.60961	-3.32194	Not Detected	Not Detected	GCTAAACAATATCTTGACTG	MIMAT0014844					0
mmu-miR-3070-2-3p	-1.02161	-0.030838	1.02161	down	20.261	72.5273	5.24429	5.27513	Detected	Detected	TCTACCCCTGACCATAG	MIMAT0014849	chr12	109588654	109588669	-	0
mmu-miR-3070-3p	-1.11989	-0.163363	1.11989	down	12.5391	47.6762	4.5213	4.68467	Detected	Detected	TCTACCCCTGACGGT	MIMAT0014847	chr12	110826216	110826230	-	0
mmu-miR-3070-5p	-3.71476	-1.89327	3.71476	down	0.1	3.7044	-2.60961	-0.716344	Not Detected	Detected	TCCCAGGTTCAAGGT	MIMAT0014846	chr12	110826177	110826191	-	0
mmu-miR-3071-3p	-3.44822	-1.78585	3.44822	down	0.1	3.19189	-2.60961	-0.823759	Not Detected	Detected	GGACTCCATTTGTTTTGA	MIMAT0014851	chr12	110833596	110833580	+	0
mmu-miR-3071-5p	1.63844	0.712327	1.63844	up	0.1	0.1	-2.60961	-3.32194	Not Detected	Not Detected	TCCATCATCGTCTCAAAT	MIMAT0014850	chr12	110833562	110833546	+	0
mmu-miR-3072-3p	-3.53821	-1.82302	3.53821	down	0.1	3.36066	-2.60961	-0.786592	Not Detected	Detected	AGAAGGCTTCCTGGAG	MIMAT0014853	chr12	110986145	110986159	-	0
mmu-miR-3072-5p	2.51971	1.33326	2.51971	up	527.958	654.944	9.82745	8.49419	Detected	Detected	CCTGCCCTCCCTC	MIMAT0014852	chr12	110986113	110986124	-	0
mmu-miR-3073a-3p	1.63844	0.712327	1.63844	up	0.1	0.1	-2.60961	-3.32194	Not Detected	Not Detected	CTATGGTCACAGTGGA	MIMAT0014855	chr12	113347508	113347522	-	0
mmu-miR-3073a-5p	1.63844	0.712327	1.63844	up	0.1	0.1	-2.60961	-3.32194	Not Detected	Not Detected	GGCTGGCGCCAA	MIMAT0014854	chr12	113347474	113347484	-	0
mmu-miR-3073b-3p	1.63844	0.712327	1.63844	up	0.1	0.1	-2.60961	-3.32194	Not Detected	Not Detected	CAGTGGTCACAGTTGG	MIMAT0022376					0
mmu-miR-3073b-5p	1.63844	0.712327	1.63844	up	0.1	0.1	-2.60961	-3.32194	Not Detected	Not Detected	GGTTGATGTCCACTGT	MIMAT0022375					0
mmu-miR-3074-1-3p	1.63844	0.712327	1.63844	up	0.1	0.1	-2.60961	-3.32194	Not Detected	Not Detected	CGGTGCCTACTGAGC	MIMAT0014857					0
mmu-miR-3074-2-3p	21.2364	4.40847	21.2364	up	7.00918	3.70075	3.69141	-0.717055	Detected	Detected	GTGCCTACTGAGCTGA	MIMAT0014946					0
mmu-miR-3074-5p	1.63844	0.712327	1.63844	up	0.1	0.1	-2.60961	-3.32194	Not Detected	Not Detected	ACTGGCTCAGTTCAGC	MIMAT0014856					0
mmu-miR-3075-3p	1.63844	0.712327	1.63844	up	0.1	0.1	-2.60961	-3.32194	Not Detected	Not Detected	ACACCTAGGAAGGCC	MIMAT0014859	chr14	26353984	26353997	-	0
mmu-miR-3075-5p	-1.36625	-0.450221	1.36625	down	18.1479	90.6557	5.09621	5.54643	Detected	Detected	GTCCTTGGCTGCTC	MIMAT0014858	chr14	26353945	26353957	-	0
mmu-miR-3076-3p	1.63844	0.712327	1.63844	up	0.1	0.1	-2.60961	-3.32194	Not Detected	Not Detected	CTGCAAGGGAAGACC	MIMAT0014861					0
mmu-miR-3076-5p	1.86531	0.899413	1.86531	up	7.94294	17.1111	3.85767	2.95825	Detected	Detected	GGCTGGCACTGAGC	MIMAT0014860					0
mmu-miR-3077-3p	1.63844	0.712327	1.63844	up	0.1	0.1	-2.60961	-3.32194	Not Detected	Not Detected	CTGCGGAGAAGCAG	MIMAT0014863	chr14	58417312	58417324	-	0
mmu-miR-3077-5p	1.60128	0.679222	1.60128	up	109.3	244.588	7.71184	7.03261	Detected	Detected	GGCCTGCCCGC	MIMAT0014862	chr14	58417276	58417285	-	0
mmu-miR-3078-3p	50.8094	5.66702	50.8094	up	25.4044	9.25083	5.61085	-0.0561726	Detected	Detected	CCTAAAGACTACCCCAG	MIMAT0014865	chr14	65210080	65210095	-	0
mmu-miR-3078-5p	-6.22463	-2.63799	6.22463	down	0.1	10.4012	-2.60961	0.0283771	Not Detected	Detected	AGGTAGCTGCAGTCTAG	MIMAT0014864	chr14	65210044	65210059	-	0
mmu-miR-3079-3p	1.63844	0.712327	1.63844	up	0.1	0.1	-2.60961	-3.32194	Not Detected	Not Detected	GACTTTCATCTGATGAGC	MIMAT0014867					0
mmu-miR-3079-5p	1.63844	0.712327	1.63844	up	0.1	0.1	-2.60961	-3.32194	Not Detected	Not Detected	CCAGCTTAGCTCATCA	MIMAT0014866					0
mmu-miR-3080-3p	1.63844	0.712327	1.63844	up	0.1	0.1	-2.60961	-3.32194	Not Detected	Not Detected	TGTCAAGCGCTTTGC	MIMAT0014869					0
mmu-miR-3080-5p	1.63844	0.712327	1.63844	up	0.1	0.1	-2.60961	-3.32194	Not Detected	Not Detected	ATCCAAGAACAGGCGC	MIMAT0014868					0
mmu-miR-3081-3p	1.63844	0.712327	1.63844	up	0.1	0.1	-2.60961	-3.32194	Not Detected	Not Detected	CCAGCTCAGAGATCG	MIMAT0014871	chr16	44558230	44558217	+	0
mmu-miR-3081-5p	-2.90669	-1.53938	2.90669	down	91.5794	855.387	7.37157	8.91095	Detected	Detected	GCTCACCGCTCCA	MIMAT0014870	chr16	44558196	44558185	+	0
mmu-miR-3082-3p	1.63844	0.712327	1.63844	up	0.1	0.1	-2.60961	-3.32194	Not Detected	Not Detected	CTGCAGAGTTGAGTGC	MIMAT0014873					0
mmu-miR-3082-5p	-1.14036	-0.189484	1.14036	down	18.6881	75.4184	5.13947	5.32896	Detected	Detected	ACACAGACACACACAC	MIMAT0014872					0
mmu-miR-3083-3p	1.63844	0.712327	1.63844	up	0.1	0.1	-2.60961	-3.32194	Not Detected	Not Detected	TAAAGGCTGGGAATGTTT	MIMAT0014875	chr17	27085062	27085046	+	0
mmu-miR-3083-5p	1.63844	0.712327	1.63844	up	0.1	0.1	-2.60961	-3.32194	Not Detected	Not Detected	ATCTCTGAAATATTCCCAGC	MIMAT0014874	chr17	27085027	27085009	+	0
mmu-miR-3084-3p	-3.62777	-1.85908	3.62777	down	0.1	3.53294	-2.60961	-0.750529	Not Detected	Detected	GTCTGAAGGAGACTGG	MIMAT0014877	chr19	25016788	25016773	+	0
mmu-miR-3084-5p	-88.714	-6.47109	88.714	down	0.1	26.543	-2.60961	3.86148	Not Detected	Detected	ACTCTGCTAATTAACCTTCA	MIMAT0014876	chr19	25016752	25016733	+	0
mmu-miR-3085-3p	1.55886	0.640492	1.55886	up	28.853	65.9931	5.76831	5.12781	Detected	Detected	GAGGGGGCCATAGC	MIMAT0014879					0
mmu-miR-3085-5p	2.7959	1.48331	2.7959	up	34.8788	44.576	6.08517	4.60186	Detected	Detected	ACTCTTGGCCCTCGG	MIMAT0014878					0
mmu-miR-3086-3p	1.63844	0.712327	1.63844	up	0.1	0.1	-2.60961	-3.32194	Not Detected	Not Detected	CTTAGACTGTAGGCTCA	MIMAT0014881					0
mmu-miR-3086-5p	1.63844	0.712327	1.63844	up	0.1	0.1	-2.60961	-3.32194	Not Detected	Not Detected	TCCAATGGGCCTACAA	MIMAT0014880					0
mmu-miR-3087-3p	1.63844	0.712327	1.63844	up	0.1	0.1	-2.60961	-3.32194	Not Detected	Not Detected	TGAGGACATGACAGTGA	MIMAT0014896	chr2	25298338	25298353	-	0
mmu-miR-3087-5p	-5.22264	-2.38478	5.22264	down	0.1	7.32214	-2.60961	-0.224831	Not Detected	Detected	CTCAACTCTTGCCCTG	MIMAT0014895	chr2	25298306	25298320	-	0
mmu-miR-3088-3p	1.63844	0.712327	1.63844	up	0.1	0.1	-2.60961	-3.32194	Not Detected	Not Detected	ACACCTTTGCAGCTGC	MIMAT0014898	chr2	28588849	28588863	-	0
mmu-miR-3088-5p	1.63844	0.712327	1.63844	up	0.1	0.1	-2.60961	-3.32194	Not Detected	Not Detected	AGCTCATGAACAACTGC	MIMAT0014897	chr2	28588812	28588827	-	0
mmu-miR-3089-3p	1.63844	0.712327	1.63844	up	0.1	0.1	-2.60961	-3.32194	Not Detected	Not Detected	ACAGCTCAGGATCAGC	MIMAT0014900					0
mmu-miR-3089-5p	1.63844	0.712327	1.63844	up	0.1	0.1	-2.60961	-3.32194	Not Detected	Not Detected	AGACACGCTGTCCC	MIMAT0014899					0
mmu-miR-3090-3p	1.63844	0.712327	1.63844	up	0.1	0.1	-2.60961	-3.32194	Not Detected	Not Detected	TGAGTCAGGGTGTCAC	MIMAT0014902	chr2	133390503	133390517	-	0
mmu-miR-3090-5p	1.15387	0.206476	1.15387	up	11.4326	32.9666	4.38782	4.18135	Detected	Detected	GATCTCAGGCCCCA	MIMAT0014901	chr2	133390466	133390478	-	0
mmu-miR-3091-3p	1.63844	0.712327	1.63844	up	0.1	0.1	-2.60961	-3.32194	Not Detected	Not Detected	GTCTTGAGACTGGTCA	MIMAT0014904					0
mmu-miR-3091-5p	2.25069	1.17037	2.25069	up	17.7812	26.9942	5.06145	3.89109	Detected	Detected	GCGGGCCCAACC	MIMAT0014903					0
mmu-miR-3092-3p	2.09548	1.06728	2.09548	up	17.2721	28.3249	5.02448	3.9572	Detected	Detected	GGAGGGGAAACAGC	MIMAT0014906	chr3	27483902	27483890	+	0
mmu-miR-3092-5p	1.63844	0.712327	1.63844	up	0.1	0.1	-2.60961	-3.32194	Not Detected	Not Detected	TGGGAGAAAGGCATTTT	MIMAT0014905	chr3	27483859	27483844	+	0
mmu-miR-3093-3p	-1.19579	-0.257959	1.19579	down	26.5922	116.7	5.66898	5.92694	Detected	Detected	CCAACCTCCCACGG	MIMAT0014908					0
mmu-miR-3093-5p	89.9177	6.49053	89.9177	up	31.7176	4.57805	5.92694	-0.563597	Detected	Detected	AGTGTGAGCTCCGC	MIMAT0014907					0
mmu-miR-3094-3p	1.63844	0.712327	1.63844	up	0.1	0.1	-2.60961	-3.32194	Not Detected	Not Detected	CTTGAGGACACAATTTAAA	MIMAT0014910	chr4	40940774	40940791	-	0
mmu-miR-3094-5p	1.63844	0.712327	1.63844	up	0.1	0.1	-2.60961	-3.32194	Not Detected	Not Detected	GCTTTAAAAATGTCCCCA	MIMAT0014909	chr4	40940733	40940749	-	0
mmu-miR-3095-3p	9.87798	3.30422	9.87798	up	318.093	104.24	9.09599	5.79177	Detected	Detected	AAAAGCTCTCTCTCCAGT	MIMAT0014912					0
mmu-miR-3095-5p	1.63844	0.712327	1.63844	up	0.1	0.1	-2.60961	-3.32194	Not Detected	Not Detected	AGTGTCACAGATGAGAAA	MIMAT0014911					0
mmu-miR-3097-3p	1.63844	0.712327	1.63844	up	0.1	0.1	-2.60961	-3.32194	Not Detected	Not Detected	CTGACAGGTAGAAAGGT	MIMAT0014916					0
mmu-miR-3097-5p	1.63844	0.712327	1.63844	up	0.1	0.1	-2.60961	-3.32194	Not Detected	Not Detected	TGGACACACACTTCCC	MIMAT0014915					0
mmu-miR-3098-3p	1.63844	0.712327	1.63844	up	0.1	0.1	-2.60961	-3.32194	Not Detected	Not Detected	TCCTAAAGGCAGGCAG	MIMAT0014918					0
mmu-miR-3098-5p	-1.83329	-0.874435	1.83329	down	205.484	1157.69	8.52303	9.39747	Detected	Detected	GCTCCTACTCCTGCT	MIMAT0014917					0
mmu-miR-3099-3p	6.74688	2.75422	6.74688	up	245.889	128.948	8.79774	6.04352	Detected	Detected	TCCCCAACCTCTCTC	MIMAT0014816	chr7	6756357	6756370	-	0
mmu-miR-3099-5p	1.63844	0.712327	1.63844	up	0.1	0.1	-2.60961	-3.32194	Not Detected	Not Detected	CAAGGGCTGGAAGG	MIMAT0014815	chr7	6756319	6756331	-	0
mmu-miR-30a-3p	1.07398	0.102962	1.07398	up	78.5978	247.72	7.17634	7.07338	Detected	Detected	GCTGCAAACATCCGACT	MIMAT0000129	chr1	23279160	23279175	-	0
mmu-miR-30a-5p	-1.12396	-0.168593	1.12396	down	912.301	2844.67	10.5484	10.717	Detected	Detected	CTTCCAGTCGAGGATGT	MIMAT0000128	chr1	23279119	23279134	-	0
mmu-miR-30b-3p	-1.69448	-0.760839	1.69448	down	3.7588	25.4881	3.03232	3.79316	Detected	Detected	GACGTAAACATCCACATCCCA	MIMAT0004524	chr15	68169056	68169037	+	0
mmu-miR-30b-5p	-1.19818	-0.26084	1.19818	down	208.251	812.077	8.54637	8.80721	Detected	Detected	AGCTGAGTGTAGGATGT	MIMAT0000130	chr15	68169018	68169003	+	0
mmu-miR-30c-1-3p	-1.65441	-0.726315	1.65441	down	9.37084	51.6985	4.06755	4.79387	Detected	Detected	GGAGTAAACAACCCTCTCC	MIMAT0004616	chr4	120442215	120442198	+	0
mmu-miR-30c-2-3p	4.25627	2.08959	4.25627	up	87.1744	68.9736	7.29083	5.20124	Detected	Detected	AGAGTAAACAGCCTTCTCC	MIMAT0005438	chr1	23298597	23298614	-	0
mmu-miR-30c-5p	-3.06114	-1.61407	3.06114	down	326.48	2862.49	9.11629	10.7304	Detected	Detected	GCTGAGAGTGTAGGATGT	MIMAT0000514	chr1	23298558	23298575	-	0
mmu-miR-30d-3p	-2.41405	-1.27145	2.41405	down	0.1	1.5644	-2.60961	-1.33816	Not Detected	Detected	GCAGCAAACATCTGACTGA	MIMAT0017011	chr15	68172842	68172825	+	0
mmu-miR-30d-5p	2.79968	1.48526	2.79968	up	219.463	262.263	8.62923	7.14397	Detected	Detected	CTTCCAGTCGGGGA	MIMAT0000515	chr15	68172802	68172790	+	0
mmu-miR-30e-3p	-3.94984	-1.98179	3.94984	down	22.8099	312.054	5.44604	7.42783	Detected	Detected	GCTGTAAACATCCGACTG	MIMAT0000249	chr4	120445290	120445274	+	0
mmu-miR-30e-5p	-3.51594	-1.81391	3.51594	down	142.719	1571.41	8.05656	9.87047	Detected	Detected	CTTCCAGTCAAGGATGT	MIMAT0000248	chr4	120445248	120445233	+	0
mmu-miR-30f	1.63844	0.712327	1.63844	up	0.1	0.1	-2.60961	-3.32194	Not Detected	Not Detected	GAGCTTTCAGTCGGA	MIMAT0025179					0
mmu-miR-31-3p	344.553	8.42858	344.553	up	218.404	12.7598	8.60438	0.175801	Detected	Detected	GATGGCAATATGTTGGCAT	MIMAT0004634	chr4	88556546	88556529	+	0
mmu-miR-31-5p	53.4498	5.74011	53.4498	up	1132.47	71.6661	11.0014	5.26128	Detected	Detected	CAGCTATGCCAGCATCT	MIMAT0000538	chr4	88556509	88556494	+	0
mmu-miR-3100-3p	14.9289	3.90004	14.9289	up	9.05936	12.0365	4.03375	0.133706	Detected	Detected	CTGGGAGCGGGTG	MIMAT0014920					0
mmu-miR-3100-5p	-4.07893	-2.02819	4.07893	down	0.1	4.46632	-2.60961	-0.581421	Not Detected	Detected	TCCCAAAGACACCCC	MIMAT0014919					0
mmu-miR-3101-3p	-218.116	-7.76895	218.116	down	0.1	67.7237	-2.60961	5.15934	Not Detected	Detected	AAAGACCATCCACCAAA	MIMAT0014922	chr7	27961098	27961083	+	0
mmu-miR-3101-5p	1.63844	0.712327	1.63844	up	0.1	0.1	-2.60961	-3.32194	Not Detected	Not Detected	CTAGCTTTAGTCAATGGTA	MIMAT0014921	chr7	27961060	27961043	+	0
mmu-miR-3102-3p	-239.361	-7.90304	239.361	down	0.1	73.4088	-2.60961	5.29343	Not Detected	Detected	TGTGGGTAGCCAATGG	MIMAT0014936					0
mmu-miR-3102-3p.2-3p	5.54522	2.47124	5.54522	up	46.2965	28.8827	6.47385	4.00261	Detected	Detected	TGGCTGGGGCAGG	MIMAT0014935					0
mmu-miR-3102-5p	1.39894	0.484332	1.39894	up	629.472	1236.05	10.0072	9.52286	Detected	Detected	CAGCCCCACCCTG	MIMAT0014933	chr7	108030841	108030830	+	0
mmu-miR-3102-5p.2-5p	2.20661	1.14183	2.20661	up	389.249	523.083	9.35918	8.21735	Detected	Detected	GGCTCTCCTGCCTG	MIMAT0014934	chr7	108030862	108030850	+	0
mmu-miR-3103-3p	1.63844	0.712327	1.63844	up	0.1	0.1	-2.60961	-3.32194	Not Detected	Not Detected	CTGTGGGAAGGATCAG	MIMAT0014938	chr7	135431948	135431934	+	0
mmu-miR-3103-5p	1.63844	0.712327	1.63844	up	0.1	0.1	-2.60961	-3.32194	Not Detected	Not Detected	CTAACAGCAGATCCTCC	MIMAT0014937	chr7	135431904	135431889	+	0
mmu-miR-3104-3p	1.34092	0.423218	1.34092	up	15.528	39.2739	4.84941	4.42619	Detected	Detected	TCTGGGGGAGCAAAG	MIMAT0014940					0
mmu-miR-3104-5p	4880.76	12.2529	4880.76	up	1896.65	4.92019	11.7413	-0.511607	Detected	Detected	AGAGGGCTCCGGC	MIMAT0014939					0
mmu-miR-3105-3p	1.63844	0.712327	1.63844	up	0.1	0.1	-2.60961	-3.32194	Not Detected	Not Detected	GGAGTGCAAGCTCATA	MIMAT0014942					0
mmu-miR-3105-5p	1.63844	0.712327	1.63844	up	0.1	0.1	-2.60961	-3.32194	Not Detected	Not Detected	ACGCTGCTTACGGG	MIMAT0014941					0
mmu-miR-3106-3p	1.63844	0.712327	1.63844	up	0.1	0.1	-2.60961	-3.32194	Not Detected	Not Detected	GGAAAGCCCATGTATAGG	MIMAT0014818	chr8	16168827	16168811	+	0
mmu-miR-3106-5p	2165.53	11.0805	2165.53	up	1428.48	13.336	11.2882	0.20766	Detected	Detected	TGGCTGCTTCTAAATGAG	MIMAT0014817	chr8	16168790	16168774	+	0
mmu-miR-3108-3p	1.63844	0.712327	1.63844	up	0.1	0.1	-2.60961	-3.32194	Not Detected	Not Detected	TTGAGACTCTAGACCTAGA	MIMAT0014948	chr8	111460814	111460831	-	0
mmu-miR-3108-5p	1.63844	0.712327	1.63844	up	0.1	0.1	-2.60961	-3.32194	Not Detected	Not Detected	CCGGAACGTCTAGC	MIMAT0014947	chr8	111460780	111460792	-	0
mmu-miR-3109-3p	1.63844	0.712327	1.63844	up	0.1	0.1	-2.60961	-3.32194	Not Detected	Not Detected	TATCTGGATGAGATGGCC	MIMAT0014950	chr9	69304808	69304824	-	0
mmu-miR-3109-5p	1.63844	0.712327	1.63844	up	0.1	0.1	-2.60961	-3.32194	Not Detected	Not Detected	AGCATGGGAACCATCG	MIMAT0014949	chr9	69304774	69304788	-	0
mmu-miR-3110-3p	4.90884	2.29538	4.90884	up	195.346	141.009	8.47521	6.17983	Detected	Detected	GTGTCTGCCTCCGA	MIMAT0014952	chrX	35563674	35563686	-	0
mmu-miR-3110-5p	-6.70436	-2.7451	6.70436	down	0.1	12.0663	-2.60961	0.135489	Not Detected	Detected	GAGCCTTCAGGGGA	MIMAT0014951	chrX	35563638	35563650	-	0
mmu-miR-3112-3p	1.63844	0.712327	1.63844	up	0.1	0.1	-2.60961	-3.32194	Not Detected	Not Detected	AGACAAAGAAGAGACAAAC	MIMAT0014956	chrX	130609908	130609925	-	0
mmu-miR-3112-5p	1.63844	0.712327	1.63844	up	0.1	0.1	-2.60961	-3.32194	Not Detected	Not Detected	TGCAGACTGCCTTTTC	MIMAT0014955	chrX	130609875	130609889	-	0
mmu-miR-3113-3p	1.63844	0.712327	1.63844	up	0.1	0.1	-2.60961	-3.32194	Not Detected	Not Detected	GACCAGGACCAGGG	MIMAT0014960	chrX	148294156	148294168	-	0
mmu-miR-3113-5p	-1.79083	-0.840625	1.79083	down	8.97906	53.7888	4.01347	4.8541	Detected	Detected	GGACCCGGACCAG	MIMAT0014959	chrX	148294128	148294139	-	0
mmu-miR-3154	7.38797	2.88518	7.38797	up	527.913	217.211	9.82228	6.9371	Detected	Detected	TCCGCTCCCGACT	MIMAT0035714					0
mmu-miR-32-3p	1.63844	0.712327	1.63844	up	0.1	0.1	-2.60961	-3.32194	Not Detected	Not Detected	AATATCACACACACTAAATTG	MIMAT0017050	chr4	56908167	56908148	+	0
mmu-miR-32-5p	-8.21267	-3.03785	8.21267	down	1.48548	72.4738	2.23286	5.27071	Detected	Detected	TGCAACTTAGTAATGTGCAA	MIMAT0000654	chr4	56908127	56908109	+	0
mmu-miR-320-3p	2.1835	1.12665	2.1835	up	188.896	290.343	8.44747	7.32083	Detected	Detected	TCGCCCTCTCAAC	MIMAT0000666	chr14	70843374	70843385	-	0
mmu-miR-320-5p	1.63844	0.712327	1.63844	up	0.1	0.1	-2.60961	-3.32194	Not Detected	Not Detected	GGAAGAACCGGGAAG	MIMAT0017057	chr14	70843340	70843353	-	0
mmu-miR-322-3p	68.7215	6.10269	68.7215	up	2.9527	0.1	2.78075	-3.32194	Detected	Not Detected	GTGTTGCAGCGCTT	MIMAT0000549	chrX	50407512	50407500	+	0
mmu-miR-322-5p	2.99164	1.58094	2.99164	up	596.179	615.151	9.96477	8.38383	Detected	Detected	TCCAAAACATGAATTGCTGCTG	MIMAT0000548	chrX	50407475	50407455	+	0
mmu-miR-323-3p	1.63844	0.712327	1.63844	up	0.1	0.1	-2.60961	-3.32194	Not Detected	Not Detected	AGAGGTCGACCGTGTAATGT	MIMAT0000551					0
mmu-miR-323-5p	1.63844	0.712327	1.63844	up	0.1	0.1	-2.60961	-3.32194	Not Detected	Not Detected	GCGAACGCGCCACG	MIMAT0004638					0
mmu-miR-324-3p	1.121	0.164786	1.121	up	50.0222	161.988	6.56458	6.39979	Detected	Detected	AGCAGCACCTGGGGC	MIMAT0000556					0
mmu-miR-324-5p	-3.43283	-1.7794	3.43283	down	68.4891	757.828	6.91687	8.69627	Detected	Detected	ACACCAATGCCCTAGGG	MIMAT0000555					0
mmu-miR-325-3p	1.63844	0.712327	1.63844	up	0.1	0.1	-2.60961	-3.32194	Not Detected	Not Detected	TTGATAGGAGGTGCTCA	MIMAT0004640	chrX	102574495	102574480	+	0
mmu-miR-325-5p	1.63844	0.712327	1.63844	up	0.1	0.1	-2.60961	-3.32194	Not Detected	Not Detected	ACACTTACTGAGCACCTA	MIMAT0000558	chrX	102574458	102574442	+	0
mmu-miR-326-3p	142.946	7.15932	142.946	up	7.82373	0.1	3.83738	-3.32194	Detected	Not Detected	ACTGGAGGAAGGGCCCA	MIMAT0000559	chr7	106700843	106700858	-	0
mmu-miR-326-5p	-1.92733	-0.946607	1.92733	down	8.63802	56.5521	3.97051	4.91711	Detected	Detected	CGCCTTCACAAAGGC	MIMAT0017027	chr7	106700808	106700821	-	0
mmu-miR-327	-1.678	-0.746743	1.678	down	6.83828	38.5067	3.66498	4.41172	Detected	Detected	ATCCTCATGCCCCT	MIMAT0004867					0
mmu-miR-328-3p	79.2444	6.30824	79.2444	up	3.60006	0.1	2.9863	-3.32194	Detected	Not Detected	ACGGAAGGGCAGAGAGGG	MIMAT0000565	chr8	107832345	107832329	+	0
mmu-miR-328-5p	1.40114	0.486604	1.40114	up	282.263	648.308	8.96182	8.47521	Detected	Detected	CCCTGAGCCCCTC	MIMAT0017030	chr8	107832305	107832294	+	0
mmu-miR-329-3p	1.63844	0.712327	1.63844	up	0.1	0.1	-2.60961	-3.32194	Not Detected	Not Detected	AAAAAGGTTAGCTGGGTGTG	MIMAT0000567	chr12	110951754	110951772	-	0
mmu-miR-329-5p	1.63844	0.712327	1.63844	up	0.1	0.1	-2.60961	-3.32194	Not Detected	Not Detected	AACAGAGACCCAGAAAAC	MIMAT0017032	chr12	110951718	110951734	-	0
mmu-miR-33-3p	357.409	8.48143	357.409	up	18.8604	0.1	5.15949	-3.32194	Detected	Not Detected	GTGATGCACTGTGGAA	MIMAT0004666	chr15	82028604	82028618	-	0
mmu-miR-33-5p	1.10434	0.143191	1.10434	up	29.5278	96.905	5.80194	5.65875	Detected	Detected	TGCAATGCAACTACAATGCAC	MIMAT0000667	chr15	82028558	82028577	-	0
mmu-miR-330-3p	2.96546	1.56825	2.96546	up	33.4538	39.407	5.99836	4.4301	Detected	Detected	TCTCTGCAGGCCCT	MIMAT0000569	chr7	19766884	19766896	-	0
mmu-miR-330-5p	1.63844	0.712327	1.63844	up	0.1	0.1	-2.60961	-3.32194	Not Detected	Not Detected	GCCTAAGACACAGGCCC	MIMAT0004642	chr7	19766841	19766856	-	0
mmu-miR-331-3p	-1.01415	-0.0202732	1.01415	down	172.632	556.19	8.26409	8.28437	Detected	Detected	TTCTAGGATAGGCCCAGGG	MIMAT0000571					0
mmu-miR-331-5p	-3.41383	-1.77139	3.41383	down	0.1	3.12854	-2.60961	-0.838219	Not Detected	Detected	GGATCCCTGGGAC	MIMAT0004643					0
mmu-miR-335-3p	-99.5283	-6.63704	99.5283	down	0.1	29.3922	-2.60961	4.02742	Not Detected	Detected	GGTCAGGAGCAATAATGAAAAA	MIMAT0004704					0
mmu-miR-335-5p	-462.887	-8.85452	462.887	down	0.1	147.17	-2.60961	6.2449	Not Detected	Detected	ACATTTTTCGTTATTGCTC	MIMAT0000766					0
mmu-miR-337-3p	1.63844	0.712327	1.63844	up	0.1	0.1	-2.60961	-3.32194	Not Detected	Not Detected	AAAGGCATCATATAGGAGCTG	MIMAT0000578					0
mmu-miR-337-5p	1.63844	0.712327	1.63844	up	0.1	0.1	-2.60961	-3.32194	Not Detected	Not Detected	AATCAACTCCTGCATGAC	MIMAT0004644					0
mmu-miR-338-3p	-6.71182	-2.7467	6.71182	down	0.1	12.0931	-2.60961	0.137092	Not Detected	Detected	CAACAAAATCACTGATGCTGG	MIMAT0000582					0
mmu-miR-338-5p	-4.19556	-2.06886	4.19556	down	1.52008	36.2449	2.25155	4.32041	Detected	Detected	CACTCAGCACCAGGA	MIMAT0004647					0
mmu-miR-339-3p	1.59245	0.671251	1.59245	up	10.8475	23.11	4.29831	3.62706	Detected	Detected	CGGCTCTGTCGCCG	MIMAT0004649					0
mmu-miR-339-5p	8.82401	3.14143	8.82401	up	1.54591	2.97654	2.26729	-0.874146	Detected	Detected	CGTGAGCTCCTGGA	MIMAT0000584					0
mmu-miR-340-3p	-213.931	-7.741	213.931	down	0.1	66.0886	-2.60961	5.13139	Not Detected	Detected	GCTATAAAGTAACTGAGACGGA	MIMAT0000586					0
mmu-miR-340-5p	-414.102	-8.69384	414.102	down	0.1	132.099	-2.60961	6.08423	Not Detected	Detected	AATCAGTCTCATTGCTTTA	MIMAT0004651					0
mmu-miR-341-3p	-11.2553	-3.49253	11.2553	down	30.2824	1094.77	5.84625	9.33878	Detected	Detected	ACCGACCGACCGATC	MIMAT0000588	chr12	110849773	110849786	-	0
mmu-miR-341-5p	1.63844	0.712327	1.63844	up	0.1	0.1	-2.60961	-3.32194	Not Detected	Not Detected	GACCGAGCGATCGG	MIMAT0017037	chr12	110849739	110849751	-	0
mmu-miR-342-3p	-1.04192	-0.0592403	1.04192	down	1032.82	3305.16	10.8175	10.8767	Detected	Detected	ACGGGTGCGATTTCTGT	MIMAT0000590					0
mmu-miR-342-5p	-4.7596	-2.25084	4.7596	down	2.97972	62.2634	2.79008	5.04092	Detected	Detected	CTCAATCACAGATAGCACC	MIMAT0004653					0
mmu-miR-343	1.63844	0.712327	1.63844	up	0.1	0.1	-2.60961	-3.32194	Not Detected	Not Detected	TCTGGGCACATGAAGGGA	MIMAT0004868					0
mmu-miR-344-5p	1.63844	0.712327	1.63844	up	0.1	0.1	-2.60961	-3.32194	Not Detected	Not Detected	CCTGGAATCTAGCCAG	MIMAT0017038	chr7	69022701	69022686	+	0
mmu-miR-344b-3p	-222.494	-7.79762	222.494	down	0.1	68.4012	-2.60961	5.18801	Not Detected	Detected	ACAGTCAGGCTTTGGCT	MIMAT0014926	chr7	68935464	68935448	+	0
mmu-miR-344b-5p	1.63844	0.712327	1.63844	up	0.1	0.1	-2.60961	-3.32194	Not Detected	Not Detected	GAACTTTAGCCAGGAGC	MIMAT0014925	chr7	68935430	68935415	+	0
mmu-miR-344c-3p	1.63844	0.712327	1.63844	up	0.1	0.1	-2.60961	-3.32194	Not Detected	Not Detected	ACTGTCAGGCTTTGACT	MIMAT0014928	chr7	68982276	68982261	+	0
mmu-miR-344c-5p	1.63844	0.712327	1.63844	up	0.1	0.1	-2.60961	-3.32194	Not Detected	Not Detected	GTACTCTAGCCAGCAGC	MIMAT0014927	chr7	68982236	68982221	+	0
mmu-miR-344d-1-5p	1.63844	0.712327	1.63844	up	0.1	0.1	-2.60961	-3.32194	Not Detected	Not Detected	TGGTGTATAGCCAGCAG	MIMAT0014819	chr7	68828036	68828021	+	0
mmu-miR-344d-2-5p	1.63844	0.712327	1.63844	up	0.1	0.1	-2.60961	-3.32194	Not Detected	Not Detected	TGGAATATAGCCAGCAAC	MIMAT0014961	chr7	68830191	68830175	+	0
mmu-miR-344d-3-5p	1.63844	0.712327	1.63844	up	0.1	0.1	-2.60961	-3.32194	Not Detected	Not Detected	GGAGTATAACCACTAGCC	MIMAT0014807	chr7	68871167	68871151	+	0
mmu-miR-344d-3p	1.63844	0.712327	1.63844	up	0.1	0.1	-2.60961	-3.32194	Not Detected	Not Detected	TCAGTCTGGCAGTGG	MIMAT0014808	chr7	68828075	68828061	+	0
mmu-miR-344e-3p	1.63844	0.712327	1.63844	up	0.1	0.1	-2.60961	-3.32194	Not Detected	Not Detected	ATAGTCAGGCTTTGGTTAT	MIMAT0014924	chr7	68880486	68880469	+	0
mmu-miR-344e-5p	1.63844	0.712327	1.63844	up	0.1	0.1	-2.60961	-3.32194	Not Detected	Not Detected	GGAATATAGCCAGAAGCC	MIMAT0014923	chr7	68880446	68880430	+	0
mmu-miR-344f-3p	1.63844	0.712327	1.63844	up	0.1	0.1	-2.60961	-3.32194	Not Detected	Not Detected	GTAGTCAGGTCCTGGC	MIMAT0014932					0
mmu-miR-344f-5p	8.10487	3.01879	8.10487	up	3.41289	8.79406	2.92609	-0.0926993	Detected	Detected	GACTCCAGCCAGGA	MIMAT0014931					0
mmu-miR-344g-3p	1.15295	0.205332	1.15295	up	11.2508	32.2739	4.36884	4.16351	Detected	Detected	TCAAGCCCCTGGCT	MIMAT0014930					0
mmu-miR-344g-5p	-337.081	-8.39695	337.081	down	0.1	103.834	-2.60961	5.78734	Not Detected	Detected	ACTCCTGCCAGGAGC	MIMAT0014929					0
mmu-miR-344h-3p	1.63844	0.712327	1.63844	up	0.1	0.1	-2.60961	-3.32194	Not Detected	Not Detected	ACAGTCGGGCTTTGG	MIMAT0022384					0
mmu-miR-344i	1.22423	0.291872	1.22423	up	38.748	116.91	6.2209	5.92903	Detected	Detected	TCCAGCCAGGAGCC	MIMAT0022503					0
mmu-miR-345-3p	4.8556	2.27965	4.8556	up	1.40645	8.84149	2.19083	-0.0888194	Detected	Detected	GTCTCCAGACCCCT	MIMAT0004656					0
mmu-miR-345-5p	1.12535	0.170376	1.12535	up	66.1431	192.15	6.88367	6.71329	Detected	Detected	AAGCACTGGACTAGGGGT	MIMAT0000595					0
mmu-miR-346-3p	797.588	9.6395	797.588	up	40.6898	0.1	6.31756	-3.32194	Detected	Not Detected	GCTGCAGGCCCAG	MIMAT0017039	chr14	35707858	35707869	-	0
mmu-miR-346-5p	-2.54295	-1.3465	2.54295	down	0.1	1.73593	-2.60961	-1.26311	Not Detected	Detected	AGAGGCAGGCACTCG	MIMAT0000597	chr14	35707819	35707832	-	0
mmu-miR-3470a	-1.73422	-0.794288	1.73422	down	41.614	260.99	6.33629	7.13058	Detected	Detected	CCAGCCTGGTCTACA	MIMAT0015640					0
mmu-miR-3471	1.63844	0.712327	1.63844	up	0.1	0.1	-2.60961	-3.32194	Not Detected	Not Detected	AATGCCTTACAGTTGGAT	MIMAT0015642					0
mmu-miR-3472	-2.7769	-1.47347	2.7769	down	398.66	3321.08	9.4126	10.8861	Detected	Detected	GGTTCCTTCCAGCTT	MIMAT0015643					0
mmu-miR-3473a	-30.1054	-4.91195	30.1054	down	74.4474	7239.86	7.11634	12.0283	Detected	Detected	TGCTGAGCCATCTCTC	MIMAT0015645	chrX	159312925	159312911	+	0
mmu-miR-3473b	-15.3154	-3.93691	15.3154	down	1695.38	83202.7	11.6107	15.5477	Detected	Detected	CTGAGCCATCTCTCCA	MIMAT0020367					0
mmu-miR-3473c	1.37255	0.456854	1.37255	up	26.6683	69.4522	5.67426	5.21741	Detected	Detected	CTTATTATGGGGGCTGG	MIMAT0020614					0
mmu-miR-3473d	1.63844	0.712327	1.63844	up	0.1	0.1	-2.60961	-3.32194	Not Detected	Not Detected	AAGGGCTGGAAAGTGG	MIMAT0020632					0
mmu-miR-3473e	-8.18388	-3.03279	8.18388	down	31.7526	880.841	5.92903	8.96182	Detected	Detected	TACGAGCCATCTCTCC	MIMAT0025587					0
mmu-miR-3473f	-10.7125	-3.42123	10.7125	down	39.4187	1344.73	6.25982	9.68105	Detected	Detected	CATCTCTCCAGTCCTATT	MIMAT0031390					0
mmu-miR-3473g	-1.05221	-0.0734272	1.05221	down	1008.27	3145.12	10.7304	10.8038	Detected	Detected	TCTCCCCAGCCTCA	MIMAT0031427					0
mmu-miR-3474	-3.52038	-1.81573	3.52038	down	15.1303	187.068	4.82236	6.63809	Detected	Detected	GAATCCACGTCTCCTC	MIMAT0015646					0
mmu-miR-3475-3p	1.63844	0.712327	1.63844	up	0.1	0.1	-2.60961	-3.32194	Not Detected	Not Detected	TTCAAACCATGTGCCTC	MIMAT0015219	chrX	140310997	140311012	-	0
mmu-miR-3475-5p	1.63296	0.707488	1.63296	up	34.956	80.7168	6.09824	5.39075	Detected	Detected	CCTCTGTGGGGGTA	MIMAT0026642					0
mmu-miR-34a-3p	1.63844	0.712327	1.63844	up	0.1	0.1	-2.60961	-3.32194	Not Detected	Not Detected	AGGGCAGTATACTTGCT	MIMAT0017022	chr4	149442631	149442646	-	0
mmu-miR-34a-5p	-3.36918	-1.7524	3.36918	down	37.7283	472.065	6.19535	7.94774	Detected	Detected	ACAACCAGCTAAGACACTGC	MIMAT0000542	chr4	149442585	149442603	-	0
mmu-miR-34b-3p	1.63844	0.712327	1.63844	up	0.1	0.1	-2.60961	-3.32194	Not Detected	Not Detected	GATGGCAGTGGAGTTA	MIMAT0004581					0
mmu-miR-34b-5p	-231.346	-7.85391	231.346	down	0.1	70.912	-2.60961	5.24429	Not Detected	Detected	ACAATCAGCTAATTACACTGCC	MIMAT0000382					0
mmu-miR-34c-3p	-3.88984	-1.95971	3.88984	down	0.1	4.06182	-2.60961	-0.649901	Not Detected	Detected	CCTGGCTGTGTGGT	MIMAT0004580	chr9	50911205	50911193	+	0
mmu-miR-34c-5p	-182.783	-7.51399	182.783	down	0.1	55.9748	-2.60961	4.90437	Not Detected	Detected	GCAATCAGCTAACTACACTG	MIMAT0000381	chr9	50911173	50911155	+	0
mmu-miR-350-3p	-2.63452	-1.39754	2.63452	down	230.159	1753.63	8.72093	10.1185	Detected	Detected	GAAAGTGTATGGGCTTTGTG	MIMAT0000605	chr1	178702537	178702519	+	0
mmu-miR-350-5p	1.63844	0.712327	1.63844	up	0.1	0.1	-2.60961	-3.32194	Not Detected	Not Detected	CCCAAAGCGCATGC	MIMAT0017040	chr1	178702497	178702485	+	0
mmu-miR-351-3p	1.5284	0.612023	1.5284	up	21.1577	48.0277	5.30739	4.69537	Detected	Detected	GTTCCCAGGCGCC	MIMAT0017042	chrX	50406509	50406498	+	0
mmu-miR-351-5p	111.76	6.80426	111.76	up	5.75599	0.1	3.48232	-3.32194	Detected	Not Detected	CAGGCTCAAAGGGCTC	MIMAT0000609	chrX	50406470	50406456	+	0
mmu-miR-3535	4.9619	2.31089	4.9619	up	121.886	92.0376	7.89209	5.5812	Detected	Detected	TCTCAGGTAATCAGTCATC	MIMAT0031410					0
mmu-miR-3544-3p	1.74271	0.801333	1.74271	up	13.7004	26.6236	4.67323	3.8719	Detected	Detected	GGGAACGGCGTCA	MIMAT0022354					0
mmu-miR-3544-5p	429.362	8.74605	429.362	up	22.4376	0.1	5.42411	-3.32194	Detected	Not Detected	CAGCTCCTATATGATGCC	MIMAT0022353					0
mmu-miR-3547-3p	1.40791	0.493556	1.40791	up	8.69399	21.6992	3.97587	3.48232	Detected	Detected	CTGAGAGAGGGGTGG	MIMAT0027833					0
mmu-miR-3547-5p	1.09336	0.128775	1.09336	up	181.121	521.566	8.3389	8.21012	Detected	Detected	TCCCGGGCCCC	MIMAT0027832					0
mmu-miR-3552	1.63844	0.712327	1.63844	up	0.1	0.1	-2.60961	-3.32194	Not Detected	Not Detected	AGGGAAGTGGGCCT	MIMAT0035715					0
mmu-miR-3569-3p	1.63844	0.712327	1.63844	up	0.1	0.1	-2.60961	-3.32194	Not Detected	Not Detected	GCTGGAGAGGAGCG	MIMAT0029855					0
mmu-miR-3569-5p	-5.38845	-2.42987	5.38845	down	0.1	7.79444	-2.60961	-0.179741	Not Detected	Detected	CACCGGTCTGCTCT	MIMAT0029854					0
mmu-miR-3572-3p	11.158	3.48001	11.158	up	6.51388	11.9297	3.60729	0.127279	Detected	Detected	CTGGGGAAAGAAGGA	MIMAT0020636	chr7	3607621	3607634	-	0
mmu-miR-3572-5p	1.00836	0.0120077	1.00836	up	33.1888	120.96	5.98976	5.97775	Detected	Detected	GTCCACCTTGCCCT	MIMAT0022986					0
mmu-miR-361-3p	-3.45412	-1.78832	3.45412	down	0.1	3.20281	-2.60961	-0.821295	Not Detected	Detected	ACAAATCAGAATCACACCT	MIMAT0017075	chrX	110188499	110188482	+	0
mmu-miR-361-5p	-8.58	-3.10098	8.58	down	396.995	11399.1	9.40573	12.5067	Detected	Detected	GTACCCCTGGAGATTCT	MIMAT0000704	chrX	110188459	110188444	+	0
mmu-miR-3618-3p	1.63844	0.712327	1.63844	up	0.1	0.1	-2.60961	-3.32194	Not Detected	Not Detected	ATTGCTCTTTTCATTAATGTAG	MIMAT0035717					0
mmu-miR-3618-5p	1.63844	0.712327	1.63844	up	0.1	0.1	-2.60961	-3.32194	Not Detected	Not Detected	GCCTCAATTATTGGAAATC	MIMAT0035716					0
mmu-miR-362-3p	-2.50023	-1.32206	2.50023	down	65.0952	513.143	6.85973	8.18179	Detected	Detected	TGAATCCTTGAACAGGTGTG	MIMAT0004684					0
mmu-miR-362-5p	-2.14883	-1.10355	2.14883	down	13.3022	100.53	4.61028	5.71383	Detected	Detected	ATTCACACCTAGGTTCCA	MIMAT0000706					0
mmu-miR-3620-3p	2.32025	1.21428	2.32025	up	37.2719	59.33	6.17983	4.96555	Detected	Detected	TGGGGTGGGCGG	MIMAT0029879					0
mmu-miR-3620-5p	2.31553	1.21134	2.31553	up	314.244	456.921	9.08555	7.87421	Detected	Detected	TGCTTCCCAGCCCA	MIMAT0029878					0
mmu-miR-363-3p	-12127.5	-13.566	12127.5	down	0.1	3659.27	-2.60961	10.9564	Not Detected	Detected	TACAGATGGATACCGTGCA	MIMAT0000708	chrX	50094940	50094923	+	0
mmu-miR-363-5p	-28.2018	-4.81772	28.2018	down	0.1	14.8224	-2.60961	2.2081	Not Detected	Detected	AAATTGCATCGTGTTCC	MIMAT0017076					0
mmu-miR-365-1-5p	-2.1964	-1.13514	2.1964	down	32.3672	251.044	5.95034	7.08548	Detected	Detected	CACATCTGCCCCCA	MIMAT0017077	chr16	13453958	13453970	-	0
mmu-miR-365-2-5p	144.577	7.17569	144.577	up	1961.57	45.0849	11.7901	4.61441	Detected	Detected	CACAGCTGCCCCT	MIMAT0017179	chr11	79539941	79539952	-	0
mmu-miR-365-3p	1.71337	0.776837	1.71337	up	75.2338	156.969	7.13058	6.35374	Detected	Detected	ATAAGGATTTTTAGGGGCATTA	MIMAT0000711	chr11	79539969	79539990	-	0
mmu-miR-367-3p	-3434.11	-11.7457	3434.11	down	0.1	952.832	-2.60961	9.13611	Not Detected	Detected	TCACCATTGCTAAAGTGCAAT	MIMAT0003181	chr3	127248699	127248718	-	0
mmu-miR-367-5p	1.63844	0.712327	1.63844	up	0.1	0.1	-2.60961	-3.32194	Not Detected	Not Detected	GAGTTGCATGTTAGCAA	MIMAT0017214	chr3	127248664	127248679	-	0
mmu-miR-369-3p	1.63844	0.712327	1.63844	up	0.1	0.1	-2.60961	-3.32194	Not Detected	Not Detected	AAAGATCAACCATGTATTATT	MIMAT0003186					0
mmu-miR-369-5p	1980.69	10.9518	1980.69	up	105.537	0.1	7.62985	-3.32194	Detected	Not Detected	GCGAATATAACACGGTCGAT	MIMAT0003185					0
mmu-miR-370-3p	-6.11054	-2.6113	6.11054	down	34.2943	732.84	6.0574	8.6687	Detected	Detected	ACCAGGTTCCACCCC	MIMAT0001095	chr12	110856523	110856536	-	0
mmu-miR-370-5p	1.63844	0.712327	1.63844	up	0.1	0.1	-2.60961	-3.32194	Not Detected	Not Detected	AACTGCAGAGACGTGA	MIMAT0017174	chr12	110856485	110856499	-	0
mmu-miR-374b-3p	1.63844	0.712327	1.63844	up	0.1	0.1	-2.60961	-3.32194	Not Detected	Not Detected	CTCGGACAATGATAATACAACC	MIMAT0003728	chrX	100768478	100768457	+	0
mmu-miR-374c-3p	1.63844	0.712327	1.63844	up	0.1	0.1	-2.60961	-3.32194	Not Detected	Not Detected	ATAATACAACCTGCTAAGT	MIMAT0014954	chrX	100768453	100768470	-	0
mmu-miR-374c-5p	-1.47139	-0.557182	1.47139	down	49.7757	258.59	6.55915	7.11634	Detected	Detected	CACTTAGCAGGTTGTATT	MIMAT0014953	chrX	100768427	100768444	-	0
mmu-miR-375-3p	1.63844	0.712327	1.63844	up	0.1	0.1	-2.60961	-3.32194	Not Detected	Not Detected	TCACGCGAGCCGAACG	MIMAT0000739	chr1	74947292	74947278	+	0
mmu-miR-375-5p	-5.5629	-2.47584	5.5629	down	0.1	8.30729	-2.60961	-0.133775	Not Detected	Detected	GTTTGTGCGAGGGG	MIMAT0017078	chr1	74947257	74947245	+	0
mmu-miR-376a-3p	441.595	8.78658	441.595	up	22.8129	0.1	5.46464	-3.32194	Detected	Not Detected	ACGTGGATTTTCCTCTA	MIMAT0000740	chr12	110962039	110962054	-	0
mmu-miR-376a-5p	1.63844	0.712327	1.63844	up	0.1	0.1	-2.60961	-3.32194	Not Detected	Not Detected	ACTCATAGAAGGAGAATCTACC	MIMAT0003387	chr12	110961997	110962017	-	0
mmu-miR-376b-3p	1.63844	0.712327	1.63844	up	0.1	0.1	-2.60961	-3.32194	Not Detected	Not Detected	AAGTGGATGTTCCTCTAT	MIMAT0001092	chr12	110961722	110961738	-	0
mmu-miR-376b-5p	1.63844	0.712327	1.63844	up	0.1	0.1	-2.60961	-3.32194	Not Detected	Not Detected	TAACCATAGAAGGAATATCCAC	MIMAT0003388	chr12	110961682	110961702	-	0
mmu-miR-376c-3p	1.63844	0.712327	1.63844	up	0.1	0.1	-2.60961	-3.32194	Not Detected	Not Detected	ACGTGAAATTTCCTCTATGTT	MIMAT0003183	chr12	110960981	110961000	-	0
mmu-miR-376c-5p	1.63844	0.712327	1.63844	up	0.1	0.1	-2.60961	-3.32194	Not Detected	Not Detected	TAAACATAGAAGGAATATCCAC	MIMAT0005295	chr12	110960944	110960964	-	0
mmu-miR-377-3p	1.63844	0.712327	1.63844	up	0.1	0.1	-2.60961	-3.32194	Not Detected	Not Detected	ACAAAAGTTGCCTTTGTGTG	MIMAT0000741	chr12	110978766	110978784	-	0
mmu-miR-377-5p	1.63844	0.712327	1.63844	up	0.1	0.1	-2.60961	-3.32194	Not Detected	Not Detected	GAATTCACCAAGGGCA	MIMAT0017079	chr12	110978732	110978746	-	0
mmu-miR-378a-3p	-2.61145	-1.38485	2.61145	down	111.812	951.576	7.74298	9.12783	Detected	Detected	CCTTCTGACTCCAA	MIMAT0003151	chr18	61557551	61557538	+	0
mmu-miR-378a-5p	-79.745	-6.31732	79.745	down	0.1	24.1472	-2.60961	3.70771	Not Detected	Detected	ACACAGGACCTGGAGTCA	MIMAT0000742	chr18	61557514	61557497	+	0
mmu-miR-378b	-5.63685	-2.49489	5.63685	down	63.7428	1053.09	6.81473	9.30962	Detected	Detected	TCTTCTGACTCCAAGTC	MIMAT0019348					0
mmu-miR-378c	-2.27031	-1.18289	2.27031	down	9.82608	74.6498	4.13177	5.31466	Detected	Detected	GCTTCTGACTCCAAGT	MIMAT0025138					0
mmu-miR-378d	-4.63111	-2.21136	4.63111	down	69.6892	975.811	6.9575	9.16886	Detected	Detected	ACCTTCTGACTCCAAGG	MIMAT0025167					0
mmu-miR-379-3p	1.63844	0.712327	1.63844	up	0.1	0.1	-2.60961	-3.32194	Not Detected	Not Detected	AGTTAGTGGACCATGTTAC	MIMAT0017080	chr12	110947316	110947333	-	0
mmu-miR-379-5p	1.63844	0.712327	1.63844	up	0.1	0.1	-2.60961	-3.32194	Not Detected	Not Detected	CCTACGTTCCATAGTC	MIMAT0000743	chr12	110947281	110947295	-	0
mmu-miR-380-3p	1.63844	0.712327	1.63844	up	0.1	0.1	-2.60961	-3.32194	Not Detected	Not Detected	AAGATGTGGACCATACTACATA	MIMAT0000745					0
mmu-miR-380-5p	-5.57207	-2.47821	5.57207	down	0.1	8.33469	-2.60961	-0.1314	Not Detected	Detected	CGCATGTTCTATGGTCA	MIMAT0000744					0
mmu-miR-381-3p	1.63844	0.712327	1.63844	up	0.1	0.1	-2.60961	-3.32194	Not Detected	Not Detected	ACAGAGAGCTTGCCC	MIMAT0000746	chr12	110965088	110965101	-	0
mmu-miR-381-5p	1.63844	0.712327	1.63844	up	0.1	0.1	-2.60961	-3.32194	Not Detected	Not Detected	AATATACAAAGGGCAACCT	MIMAT0017081	chr12	110965044	110965061	-	0
mmu-miR-382-3p	1.63844	0.712327	1.63844	up	0.1	0.1	-2.60961	-3.32194	Not Detected	Not Detected	AAAAAGTGTTGTCCGTGAATGA	MIMAT0004691	chr12	110972030	110972050	-	0
mmu-miR-382-5p	-1.62645	-0.701728	1.62645	down	10.6151	59.0116	4.25918	4.96091	Detected	Detected	CGAATCCACCACGAACA	MIMAT0000747	chr12	110971997	110972012	-	0
mmu-miR-383-3p	1.63844	0.712327	1.63844	up	0.1	0.1	-2.60961	-3.32194	Not Detected	Not Detected	TCTGACCAGGCAGTG	MIMAT0017082	chr8	39315251	39315238	+	0
mmu-miR-383-5p	19.388	4.27709	19.388	up	6.56947	4.02548	3.62071	-0.656384	Detected	Detected	AGCCACAGTCACCTT	MIMAT0000748	chr8	39315211	39315198	+	0
mmu-miR-384-3p	1.63844	0.712327	1.63844	up	0.1	0.1	-2.60961	-3.32194	Not Detected	Not Detected	ATTGTGAACAATTTCTAGGAAT	MIMAT0001076					0
mmu-miR-384-5p	1.63844	0.712327	1.63844	up	0.1	0.1	-2.60961	-3.32194	Not Detected	Not Detected	ACATTGCCTAGGAATTGTT	MIMAT0004745					0
mmu-miR-3960	3.25234	1.70148	3.25234	up	5166.04	6699.99	13.5668	11.8653	Detected	Detected	CCCCCGCCTCCG	MIMAT0019336					0
mmu-miR-3961	1.63844	0.712327	1.63844	up	0.1	0.1	-2.60961	-3.32194	Not Detected	Not Detected	TCCAACTGAGCTGAGG	MIMAT0019338					0
mmu-miR-3962	1.63844	0.712327	1.63844	up	0.1	0.1	-2.60961	-3.32194	Not Detected	Not Detected	AAATGTACAAACTACTACCT	MIMAT0019340					0
mmu-miR-3963	8.04841	3.0087	8.04841	up	37180.8	15499	15.9437	12.935	Detected	Detected	GTGTCAGAAGTGGGAT	MIMAT0019341					0
mmu-miR-3964	1.63844	0.712327	1.63844	up	0.1	0.1	-2.60961	-3.32194	Not Detected	Not Detected	TTTAGTGCTTTCTACCTTAT	MIMAT0019344					0
mmu-miR-3965	90.0286	6.49231	90.0286	up	4.27173	0.1	3.17037	-3.32194	Detected	Not Detected	AACATCAGGCTGATAAGC	MIMAT0019347					0
mmu-miR-3966	1.63844	0.712327	1.63844	up	0.1	0.1	-2.60961	-3.32194	Not Detected	Not Detected	ACAGTTCTACAGCTGGC	MIMAT0019350					0
mmu-miR-3967	1.63844	0.712327	1.63844	up	0.1	0.1	-2.60961	-3.32194	Not Detected	Not Detected	CAACATCAGTCAGACAA	MIMAT0019351					0
mmu-miR-3968	13.1475	3.71671	13.1475	up	1738.27	470.12	11.6403	7.9236	Detected	Detected	TGGTGTCTGGAGTGG	MIMAT0019352					0
mmu-miR-3969	1.63844	0.712327	1.63844	up	0.1	0.1	-2.60961	-3.32194	Not Detected	Not Detected	TAGTGATTTCTACTTTAGGG	MIMAT0019353					0
mmu-miR-3970	1.63844	0.712327	1.63844	up	0.1	0.1	-2.60961	-3.32194	Not Detected	Not Detected	AAAGCACAAACTACAACC	MIMAT0019355					0
mmu-miR-3971	-7.25376	-2.85873	7.25376	down	0.1	14.1248	-2.60961	0.249117	Not Detected	Detected	TCACTGGTACAGGGGT	MIMAT0019356					0
mmu-miR-409-3p	-6.6264	-2.72823	6.6264	down	0.1	11.7873	-2.60961	0.118614	Not Detected	Detected	AGGGGTTCACCGAGCA	MIMAT0001090					0
mmu-miR-409-5p	1.63844	0.712327	1.63844	up	0.1	0.1	-2.60961	-3.32194	Not Detected	Not Detected	ATGCAAAGTTGCTCGGGTA	MIMAT0004746					0
mmu-miR-410-3p	1.63844	0.712327	1.63844	up	0.1	0.1	-2.60961	-3.32194	Not Detected	Not Detected	ACAGGCCATCTGTGTTATA	MIMAT0001091	chr12	110981977	110981994	-	0
mmu-miR-410-5p	1.63844	0.712327	1.63844	up	0.1	0.1	-2.60961	-3.32194	Not Detected	Not Detected	CGAACTCATCACAGAC	MIMAT0017172	chr12	110981945	110981959	-	0
mmu-miR-411-3p	1.63844	0.712327	1.63844	up	0.1	0.1	-2.60961	-3.32194	Not Detected	Not Detected	GGTTAGTGGACCGTGTT	MIMAT0001093	chr12	110948441	110948456	-	0
mmu-miR-411-5p	1.63844	0.712327	1.63844	up	0.1	0.1	-2.60961	-3.32194	Not Detected	Not Detected	CGTACGCTATACGGTCTA	MIMAT0004747	chr12	110948404	110948420	-	0
mmu-miR-412-3p	1.63844	0.712327	1.63844	up	0.1	0.1	-2.60961	-3.32194	Not Detected	Not Detected	CGGCTAGTGGACCAG	MIMAT0001094	chr12	110981556	110981569	-	0
mmu-miR-412-5p	1.63844	0.712327	1.63844	up	0.1	0.1	-2.60961	-3.32194	Not Detected	Not Detected	ATTACTTTCCAGCTGGTC	MIMAT0017173					0
mmu-miR-421-3p	1.97258	0.980082	1.97258	up	21.2143	36.51	5.30963	4.32954	Detected	Detected	GCGCCCAATTAATGTCTG	MIMAT0004869	chrX	100768326	100768310	+	0
mmu-miR-421-5p	1.63844	0.712327	1.63844	up	0.1	0.1	-2.60961	-3.32194	Not Detected	Not Detected	ATTCAACAAACATTTAATGAG	MIMAT0017273	chrX	100768290	100768271	+	0
mmu-miR-423-3p	-3.83518	-1.93929	3.83518	down	12.4079	168.45	4.5048	6.4441	Detected	Detected	ACTGAGGGGCCTCA	MIMAT0003454					0
mmu-miR-423-5p	4.2587	2.09041	4.2587	up	513.965	391.055	9.78023	7.68982	Detected	Detected	AAAGTCTCGCTCTCTGC	MIMAT0004825					0
mmu-miR-425-3p	-4.35364	-2.12222	4.35364	down	0.1	5.08817	-2.60961	-0.487391	Not Detected	Detected	GGCGGACACGACATT	MIMAT0001342	chr9	108471168	108471181	-	0
mmu-miR-425-5p	-1.58412	-0.663684	1.58412	down	188.806	942.758	8.44005	9.10374	Detected	Detected	TCAACGGGAGTGATCGTG	MIMAT0004750	chr9	108471126	108471142	-	0
mmu-miR-429-3p	-1.57918	-0.659178	1.57918	down	42.8275	244.023	6.36874	7.02792	Detected	Detected	ACGGCATTACCAGACAGTA	MIMAT0001537	chr4	155428085	155428068	+	0
mmu-miR-429-5p	1.63844	0.712327	1.63844	up	0.1	0.1	-2.60961	-3.32194	Not Detected	Not Detected	TCTAACCATGTCTGGTAAG	MIMAT0017178	chr4	155428047	155428030	+	0
mmu-miR-431-3p	-104.132	-6.70227	104.132	down	0.1	30.6953	-2.60961	4.09266	Not Detected	Detected	AGAAGCCCTGCAAGACG	MIMAT0004753	chr12	110828718	110828733	-	0
mmu-miR-431-5p	1.63844	0.712327	1.63844	up	0.1	0.1	-2.60961	-3.32194	Not Detected	Not Detected	TGCATGACGGCCTGC	MIMAT0001418	chr12	110828676	110828689	-	0
mmu-miR-432	24.0368	4.58718	24.0368	up	698.939	89.0527	10.1088	5.52166	Detected	Detected	CTGCCCACTGATCTAC	MIMAT0012771					0
mmu-miR-433-3p	1.63844	0.712327	1.63844	up	0.1	0.1	-2.60961	-3.32194	Not Detected	Not Detected	ACACCGAGGAGCCC	MIMAT0001420	chr12	110830000	110830012	-	0
mmu-miR-433-5p	-1.31235	-0.392158	1.31235	down	6.66805	29.6114	3.64159	4.03375	Detected	Detected	GAATAATGACAGGCTCACCGT	MIMAT0001419	chr12	110829941	110829960	-	0
mmu-miR-434-3p	1.63844	0.712327	1.63844	up	0.1	0.1	-2.60961	-3.32194	Not Detected	Not Detected	AGGAGTCGAGTGATGGTT	MIMAT0001422					0
mmu-miR-434-5p	1.63844	0.712327	1.63844	up	0.1	0.1	-2.60961	-3.32194	Not Detected	Not Detected	TGGTTCAAACCATGAGTCG	MIMAT0001421					0
mmu-miR-448-3p	1.63844	0.712327	1.63844	up	0.1	0.1	-2.60961	-3.32194	Not Detected	Not Detected	ATGGGACATCCTACATATGCA	MIMAT0001533	chrX	143592826	143592845	-	0
mmu-miR-448-5p	1.63844	0.712327	1.63844	up	0.1	0.1	-2.60961	-3.32194	Not Detected	Not Detected	GGCAGCACTATGCAG	MIMAT0017176					0
mmu-miR-449a-3p	-106.994	-6.74138	106.994	down	0.1	31.2747	-2.60961	4.13177	Not Detected	Detected	GAGAGCAGTCGCATG	MIMAT0017180	chr13	113827805	113827818	-	0
mmu-miR-449a-5p	-5.78921	-2.53337	5.78921	down	0.1	8.99697	-2.60961	-0.0762444	Not Detected	Detected	ACCAGCTAACAATACACTGC	MIMAT0001542	chr13	113827760	113827778	-	0
mmu-miR-449b	1.63844	0.712327	1.63844	up	0.1	0.1	-2.60961	-3.32194	Not Detected	Not Detected	GCCAGCTAACAACACTGC	MIMAT0005447					0
mmu-miR-449c-3p	1.63844	0.712327	1.63844	up	0.1	0.1	-2.60961	-3.32194	Not Detected	Not Detected	AGGGTAGTGCAGCTAGC	MIMAT0022715					0
mmu-miR-449c-5p	1.63844	0.712327	1.63844	up	0.1	0.1	-2.60961	-3.32194	Not Detected	Not Detected	CCAGCTAGCAATGCAC	MIMAT0003460	chr13	113826222	113826236	-	0
mmu-miR-450a-1-3p	1.63844	0.712327	1.63844	up	0.1	0.1	-2.60961	-3.32194	Not Detected	Not Detected	ATTTATGCAAAATGTTCCCA	MIMAT0017182	chrX	50401404	50401386	+	0
mmu-miR-450a-2-3p	-1.28545	-0.362276	1.28545	down	4.53083	22.4376	3.22818	3.59046	Detected	Detected	ATGAATGCAAAGCATCCCCA	MIMAT0004789	chrX	50401539	50401520	+	0
mmu-miR-450a-5p	22.8808	4.51607	22.8808	up	13.4004	11.5642	4.6209	0.104834	Detected	Detected	ATATTAGGAACACATCGCAA	MIMAT0001546	chrX	50401369	50401350	+	0
mmu-miR-450b-3p	27.1182	4.76119	27.1182	up	17.4061	14.7372	5.04092	0.279729	Detected	Detected	ATGCATGCAAAATGTTCCCAA	MIMAT0003512					0
mmu-miR-450b-5p	12.8605	3.68488	12.8605	up	3.52996	3.65199	2.95825	-0.726623	Detected	Detected	TATTCAGGAACATACTGCAAAA	MIMAT0003511					0
mmu-miR-451a	-1.76815	-0.82224	1.76815	down	16.4372	103.703	4.96091	5.78315	Detected	Detected	AACTCAGTAATGGTAACGGTTT	MIMAT0001632	chr11	77886689	77886709	-	0
mmu-miR-451b	-29.064	-4.86116	29.064	down	0.1	14.9177	-2.60961	2.25155	Not Detected	Detected	ACGGTTCTCTTGCTGC	MIMAT0025178					0
mmu-miR-452-3p	1.63844	0.712327	1.63844	up	0.1	0.1	-2.60961	-3.32194	Not Detected	Not Detected	ACCTCTTTGCAGATGAG	MIMAT0017194					0
mmu-miR-452-5p	-1.77283	-0.826056	1.77283	down	24.0165	159.456	5.54268	6.36874	Detected	Detected	GTCTCAGTTTCCTCTGCA	MIMAT0001637	chrX	69507600	69507584	+	0
mmu-miR-453	1.63844	0.712327	1.63844	up	0.1	0.1	-2.60961	-3.32194	Not Detected	Not Detected	TGCAAGCTCACTATGAGGC	MIMAT0004870					0
mmu-miR-455-3p	63.0803	5.97912	63.0803	up	31.4135	9.02529	5.90514	-0.0739775	Detected	Detected	GTGTATATGCCCGTGG	MIMAT0003742	chr4	62917944	62917958	-	0
mmu-miR-455-5p	12.2248	3.61174	12.2248	up	5.31963	7.5397	3.40803	-0.20371	Detected	Detected	CGATGTAGTCCAAAGGCA	MIMAT0003485	chr4	62917906	62917922	-	0
mmu-miR-463-3p	1.63844	0.712327	1.63844	up	0.1	0.1	-2.60961	-3.32194	Not Detected	Not Detected	CTACCTTATATGGTGTCTA	MIMAT0004758	chrX	64052459	64052442	+	0
mmu-miR-463-5p	1.63844	0.712327	1.63844	up	0.1	0.1	-2.60961	-3.32194	Not Detected	Not Detected	ATGATGGACAACAAATTAGGTA	MIMAT0002104	chrX	64052422	64052402	+	0
mmu-miR-465a-3p	-164.748	-7.36412	164.748	down	0.1	50.2064	-2.60961	4.7545	Not Detected	Detected	TCTACTTAGAAAGGCCCTG	MIMAT0004217					0
mmu-miR-465a-5p	1.63844	0.712327	1.63844	up	0.1	0.1	-2.60961	-3.32194	Not Detected	Not Detected	TCACATCAGTGCCAT	MIMAT0002106					0
mmu-miR-465b-5p	-2.71174	-1.43922	2.71174	down	0.1	1.97403	-2.60961	-1.17039	Not Detected	Detected	CAGATCAGCACCATTC	MIMAT0004871					0
mmu-miR-465c-5p	1.63844	0.712327	1.63844	up	0.1	0.1	-2.60961	-3.32194	Not Detected	Not Detected	CAGATCAGCGCCAT	MIMAT0004873					0
mmu-miR-465d-3p	1.63844	0.712327	1.63844	up	0.1	0.1	-2.60961	-3.32194	Not Detected	Not Detected	TTACTCAGAAAGGCCCT	MIMAT0029881					0
mmu-miR-465d-5p	1.63844	0.712327	1.63844	up	0.1	0.1	-2.60961	-3.32194	Not Detected	Not Detected	TCACATCAGTACCATTCTAA	MIMAT0029880					0
mmu-miR-466a-5p	-3.33592	-1.73809	3.33592	down	0.1	2.98737	-2.60961	-0.871526	Not Detected	Detected	TATGTACATGTACACACACAT	MIMAT0004759					0
mmu-miR-466b-3p	-12511.8	-13.611	12511.8	down	0.1	3710.85	-2.60961	11.0014	Not Detected	Detected	TCTTATGTGTGCGTGTA	MIMAT0004876	chr2	10395901	10395917	-	0
mmu-miR-466c-5p	-425.183	-8.73194	425.183	down	0.1	135.402	-2.60961	6.12233	Not Detected	Detected	ATATGTACATGCACACACA	MIMAT0004877					0
mmu-miR-466d-3p	-284.502	-8.1523	284.502	down	0.1	90.473	-2.60961	5.54268	Not Detected	Detected	CTATGTGTGCGTGTAT	MIMAT0004931					0
mmu-miR-466d-5p	1.63844	0.712327	1.63844	up	0.1	0.1	-2.60961	-3.32194	Not Detected	Not Detected	CATGTACATGTACGCACA	MIMAT0004930					0
mmu-miR-466f-3p	-5.46601	-2.45049	5.46601	down	24.0928	485.492	5.54643	7.99692	Detected	Detected	GTGTGTATGTGTGTGTG	MIMAT0004882					0
mmu-miR-466f-5p	-48.7027	-5.60593	48.7027	down	0.1	17.4632	-2.60961	2.99632	Not Detected	Detected	CATGCACATGCACACAC	MIMAT0004881					0
mmu-miR-466g	-11.3205	-3.50087	11.3205	down	4.78086	198.014	3.2867	6.78757	Detected	Detected	TGTGTGTGCATGTGTC	MIMAT0004883					0
mmu-miR-466h-3p	-4.70246	-2.23342	4.70246	down	113.648	1676.19	7.75956	9.99298	Detected	Detected	GTGTGTGTGTGCGT	MIMAT0017274					0
mmu-miR-466h-5p	-162.609	-7.34527	162.609	down	0.1	49.3166	-2.60961	4.73566	Not Detected	Detected	TACACACAAGCACATGCAC	MIMAT0004884	chr2	10436532	10436549	-	0
mmu-miR-466i-3p	-7.5886	-2.92383	7.5886	down	29.4815	773.559	5.7971	8.72093	Detected	Detected	TAGTGTGTATGTGTGTGTG	MIMAT0005834	chr13	17839390	17839407	-	0
mmu-miR-466i-5p	1.35177	0.434852	1.35177	up	134.002	345.845	7.99074	7.55588	Detected	Detected	CACACACACACACACA	MIMAT0017325					0
mmu-miR-466j	-5.60548	-2.48684	5.60548	down	0.1	8.43496	-2.60961	-0.122773	Not Detected	Detected	TTACACACATGCACATGC	MIMAT0005848					0
mmu-miR-466k	1.63844	0.712327	1.63844	up	0.1	0.1	-2.60961	-3.32194	Not Detected	Not Detected	TCACATGTACATGTACACA	MIMAT0005845					0
mmu-miR-466l-3p	1.63844	0.712327	1.63844	up	0.1	0.1	-2.60961	-3.32194	Not Detected	Not Detected	AATATGTGTGCATGTATTTATA	MIMAT0005830	chr2	10437784	10437804	-	0
mmu-miR-466l-5p	1.63844	0.712327	1.63844	up	0.1	0.1	-2.60961	-3.32194	Not Detected	Not Detected	ATACATGTACATGTACACACA	MIMAT0017322					0
mmu-miR-466m-3p	-542.494	-9.08346	542.494	down	0.1	170.647	-2.60961	6.47385	Not Detected	Detected	TGCGTGTGTATGTGTG	MIMAT0014883					0
mmu-miR-466m-5p	-217.707	-7.76625	217.707	down	0.1	67.4863	-2.60961	5.15664	Not Detected	Detected	ATACACACATGCACATGC	MIMAT0014882					0
mmu-miR-466n-3p	-2281.85	-11.156	2281.85	down	0.1	671.185	-2.60961	8.54637	Not Detected	Detected	TCTATGTATGCTCTCATGTAT	MIMAT0014894					0
mmu-miR-466n-5p	1.63844	0.712327	1.63844	up	0.1	0.1	-2.60961	-3.32194	Not Detected	Not Detected	ACATGTACATGTACGCAC	MIMAT0014893					0
mmu-miR-466o-3p	-65.1902	-6.02658	65.1902	down	0.1	21.3074	-2.60961	3.41697	Not Detected	Detected	GTCTTATGTGTGCATGTAT	MIMAT0014886					0
mmu-miR-466p-5p	-7.22199	-2.8524	7.22199	down	0.1	14.0014	-2.60961	0.242784	Not Detected	Detected	ATGTACATGTACACACACA	MIMAT0014891					0
mmu-miR-466q	-5.59854	-2.48505	5.59854	down	51.2602	939.246	6.6005	9.08555	Detected	Detected	ACGTATGTGTGTGTGTG	MIMAT0020631					0
mmu-miR-467a-3p	-21901	-14.4187	21901	down	0.1	6518.64	-2.60961	11.8091	Not Detected	Detected	TGTAGGTGTGTGTATGTATA	MIMAT0002108	chr2	10398019	10398038	-	0
mmu-miR-467a-5p	-1857.21	-10.8589	1857.21	down	0.1	540.343	-2.60961	8.24931	Not Detected	Detected	CGCATATACATGCAGGCA	MIMAT0003409	chr2	10397986	10398003	-	0
mmu-miR-467b-3p	-91.2046	-6.51103	91.2046	down	0.1	27.2849	-2.60961	3.90142	Not Detected	Detected	GTGTTGGTGTGTGTAT	MIMAT0003478	chr2	10402927	10402941	-	0
mmu-miR-467b-5p	-8046.25	-12.9741	8046.25	down	0.1	2145.38	-2.60961	10.3645	Not Detected	Detected	CATATACATGCAGGCACT	MIMAT0005448	chr2	10402887	10402903	-	0
mmu-miR-467c-3p	-354.119	-8.46809	354.119	down	0.1	110.775	-2.60961	5.85848	Not Detected	Detected	GTATAGGTGTGTGTATGTATA	MIMAT0017275	chr2	10395606	10395625	-	0
mmu-miR-467c-5p	-3171.44	-11.6309	3171.44	down	0.1	905.01	-2.60961	9.02131	Not Detected	Detected	CACATATACATGCACGCAC	MIMAT0004885	chr2	10395572	10395589	-	0
mmu-miR-467d-3p	-4671.04	-12.1895	4671.04	down	0.1	1245.42	-2.60961	9.57992	Not Detected	Detected	GTGTAGGTGTGTGTATG	MIMAT0004887	chr2	10398023	10398039	-	0
mmu-miR-467d-5p	1.63844	0.712327	1.63844	up	0.1	0.1	-2.60961	-3.32194	Not Detected	Not Detected	CGCATATACATGCGCGC	MIMAT0004886	chr2	10429273	10429288	-	0
mmu-miR-467e-3p	-168.77	-7.39891	168.77	down	0.1	51.5207	-2.60961	4.7893	Not Detected	Detected	ATATAGGTGTGTGTATGTATA	MIMAT0005294	chr2	10427397	10427416	-	0
mmu-miR-467e-5p	-4817.35	-12.234	4817.35	down	0.1	1284.95	-2.60961	9.62441	Not Detected	Detected	ACATATACATGCTCACACT	MIMAT0005293	chr2	10427362	10427379	-	0
mmu-miR-467f	-6.20095	-2.63249	6.20095	down	99.5514	1770.91	7.50327	10.1358	Detected	Detected	TGTAGGTGTGTGTGTGT	MIMAT0005846					0
mmu-miR-467g	-42.5209	-5.4101	42.5209	down	0.1	16.1141	-2.60961	2.80049	Not Detected	Detected	ATATATGTGTGTGTATGTATA	MIMAT0005854					0
mmu-miR-468-3p	-6.02971	-2.59209	6.02971	down	0.1	9.76	-2.60961	-0.0175234	Not Detected	Detected	CAGACACACGCACATCA	MIMAT0002109	chr6	81846667	81846652	+	0
mmu-miR-468-5p	1.63844	0.712327	1.63844	up	0.1	0.1	-2.60961	-3.32194	Not Detected	Not Detected	ACTGAGTTTCTTATCAGTACA	MIMAT0022699					0
mmu-miR-470-3p	-61.6152	-5.94521	61.6152	down	0.1	20.7884	-2.60961	3.3356	Not Detected	Detected	TCTTCTCAGAAAGGTACTGG	MIMAT0004760	chrX	64067190	64067172	+	0
mmu-miR-470-5p	-102.336	-6.67716	102.336	down	0.1	30.0007	-2.60961	4.06755	Not Detected	Detected	ACTCACCAGTGCCAG	MIMAT0002111	chrX	64067156	64067143	+	0
mmu-miR-471-3p	1.63844	0.712327	1.63844	up	0.1	0.1	-2.60961	-3.32194	Not Detected	Not Detected	ATACATAGTATGGCACCTTT	MIMAT0017195					0
mmu-miR-471-5p	1.63844	0.712327	1.63844	up	0.1	0.1	-2.60961	-3.32194	Not Detected	Not Detected	GTGAAAAGCACTATACTACGTA	MIMAT0002112	chrX	64045797	64045777	+	0
mmu-miR-483-3p	1.39202	0.477177	1.39202	up	11.7687	28.1261	4.42619	3.94901	Detected	Detected	AAGACGGGAGGGGAGGAG	MIMAT0003120	chr7	149840893	149840877	+	0
mmu-miR-483-5p	13.0658	3.70772	13.0658	up	1069.68	265.18	10.8767	7.16901	Detected	Detected	CTCCCTTCTCTTC	MIMAT0004782	chr7	149840857	149840846	+	0
mmu-miR-484	3.22882	1.69101	3.22882	up	40.5659	45.1795	6.31191	4.6209	Detected	Detected	ATCGGGAGGGGACTGA	MIMAT0003127					0
mmu-miR-485-3p	1.63844	0.712327	1.63844	up	0.1	0.1	-2.60961	-3.32194	Not Detected	Not Detected	GAGAGGAGAGCCGTGT	MIMAT0003129	chr12	110973163	110973177	-	0
mmu-miR-485-5p	1.63844	0.712327	1.63844	up	0.1	0.1	-2.60961	-3.32194	Not Detected	Not Detected	GAATTCATCACGGCCAGC	MIMAT0003128	chr12	110973125	110973141	-	0
mmu-miR-486a-3p	130.658	7.02965	130.658	up	7.06965	0.1	3.70771	-3.32194	Detected	Not Detected	ATCCTGTACTGAGCTGC	MIMAT0017206	chr8	24253105	24253121	-	0
mmu-miR-486a-5p	-1.00187	-0.00269842	1.00187	down	14.2043	49.2927	4.72386	4.72656	Detected	Detected	CTCGGGGCAGCTCA	MIMAT0003130	chr8	24253067	24253080	-	0
mmu-miR-486b-3p	6.70113	2.7444	6.70113	up	3.53387	13.5872	2.96553	0.221123	Detected	Detected	TCCTGTACTGAGCTGC	MIMAT0014944	chr8	24253120	24253105	+	0
mmu-miR-487b-3p	31.9276	4.99673	31.9276	up	14.8427	7.51689	4.79084	-0.205896	Detected	Detected	AAGTGGATGACCCTGTAC	MIMAT0003184	chr12	110965597	110965613	-	0
mmu-miR-487b-5p	1.63844	0.712327	1.63844	up	0.1	0.1	-2.60961	-3.32194	Not Detected	Not Detected	CGAAGAGGACAGGGA	MIMAT0017216	chr12	110965564	110965577	-	0
mmu-miR-488-3p	1.63844	0.712327	1.63844	up	0.1	0.1	-2.60961	-3.32194	Not Detected	Not Detected	GACCAAGAAACAGCCTTTCA	MIMAT0003450	chr1	160435822	160435840	-	0
mmu-miR-488-5p	1.63844	0.712327	1.63844	up	0.1	0.1	-2.60961	-3.32194	Not Detected	Not Detected	TTGAGAGTGCTATTATCTGG	MIMAT0003449	chr1	160435784	160435802	-	0
mmu-miR-489-3p	-5.96349	-2.57616	5.96349	down	0.1	9.54679	-2.60961	-0.0334561	Not Detected	Detected	GCTGCCATATATGTGGT	MIMAT0003112	chr6	3671978	3671963	+	0
mmu-miR-489-5p	1.63844	0.712327	1.63844	up	0.1	0.1	-2.60961	-3.32194	Not Detected	Not Detected	AGAAAGTGTCATCACACA	MIMAT0022704					0
mmu-miR-490-3p	-4.56458	-2.19048	4.56458	down	0.1	5.59318	-2.60961	-0.41913	Not Detected	Detected	CAGCATGGAGTCCTCCA	MIMAT0003780	chr6	36371806	36371821	-	0
mmu-miR-490-5p	-2.10554	-1.07419	2.10554	down	15.1141	113.26	4.81654	5.89073	Detected	Detected	ACCCACCTGGAGATC	MIMAT0017261					0
mmu-miR-491-3p	1.63844	0.712327	1.63844	up	0.1	0.1	-2.60961	-3.32194	Not Detected	Not Detected	GTAGAAGGGAATCTTGC	MIMAT0017255	chr4	87768001	87768016	-	0
mmu-miR-491-5p	1.63844	0.712327	1.63844	up	0.1	0.1	-2.60961	-3.32194	Not Detected	Not Detected	CCTCATGGAAGGGTTC	MIMAT0003486	chr4	87767968	87767982	-	0
mmu-miR-493-3p	-46.0101	-5.52388	46.0101	down	0.1	16.8026	-2.60961	2.91427	Not Detected	Detected	CCTGGCACACAGTA	MIMAT0004888	chr12	110818503	110818515	-	0
mmu-miR-493-5p	1.63844	0.712327	1.63844	up	0.1	0.1	-2.60961	-3.32194	Not Detected	Not Detected	GAAAGCCTACCATGTACA	MIMAT0017276	chr12	110818455	110818471	-	0
mmu-miR-494-3p	-2.76449	-1.46701	2.76449	down	1477.71	15292.2	11.3452	12.8123	Detected	Detected	GAGGTTTCCCGTGTA	MIMAT0003182	chr12	110953585	110953598	-	0
mmu-miR-494-5p	1.63844	0.712327	1.63844	up	0.1	0.1	-2.60961	-3.32194	Not Detected	Not Detected	GAGAAGACAACACGGA	MIMAT0017215	chr12	110953551	110953565	-	0
mmu-miR-495-3p	1.63844	0.712327	1.63844	up	0.1	0.1	-2.60961	-3.32194	Not Detected	Not Detected	AAGAAGTGCACCATGTTTGT	MIMAT0003456	chr12	110957008	110957026	-	0
mmu-miR-495-5p	1.63844	0.712327	1.63844	up	0.1	0.1	-2.60961	-3.32194	Not Detected	Not Detected	CGAAAAATAACATGGGC	MIMAT0017249	chr12	110956974	110956989	-	0
mmu-miR-496a-3p	1.63844	0.712327	1.63844	up	0.1	0.1	-2.60961	-3.32194	Not Detected	Not Detected	GAGATTGGCCATGTAATA	MIMAT0003738	chr12	110977379	110977396	-	0
mmu-miR-496a-5p	1.63844	0.712327	1.63844	up	0.1	0.1	-2.60961	-3.32194	Not Detected	Not Detected	TGAACACACCATGGGC	MIMAT0017244	chr12	110977347	110977362	-	0
mmu-miR-496b	1.63844	0.712327	1.63844	up	0.1	0.1	-2.60961	-3.32194	Not Detected	Not Detected	ATGAAAGGAATTGGCCA	MIMAT0025158					0
mmu-miR-497a-3p	1.63844	0.712327	1.63844	up	0.1	0.1	-2.60961	-3.32194	Not Detected	Not Detected	CTAACACCACAGTGTGG	MIMAT0017247	chr11	70048276	70048292	-	0
mmu-miR-497a-5p	-7.9666	-2.99396	7.9666	down	35.8413	943.407	6.12233	9.11629	Detected	Detected	TACAAACCACAGTGTGCTGC	MIMAT0003453	chr11	70048234	70048253	-	0
mmu-miR-497b	1.63844	0.712327	1.63844	up	0.1	0.1	-2.60961	-3.32194	Not Detected	Not Detected	CCACGTCCAAACCA	MIMAT0031404					0
mmu-miR-499-3p	1.63844	0.712327	1.63844	up	0.1	0.1	-2.60961	-3.32194	Not Detected	Not Detected	AGCACAGACTTGCTGT	MIMAT0017254	chr2	155448673	155448687	-	0
mmu-miR-499-5p	-349.09	-8.44745	349.09	down	0.1	109.003	-2.60961	5.83784	Not Detected	Detected	AAACATCACTGCAAGTCTTAA	MIMAT0003482	chr2	155448630	155448649	-	0
mmu-miR-500-3p	1.85262	0.889569	1.85262	up	484.828	782.927	9.62441	8.73484	Detected	Detected	TGAACCCTTGCCCAGG	MIMAT0003507	chrX	6814888	6814874	+	0
mmu-miR-500-5p	-3.57259	-1.83697	3.57259	down	0.1	3.42629	-2.60961	-0.77264	Not Detected	Detected	ACTAAGCACCCAGATAGC	MIMAT0017258	chrX	6814853	6814837	+	0
mmu-miR-501-3p	-3.52937	-1.81941	3.52937	down	0.1	3.34388	-2.60961	-0.790203	Not Detected	Detected	CAAATCCTTGCCCGG	MIMAT0003509					0
mmu-miR-501-5p	1.63844	0.712327	1.63844	up	0.1	0.1	-2.60961	-3.32194	Not Detected	Not Detected	TTTCACCCAGGGACA	MIMAT0003508					0
mmu-miR-503-3p	1.63844	0.712327	1.63844	up	0.1	0.1	-2.60961	-3.32194	Not Detected	Not Detected	CCAGGCAGTGGAA	MIMAT0004790	chrX	50407228	50407217	+	0
mmu-miR-503-5p	3.43791	1.78153	3.43791	up	69.1305	67.4783	6.9371	5.15557	Detected	Detected	CTGCAGTACTGTTCCC	MIMAT0003188	chrX	50407188	50407174	+	0
mmu-miR-504-3p	-3.14207	-1.65172	3.14207	down	20.5255	212.699	5.26128	6.913	Detected	Detected	GAAACCCTGCCCTG	MIMAT0017277	chrX	56350902	56350890	+	0
mmu-miR-504-5p	1.63844	0.712327	1.63844	up	0.1	0.1	-2.60961	-3.32194	Not Detected	Not Detected	GATAGAGTGCAGACCAG	MIMAT0004889	chrX	56350866	56350851	+	0
mmu-miR-5046	1.20479	0.268779	1.20479	up	14.6646	41.5825	4.7763	4.50752	Detected	Detected	AAGGGGGTCACAGTG	MIMAT0020540					0
mmu-miR-505-3p	1.08772	0.121304	1.08772	up	1.79972	14.992	2.38859	2.26729	Detected	Detected	AGAAAACCAGCAAGTGTTGACG	MIMAT0003513	chrX	57647654	57647634	+	0
mmu-miR-505-5p	-56.2333	-5.81335	56.2333	down	0.1	19.1735	-2.60961	3.20374	Not Detected	Detected	AACATCAATACTTCCTGGC	MIMAT0017259					0
mmu-miR-509-3p	1.63844	0.712327	1.63844	up	0.1	0.1	-2.60961	-3.32194	Not Detected	Not Detected	CCATTACAGAAATGTCAATCA	MIMAT0004891					0
mmu-miR-509-5p	1.63844	0.712327	1.63844	up	0.1	0.1	-2.60961	-3.32194	Not Detected	Not Detected	ATGATTGCCACATTCTGGA	MIMAT0004890					0
mmu-miR-5098	31.5698	4.98047	31.5698	up	14.5209	7.32122	4.75555	-0.224922	Detected	Detected	AACTGGGCTTCACCA	MIMAT0020605					0
mmu-miR-5099	-1.80195	-0.849562	1.80195	down	69.6585	420.632	6.9504	7.79996	Detected	Detected	GGAGCACCACATCG	MIMAT0020606					0
mmu-miR-5100	2.01307	1.0094	2.01307	up	2903.34	5002.84	12.4359	11.4265	Detected	Detected	AGAGGCACCGCTGG	MIMAT0020607					0
mmu-miR-5101	1.63844	0.712327	1.63844	up	0.1	0.1	-2.60961	-3.32194	Not Detected	Not Detected	CTGCATCAGCAAAACA	MIMAT0020608					0
mmu-miR-5103	4.12762	2.04531	4.12762	up	207.176	173.126	8.53311	6.4878	Detected	Detected	CCTCAGGGGATCCC	MIMAT0020610					0
mmu-miR-5104	-78.3885	-6.29257	78.3885	down	0.1	23.7177	-2.60961	3.68296	Not Detected	Detected	TGCTGAGCCACCTCA	MIMAT0020611					0
mmu-miR-5106	200.947	7.65067	200.947	up	120.477	13.6328	7.87421	0.22354	Detected	Detected	TCTGCCAACTGAGCTA	MIMAT0020613					0
mmu-miR-5107-3p	1.63844	0.712327	1.63844	up	0.1	0.1	-2.60961	-3.32194	Not Detected	Not Detected	CTGGGAAGAGAAGCAC	MIMAT0022985					0
mmu-miR-5107-5p	1.3617	0.445414	1.3617	up	228.169	545.948	8.70429	8.25888	Detected	Detected	TGTCCCTGCCTCCT	MIMAT0020615	chr18	60971748	60971760	-	0
mmu-miR-5108	1.63844	0.712327	1.63844	up	0.1	0.1	-2.60961	-3.32194	Not Detected	Not Detected	AAACCATCCAGTGCTC	MIMAT0020616					0
mmu-miR-511-3p	1.63844	0.712327	1.63844	up	0.1	0.1	-2.60961	-3.32194	Not Detected	Not Detected	ATCCTGTCTTTTGCTACA	MIMAT0017281					0
mmu-miR-511-5p	1.63844	0.712327	1.63844	up	0.1	0.1	-2.60961	-3.32194	Not Detected	Not Detected	TGAGTGCAGAGCAAAAGGCA	MIMAT0004940	chr2	14182642	14182660	-	0
mmu-miR-5110	-2.19432	-1.13378	2.19432	down	16.4546	134.276	4.96555	6.09933	Detected	Detected	AATTCCACCACCCTCT	MIMAT0020618					0
mmu-miR-5112	1.13821	0.186766	1.13821	up	558.741	1362.8	9.8837	9.69693	Detected	Detected	GTGCTCTCCCGCT	MIMAT0020620					0
mmu-miR-5113	4.33865	2.11725	4.33865	up	185.378	154.485	8.41196	6.29471	Detected	Detected	ACAGGATCTCTCTCCTC	MIMAT0020621					0
mmu-miR-5114	40.3008	5.33274	40.3008	up	21.4007	9.93737	5.32821	-0.00453198	Detected	Detected	TCTTGCAGCTTCCGT	MIMAT0020622					0
mmu-miR-5116	1.133	0.180147	1.133	up	8.15899	24.2505	3.89266	3.71251	Detected	Detected	TCAGGCGGGGTTCC	MIMAT0020624					0
mmu-miR-5118	-242.063	-7.91924	242.063	down	0.1	74.1454	-2.60961	5.30963	Not Detected	Detected	ACCAGGCTGGCCTA	MIMAT0020626					0
mmu-miR-5119	1.92003	0.941129	1.92003	up	437.821	685.525	9.52286	8.58173	Detected	Detected	CCAGCCCCAGGATG	MIMAT0020627					0
mmu-miR-5120	2.85881	1.51542	2.85881	up	40.8844	52.4363	6.32304	4.80762	Detected	Detected	GCTGGTGGCACCA	MIMAT0020628					0
mmu-miR-5121	-14.0388	-3.81135	14.0388	down	36.6393	1674.99	6.15342	9.96477	Detected	Detected	GGAGATGTCTCATCACA	MIMAT0020629					0
mmu-miR-5122	-1.05292	-0.0744019	1.05292	down	24.6703	96.1363	5.57394	5.64835	Detected	Detected	CACAGCCCCGGG	MIMAT0020630					0
mmu-miR-5123	1.63844	0.712327	1.63844	up	0.1	0.1	-2.60961	-3.32194	Not Detected	Not Detected	CACACCATGGCATATGG	MIMAT0020633					0
mmu-miR-5124a	1.63844	0.712327	1.63844	up	0.1	0.1	-2.60961	-3.32194	Not Detected	Not Detected	ATGCTCTTAGTCACTGGA	MIMAT0020634	chr13	40961173	40961189	-	0
mmu-miR-5124b	1.63844	0.712327	1.63844	up	0.1	0.1	-2.60961	-3.32194	Not Detected	Not Detected	TGCTTCTTAGTCACTGAG	MIMAT0025136					0
mmu-miR-5125	1.63844	0.712327	1.63844	up	0.1	0.1	-2.60961	-3.32194	Not Detected	Not Detected	ACAAGGAAATCCCAGGC	MIMAT0020635					0
mmu-miR-5126	10.7865	3.43116	10.7865	up	30349.5	9564.33	15.7654	12.3343	Detected	Detected	CCCCGCCCCCG	MIMAT0020637					0
mmu-miR-5127	1.63844	0.712327	1.63844	up	0.1	0.1	-2.60961	-3.32194	Not Detected	Not Detected	TGGGAAAAGGGTTGGG	MIMAT0020638					0
mmu-miR-5128	-2.90106	-1.53658	2.90106	down	181.379	1645.25	8.38383	9.92041	Detected	Detected	AGCCATCTCGCCAGC	MIMAT0020639					0
mmu-miR-5129-3p	1.63844	0.712327	1.63844	up	0.1	0.1	-2.60961	-3.32194	Not Detected	Not Detected	GGAAGAGATGCACAGG	MIMAT0022987					0
mmu-miR-5129-5p	1.63844	0.712327	1.63844	up	0.1	0.1	-2.60961	-3.32194	Not Detected	Not Detected	GAAAATACCAATGCCCC	MIMAT0020640	chr2	44878651	44878636	+	0
mmu-miR-5130	1.19681	0.259191	1.19681	up	74.2825	204.422	7.10545	6.84626	Detected	Detected	GCCTGCCTCGCC	MIMAT0020641					0
mmu-miR-5131	4.79437	2.26134	4.79437	up	174.768	125.45	8.28437	6.02302	Detected	Detected	GCTCGGGGCTCC	MIMAT0020642					0
mmu-miR-5132-3p	-2.94851	-1.55998	2.94851	down	13.9069	147.691	4.68788	6.24786	Detected	Detected	CTGCGGGATGGGG	MIMAT0022988					0
mmu-miR-5132-5p	-1.5045	-0.589286	1.5045	down	47.4944	253.079	6.50452	7.09381	Detected	Detected	CCTGAGTCCACCACC	MIMAT0020643	chrX	71268894	71268881	+	0
mmu-miR-5133	12.9076	3.69015	12.9076	up	5.60272	7.21064	3.45425	-0.2359	Detected	Detected	CTGCGCTGCCGC	MIMAT0020644					0
mmu-miR-5134-3p	1.63844	0.712327	1.63844	up	0.1	0.1	-2.60961	-3.32194	Not Detected	Not Detected	CTGCAGAAAGAGGGC	MIMAT0022989					0
mmu-miR-5134-5p	22.4746	4.49022	22.4746	up	9.20836	5.45979	4.05368	-0.436541	Detected	Detected	CACAGCTGCCCTTTC	MIMAT0020645	chr17	24371501	24371488	+	0
mmu-miR-5135	-1.31365	-0.393578	1.31365	down	11.8898	53.2389	4.44805	4.84163	Detected	Detected	AGGACGCCCTTGCC	MIMAT0020646					0
mmu-miR-5136	-1.24725	-0.318746	1.24725	down	4.61199	22.232	3.25343	3.57217	Detected	Detected	CCAGTAGTTCCCTCG	MIMAT0020647					0
mmu-miR-532-3p	-3.39856	-1.76492	3.39856	down	1.99687	33.814	2.4766	4.24153	Detected	Detected	TGCAAGCCTTGGGTG	MIMAT0004781					0
mmu-miR-532-5p	-1.31011	-0.389684	1.31011	down	270.664	1037.49	8.90516	9.29485	Detected	Detected	ACGGTCCTACACTCAAG	MIMAT0002889					0
mmu-miR-539-3p	1.63844	0.712327	1.63844	up	0.1	0.1	-2.60961	-3.32194	Not Detected	Not Detected	AAAAAGAAATTATCCTTGTATG	MIMAT0017208					0
mmu-miR-539-5p	1.63844	0.712327	1.63844	up	0.1	0.1	-2.60961	-3.32194	Not Detected	Not Detected	ACACACCAAGGATAATTTCT	MIMAT0003169	chr12	110966349	110966367	-	0
mmu-miR-540-3p	68.0815	6.08919	68.0815	up	2.93811	0.1	2.76725	-3.32194	Detected	Not Detected	CCAGGATCGACCTCT	MIMAT0003167					0
mmu-miR-540-5p	1.63844	0.712327	1.63844	up	0.1	0.1	-2.60961	-3.32194	Not Detected	Not Detected	ACAGAGTCAGAGGGTGA	MIMAT0004786					0
mmu-miR-541-3p	1.63844	0.712327	1.63844	up	0.1	0.1	-2.60961	-3.32194	Not Detected	Not Detected	AGTATGGATTCTGTGTTCG	MIMAT0017209	chr12	110980680	110980697	-	0
mmu-miR-541-5p	1.63844	0.712327	1.63844	up	0.1	0.1	-2.60961	-3.32194	Not Detected	Not Detected	AGTGTGACCAACATCAGA	MIMAT0003170	chr12	110980640	110980656	-	0
mmu-miR-542-3p	3.27432	1.7112	3.27432	up	29.9174	30.8715	5.82475	4.11355	Detected	Detected	TTTCAGTTATCAATCTGTCACA	MIMAT0003172					0
mmu-miR-542-5p	7.05786	2.81923	7.05786	up	43.9747	22.3444	6.39823	3.579	Detected	Detected	TCGTGACATGATGATCCCC	MIMAT0003171					0
mmu-miR-543-3p	1.63844	0.712327	1.63844	up	0.1	0.1	-2.60961	-3.32194	Not Detected	Not Detected	AAGAAGTGCACCGCGAATG	MIMAT0003168	chr12	110955518	110955535	-	0
mmu-miR-543-5p	1.63844	0.712327	1.63844	up	0.1	0.1	-2.60961	-3.32194	Not Detected	Not Detected	CGAAAAACACGCGG	MIMAT0017207	chr12	110955487	110955499	-	0
mmu-miR-544-3p	1.63844	0.712327	1.63844	up	0.1	0.1	-2.60961	-3.32194	Not Detected	Not Detected	GAGCTTGCTAAAAATGCAGAAT	MIMAT0004941	chr12	110967582	110967602	-	0
mmu-miR-544-5p	1.63844	0.712327	1.63844	up	0.1	0.1	-2.60961	-3.32194	Not Detected	Not Detected	AGACTCTGCTTTTTAACAAG	MIMAT0017282					0
mmu-miR-546	1.66517	0.735666	1.66517	up	20.9516	43.4199	5.29343	4.55777	Detected	Detected	GACTCCGTGCCAC	MIMAT0003166					0
mmu-miR-547-3p	1.63844	0.712327	1.63844	up	0.1	0.1	-2.60961	-3.32194	Not Detected	Not Detected	CTCACTCAAAGATGTACCA	MIMAT0003173	chrX	65241617	65241600	+	0
mmu-miR-547-5p	1.63844	0.712327	1.63844	up	0.1	0.1	-2.60961	-3.32194	Not Detected	Not Detected	TGGGTGGTACATCCTC	MIMAT0017210	chrX	65241580	65241566	+	0
mmu-miR-551b-3p	-4.26698	-2.09322	4.26698	down	0.1	4.88764	-2.60961	-0.516395	Not Detected	Detected	CTGAAACCAAGTATGGGTCG	MIMAT0003890	chr3	29315803	29315821	-	0
mmu-miR-551b-5p	2.69347	1.42947	2.69347	up	38.5379	51.336	6.21309	4.78362	Detected	Detected	AGGTCTCACCCAAGC	MIMAT0017236	chr3	29315771	29315784	-	0
mmu-miR-5615-3p	-3.73832	-1.90239	3.73832	down	0.1	3.75154	-2.60961	-0.707222	Not Detected	Detected	TCCTTGGTTGTTTTCTGA	MIMAT0022356					0
mmu-miR-5615-5p	-6.87334	-2.78101	6.87334	down	0.1	12.6822	-2.60961	0.1714	Not Detected	Detected	TCTGTCTCAGAAAACAAC	MIMAT0022355					0
mmu-miR-5616-3p	1.61394	0.690588	1.61394	up	6.53018	16.9008	3.61383	2.92324	Detected	Detected	CTGTCTCACCTCATCA	MIMAT0022360					0
mmu-miR-5616-5p	1.63844	0.712327	1.63844	up	0.1	0.1	-2.60961	-3.32194	Not Detected	Not Detected	TCAACTTGTGATGAGAGG	MIMAT0022359					0
mmu-miR-5617-3p	1.63844	0.712327	1.63844	up	0.1	0.1	-2.60961	-3.32194	Not Detected	Not Detected	AGTGAGAGCTGAGGCC	MIMAT0022362					0
mmu-miR-5617-5p	1.63844	0.712327	1.63844	up	0.1	0.1	-2.60961	-3.32194	Not Detected	Not Detected	CCAGAAGGCTTGCC	MIMAT0022361					0
mmu-miR-5618-3p	1.63844	0.712327	1.63844	up	0.1	0.1	-2.60961	-3.32194	Not Detected	Not Detected	ACCCTTTACATGGTATAG	MIMAT0022364					0
mmu-miR-5618-5p	1.63844	0.712327	1.63844	up	0.1	0.1	-2.60961	-3.32194	Not Detected	Not Detected	ACTACACGGTGTAAAGG	MIMAT0022363					0
mmu-miR-5619-3p	1.63844	0.712327	1.63844	up	0.1	0.1	-2.60961	-3.32194	Not Detected	Not Detected	GAAATCACCAATGAGCTT	MIMAT0022366					0
mmu-miR-5619-5p	1.63844	0.712327	1.63844	up	0.1	0.1	-2.60961	-3.32194	Not Detected	Not Detected	ACAAAAATGCCATTAGTGA	MIMAT0022365					0
mmu-miR-5620-3p	1.48895	0.574291	1.48895	up	26.8412	65.3639	5.69068	5.11639	Detected	Detected	GTGAGGCAGGGGG	MIMAT0022368					0
mmu-miR-5620-5p	-5.52617	-2.46628	5.52617	down	0.1	8.19796	-2.60961	-0.143332	Not Detected	Detected	CACAGTCAAAGCCCC	MIMAT0022367					0
mmu-miR-5621-3p	1.63844	0.712327	1.63844	up	0.1	0.1	-2.60961	-3.32194	Not Detected	Not Detected	GCATGAGGTCTGGAG	MIMAT0022370					0
mmu-miR-5621-5p	3.36095	1.74887	3.36095	up	12.4713	15.7755	4.51612	2.76725	Detected	Detected	TCAGGGCGGCCC	MIMAT0022369					0
mmu-miR-5622-3p	-2.17771	-1.12281	2.17771	down	377.132	2170.37	9.28797	10.4108	Detected	Detected	GCACCACCACTACCC	MIMAT0022372					0
mmu-miR-5622-5p	1.63844	0.712327	1.63844	up	0.1	0.1	-2.60961	-3.32194	Not Detected	Not Detected	TCTTTAAGCTGGGTGTG	MIMAT0022371					0
mmu-miR-5623-3p	1.63844	0.712327	1.63844	up	0.1	0.1	-2.60961	-3.32194	Not Detected	Not Detected	GGTGACAGCTGAAAGC	MIMAT0022374					0
mmu-miR-5623-5p	1.63844	0.712327	1.63844	up	0.1	0.1	-2.60961	-3.32194	Not Detected	Not Detected	TGCATTCTGACTTGCC	MIMAT0022373					0
mmu-miR-5624-3p	1.63844	0.712327	1.63844	up	0.1	0.1	-2.60961	-3.32194	Not Detected	Not Detected	CCTATTGTAAACTCTGCC	MIMAT0022378					0
mmu-miR-5624-5p	1.63844	0.712327	1.63844	up	0.1	0.1	-2.60961	-3.32194	Not Detected	Not Detected	AAGGCAGAGTTTACAATA	MIMAT0022377					0
mmu-miR-5625-3p	1.63844	0.712327	1.63844	up	0.1	0.1	-2.60961	-3.32194	Not Detected	Not Detected	GGACACGAGAGACCA	MIMAT0022380					0
mmu-miR-5625-5p	159.502	7.31743	159.502	up	8.84937	0.1	3.99549	-3.32194	Detected	Not Detected	TCCTACTCAAGAACTTCC	MIMAT0022379					0
mmu-miR-5626-3p	1.63844	0.712327	1.63844	up	0.1	0.1	-2.60961	-3.32194	Not Detected	Not Detected	GTGTCACATCACTCAAC	MIMAT0022382					0
mmu-miR-5626-5p	1.63844	0.712327	1.63844	up	0.1	0.1	-2.60961	-3.32194	Not Detected	Not Detected	GGAAGCAGTTAATCGATG	MIMAT0022381					0
mmu-miR-5627-3p	-3.59196	-1.84477	3.59196	down	3.02766	46.1298	2.80676	4.65153	Detected	Detected	ACGAGGGGCGCC	MIMAT0022386					0
mmu-miR-5627-5p	-6.05179	-2.59736	6.05179	down	0.1	9.8316	-2.60961	-0.0122509	Not Detected	Detected	CGCAGGGCCCG	MIMAT0022385					0
mmu-miR-568	1.63844	0.712327	1.63844	up	0.1	0.1	-2.60961	-3.32194	Not Detected	Not Detected	GTGTGTATACATTTATACAT	MIMAT0004892					0
mmu-miR-5709-3p	1.63844	0.712327	1.63844	up	0.1	0.1	-2.60961	-3.32194	Not Detected	Not Detected	CAATACACACCCTTAAGA	MIMAT0027104					0
mmu-miR-5709-5p	1.63844	0.712327	1.63844	up	0.1	0.1	-2.60961	-3.32194	Not Detected	Not Detected	CTAAAGTCTTAAGTGTGCG	MIMAT0022504	chr17	67026185	67026168	+	0
mmu-miR-5710	-29.3379	-4.8747	29.3379	down	0.1	14.9774	-2.60961	2.26508	Not Detected	Detected	TGCCTTACACTATGTCCC	MIMAT0022505					0
mmu-miR-574-3p	-1.7244	-0.786095	1.7244	down	23.1517	151.397	5.48573	6.27183	Detected	Detected	TGTGGGTGTGTGCAT	MIMAT0004894					0
mmu-miR-574-5p	1.19126	0.252487	1.19126	up	79.3335	219.574	7.20288	6.9504	Detected	Detected	ACACACTCACACACACAC	MIMAT0004893					0
mmu-miR-582-3p	-1.22518	-0.292988	1.22518	down	33.6821	155.264	6.00591	6.2989	Detected	Detected	GTTCAGTTGTTCAACAGG	MIMAT0005292					0
mmu-miR-582-5p	-7.01591	-2.81063	7.01591	down	0.1	13.2137	-2.60961	0.201017	Not Detected	Detected	GTAACTGGTTGAACAACT	MIMAT0005291					0
mmu-miR-590-3p	1.63844	0.712327	1.63844	up	0.1	0.1	-2.60961	-3.32194	Not Detected	Not Detected	ACTAGCTTATACATAAAATTA	MIMAT0004896					0
mmu-miR-590-5p	1.63844	0.712327	1.63844	up	0.1	0.1	-2.60961	-3.32194	Not Detected	Not Detected	CTGCACTTTTATGAATAAGCTC	MIMAT0004895					0
mmu-miR-592-3p	1.63844	0.712327	1.63844	up	0.1	0.1	-2.60961	-3.32194	Not Detected	Not Detected	ATGTTGCGTCACCAC	MIMAT0017234	chr6	27886733	27886720	+	0
mmu-miR-592-5p	1.63844	0.712327	1.63844	up	0.1	0.1	-2.60961	-3.32194	Not Detected	Not Detected	ACATCATCGCATATTGACAC	MIMAT0003730	chr6	27886694	27886676	+	0
mmu-miR-598-3p	-178.036	-7.47602	178.036	down	0.1	54.2537	-2.60961	4.86641	Not Detected	Detected	TAACGATGACGACGATGACGTA	MIMAT0004942	chr14	64346074	64346094	-	0
mmu-miR-598-5p	1.37437	0.458774	1.37437	up	18.8533	48.0882	5.15664	4.69786	Detected	Detected	GCTCGCACCATCGG	MIMAT0017283	chr14	64346046	64346058	-	0
mmu-miR-599	1.63844	0.712327	1.63844	up	0.1	0.1	-2.60961	-3.32194	Not Detected	Not Detected	GTTTGATAAACTGACACAA	MIMAT0012772					0
mmu-miR-615-3p	-2.48042	-1.31058	2.48042	down	0.1	1.65161	-2.60961	-1.29903	Not Detected	Detected	AAGAGGGAGACCCAGGC	MIMAT0003783					0
mmu-miR-615-5p	1.63844	0.712327	1.63844	up	0.1	0.1	-2.60961	-3.32194	Not Detected	Not Detected	GATCCGAGCACCGGG	MIMAT0004837					0
mmu-miR-6236	1.10992	0.150457	1.10992	up	40.6896	139.628	6.3153	6.16484	Detected	Detected	CCTGACTGCCGGC	MIMAT0024857					0
mmu-miR-6237	1.63844	0.712327	1.63844	up	0.1	0.1	-2.60961	-3.32194	Not Detected	Not Detected	GAATTCCAAGACCCAAT	MIMAT0024858					0
mmu-miR-6238	-3.54388	-1.82533	3.54388	down	64.116	730.068	6.82657	8.65189	Detected	Detected	CATTTCCTCCACTGAC	MIMAT0024859					0
mmu-miR-6239	6.44699	2.68862	6.44699	up	2.96372	11.4349	2.78534	0.0967193	Detected	Detected	CACCGAGTGATCCAA	MIMAT0024860					0
mmu-miR-6240	1.7747	0.827573	1.7747	up	52.5828	105.41	6.62951	5.80194	Detected	Detected	CGCCGTGGGCC	MIMAT0024861					0
mmu-miR-6241	-4.35076	-2.12127	4.35076	down	0.1	5.08145	-2.60961	-0.488344	Not Detected	Detected	GGGAATTCCAGCCG	MIMAT0024862					0
mmu-miR-6244	1.63844	0.712327	1.63844	up	0.1	0.1	-2.60961	-3.32194	Not Detected	Not Detected	ACCCGATAATTCCACG	MIMAT0024864					0
mmu-miR-6335	1.63844	0.712327	1.63844	up	0.1	0.1	-2.60961	-3.32194	Not Detected	Not Detected	CAGAATATCACTGTGTATGC	MIMAT0025077					0
mmu-miR-6336	1.63844	0.712327	1.63844	up	0.1	0.1	-2.60961	-3.32194	Not Detected	Not Detected	GATCTCTTACTAAATCCGA	MIMAT0025079					0
mmu-miR-6337	-3.56422	-1.83358	3.56422	down	0.1	3.41024	-2.60961	-0.776027	Not Detected	Detected	ACCTAGCAACCCAGC	MIMAT0025080					0
mmu-miR-6338	1.63844	0.712327	1.63844	up	0.1	0.1	-2.60961	-3.32194	Not Detected	Not Detected	AGCACAAATGAGAGAAAC	MIMAT0025081					0
mmu-miR-6339	1.63844	0.712327	1.63844	up	0.1	0.1	-2.60961	-3.32194	Not Detected	Not Detected	CTAACACTGAGGACAAAG	MIMAT0025082					0
mmu-miR-6340	1.63844	0.712327	1.63844	up	0.1	0.1	-2.60961	-3.32194	Not Detected	Not Detected	GCCAAAGCGAAGCT	MIMAT0025083					0
mmu-miR-6341	1.63844	0.712327	1.63844	up	0.1	0.1	-2.60961	-3.32194	Not Detected	Not Detected	ATAGTGACAATATCATTGCAC	MIMAT0025084					0
mmu-miR-6342	1.63844	0.712327	1.63844	up	0.1	0.1	-2.60961	-3.32194	Not Detected	Not Detected	CTCAAAGACCAGATTGC	MIMAT0025085					0
mmu-miR-6343	79.7967	6.31826	79.7967	up	3.64618	0.1	2.99632	-3.32194	Detected	Not Detected	GTCAGTCAGCTCCTAC	MIMAT0025086					0
mmu-miR-6344	1.63844	0.712327	1.63844	up	0.1	0.1	-2.60961	-3.32194	Not Detected	Not Detected	AAAAGGGAAACAGTAGGA	MIMAT0025087					0
mmu-miR-6345	-1.86361	-0.898099	1.86361	down	8.07963	51.2094	3.8782	4.7763	Detected	Detected	AGTTCACCCTGAGCAG	MIMAT0025088					0
mmu-miR-6346	1.63844	0.712327	1.63844	up	0.1	0.1	-2.60961	-3.32194	Not Detected	Not Detected	TTGGCATTGCAGACAC	MIMAT0025089					0
mmu-miR-6347	-47.2324	-5.5617	47.2324	down	0.1	17.0179	-2.60961	2.95209	Not Detected	Detected	GCATCTCCAGCCAGC	MIMAT0025090					0
mmu-miR-6348	1.63844	0.712327	1.63844	up	0.1	0.1	-2.60961	-3.32194	Not Detected	Not Detected	ACACACACCTTATAAAGGC	MIMAT0025091					0
mmu-miR-6349	3.29088	1.71847	3.29088	up	101.872	107.38	7.54322	5.82475	Detected	Detected	CGCATGCCCCTCC	MIMAT0025092					0
mmu-miR-6350	21.7778	4.44479	21.7778	up	9.48317	6.13758	4.09266	-0.352129	Detected	Detected	ATATTTATAATGCACCTGCTA	MIMAT0025093					0
mmu-miR-6351	1.42923	0.515235	1.42923	up	34.8477	91.4951	6.08423	5.569	Detected	Detected	CATGTGCTCCCTGAG	MIMAT0025094					0
mmu-miR-6352	1.80963	0.855692	1.80963	up	9.72932	19.7899	4.1246	3.26891	Detected	Detected	GAGCTGGGGTCCTT	MIMAT0025095					0
mmu-miR-6353	1.63844	0.712327	1.63844	up	0.1	0.1	-2.60961	-3.32194	Not Detected	Not Detected	AATAGGATAAATACGTGCTG	MIMAT0025096					0
mmu-miR-6354	1.3157	0.395832	1.3157	up	102.38	265.108	7.55588	7.16005	Detected	Detected	AGAGACCTGATCCCCA	MIMAT0025097					0
mmu-miR-6355	1.63844	0.712327	1.63844	up	0.1	0.1	-2.60961	-3.32194	Not Detected	Not Detected	ATATCACATTGGAGCATTGT	MIMAT0025098					0
mmu-miR-6356	1.63844	0.712327	1.63844	up	0.1	0.1	-2.60961	-3.32194	Not Detected	Not Detected	TCATTGTTAGGACTCTGG	MIMAT0025099					0
mmu-miR-6357	1.63844	0.712327	1.63844	up	0.1	0.1	-2.60961	-3.32194	Not Detected	Not Detected	CCTGAAAGCCCTGAG	MIMAT0025100					0
mmu-miR-6358	1.63844	0.712327	1.63844	up	0.1	0.1	-2.60961	-3.32194	Not Detected	Not Detected	TATAGCTGTATACTGCCACA	MIMAT0025101					0
mmu-miR-6359	8.12476	3.02232	8.12476	up	3.82287	10.4703	3.05548	0.0331514	Detected	Detected	TTCTGACCCTGGGC	MIMAT0025102					0
mmu-miR-6360	-2.91969	-1.54581	2.91969	down	307.94	2617.13	9.06085	10.6067	Detected	Detected	TCCTGCTGCCTGAGC	MIMAT0025103					0
mmu-miR-6361	1.63844	0.712327	1.63844	up	0.1	0.1	-2.60961	-3.32194	Not Detected	Not Detected	GTCACAGGGTGACTG	MIMAT0025104					0
mmu-miR-6362	1.63844	0.712327	1.63844	up	0.1	0.1	-2.60961	-3.32194	Not Detected	Not Detected	CAGAACTAGCCTAGATGC	MIMAT0025106					0
mmu-miR-6363	1.63844	0.712327	1.63844	up	0.1	0.1	-2.60961	-3.32194	Not Detected	Not Detected	TTTGAGGACAGTCCAGT	MIMAT0025107					0
mmu-miR-6364	1.63844	0.712327	1.63844	up	0.1	0.1	-2.60961	-3.32194	Not Detected	Not Detected	TCACAGGAGTGCTGG	MIMAT0025108					0
mmu-miR-6365	1.63844	0.712327	1.63844	up	0.1	0.1	-2.60961	-3.32194	Not Detected	Not Detected	CAACAAATATATTAAAGGCTAA	MIMAT0025109					0
mmu-miR-6366	10.8717	3.44251	10.8717	up	56413.9	15815.9	16.4162	12.9737	Detected	Detected	TGGCTCCCCGGG	MIMAT0025110					0
mmu-miR-6367	231.958	7.85772	231.958	up	12.6514	0.1	4.53578	-3.32194	Detected	Not Detected	TCCTGAACCAGGGTC	MIMAT0025111					0
mmu-miR-6368	6.06842	2.60132	6.06842	up	947.514	496.647	10.6579	8.05656	Detected	Detected	CTCCCCTCCACTGC	MIMAT0025112					0
mmu-miR-6369	-5.66612	-2.50236	5.66612	down	0.1	8.61845	-2.60961	-0.10725	Not Detected	Detected	CTCACCAACACTGAAC	MIMAT0025113					0
mmu-miR-6370	11.2771	3.49532	11.2771	up	339.151	97.4228	9.16588	5.67056	Detected	Detected	CTTCCCCTTTGCTGT	MIMAT0025114					0
mmu-miR-6371	1.63844	0.712327	1.63844	up	0.1	0.1	-2.60961	-3.32194	Not Detected	Not Detected	AGAAGAGCTTCAAGCCA	MIMAT0025115					0
mmu-miR-6372	827.892	9.6933	827.892	up	42.9033	0.1	6.37136	-3.32194	Detected	Not Detected	AGGCTGGAAGTTTCCC	MIMAT0025116					0
mmu-miR-6373	6.42932	2.68467	6.42932	up	22.9862	16.0553	5.47474	2.79008	Detected	Detected	TCACCTCCTAGATATTCCC	MIMAT0025117					0
mmu-miR-6374	400.335	8.64507	400.335	up	21.2906	0.1	5.32313	-3.32194	Detected	Not Detected	AGCACCAACTAGCTTATAA	MIMAT0025118					0
mmu-miR-6375	1.63844	0.712327	1.63844	up	0.1	0.1	-2.60961	-3.32194	Not Detected	Not Detected	TTTGGAATACAGTCAGCC	MIMAT0025119					0
mmu-miR-6376	1.63844	0.712327	1.63844	up	0.1	0.1	-2.60961	-3.32194	Not Detected	Not Detected	TAATCTCCAATTGGCCAC	MIMAT0025120					0
mmu-miR-6377	1.63844	0.712327	1.63844	up	0.1	0.1	-2.60961	-3.32194	Not Detected	Not Detected	GATGCAGACACGAAGA	MIMAT0025122					0
mmu-miR-6378	-6.27611	-2.64987	6.27611	down	96.5664	1722.51	7.44639	10.0963	Detected	Detected	GCGTGTGTCCTCCC	MIMAT0025124					0
mmu-miR-6379	1.63844	0.712327	1.63844	up	0.1	0.1	-2.60961	-3.32194	Not Detected	Not Detected	TCTAGCTGTAAAACTCCAG	MIMAT0025125					0
mmu-miR-6380	1.63844	0.712327	1.63844	up	0.1	0.1	-2.60961	-3.32194	Not Detected	Not Detected	GCTCAGCAGTTAAAAGC	MIMAT0025126					0
mmu-miR-6381	169.113	7.40185	169.113	up	9.39929	0.1	4.07991	-3.32194	Detected	Not Detected	ACTCATGTCACCAGCA	MIMAT0025127					0
mmu-miR-6382	-4.37887	-2.13056	4.37887	down	0.1	5.14732	-2.60961	-0.479053	Not Detected	Detected	CTTGTGTGCTCTCTTTAC	MIMAT0025128					0
mmu-miR-6383	1.63844	0.712327	1.63844	up	0.1	0.1	-2.60961	-3.32194	Not Detected	Not Detected	TGTCCGTGACACAGC	MIMAT0025129					0
mmu-miR-6384	1.63844	0.712327	1.63844	up	0.1	0.1	-2.60961	-3.32194	Not Detected	Not Detected	CAGGGAAACAGTAGGA	MIMAT0025130					0
mmu-miR-6385	1.08536	0.118178	1.08536	up	266.162	793	8.87036	8.75218	Detected	Detected	CTTCCTCTCTGTCATCC	MIMAT0025131					0
mmu-miR-6386	-2.00933	-1.00671	2.00933	down	14.5124	102.25	4.7545	5.76122	Detected	Detected	ACTTGCATCCCACCC	MIMAT0025133					0
mmu-miR-6387	1.63844	0.712327	1.63844	up	0.1	0.1	-2.60961	-3.32194	Not Detected	Not Detected	ATACACAAGGGAAGCCA	MIMAT0025134					0
mmu-miR-6388	-1.61626	-0.692658	1.61626	down	6.2169	33.9258	3.55201	4.24467	Detected	Detected	GGCCTCACTGTGCC	MIMAT0025135					0
mmu-miR-6389	1.63844	0.712327	1.63844	up	0.1	0.1	-2.60961	-3.32194	Not Detected	Not Detected	GCAAAGTTTAACATTGCA	MIMAT0025137					0
mmu-miR-6390	1.63844	0.712327	1.63844	up	0.1	0.1	-2.60961	-3.32194	Not Detected	Not Detected	TGGTTACATCCTGATCAA	MIMAT0025139					0
mmu-miR-6391	2.86859	1.52034	2.86859	up	260.505	292.918	8.85093	7.33058	Detected	Detected	ACATTGTCCTCCCGT	MIMAT0025140					0
mmu-miR-6392-3p	-1.86425	-0.898594	1.86425	down	36.8663	244.682	6.16484	7.06343	Detected	Detected	AGAGGACCCGGCA	MIMAT0025142					0
mmu-miR-6392-5p	1.63844	0.712327	1.63844	up	0.1	0.1	-2.60961	-3.32194	Not Detected	Not Detected	GCTGACAGGACCAGG	MIMAT0025141					0
mmu-miR-6393	1.63844	0.712327	1.63844	up	0.1	0.1	-2.60961	-3.32194	Not Detected	Not Detected	ACTCAGTGTGCTTCGT	MIMAT0025143					0
mmu-miR-6394	-1.99436	-0.995928	1.99436	down	78.0968	510.354	7.16901	8.16494	Detected	Detected	AGACCTGGCCCCAC	MIMAT0025144					0
mmu-miR-6395	1.63844	0.712327	1.63844	up	0.1	0.1	-2.60961	-3.32194	Not Detected	Not Detected	TAAACAGGGCAGAGAGG	MIMAT0025146					0
mmu-miR-6396	519.33	9.02051	519.33	up	27.0689	0.1	5.69857	-3.32194	Detected	Not Detected	TCCAGGACTAGGAGCT	MIMAT0025147					0
mmu-miR-6397	-6.89848	-2.78628	6.89848	down	0.1	12.7751	-2.60961	0.176666	Not Detected	Detected	TCACTCCACTGAAAGTC	MIMAT0025149					0
mmu-miR-6398	1.63844	0.712327	1.63844	up	0.1	0.1	-2.60961	-3.32194	Not Detected	Not Detected	CCTTACCTGAGGTTCA	MIMAT0025150					0
mmu-miR-6399	1.63844	0.712327	1.63844	up	0.1	0.1	-2.60961	-3.32194	Not Detected	Not Detected	CCTCAGAATACCATCATTG	MIMAT0025151					0
mmu-miR-6400	1.63844	0.712327	1.63844	up	0.1	0.1	-2.60961	-3.32194	Not Detected	Not Detected	GCGAGCACCAAGC	MIMAT0025152					0
mmu-miR-6401	1.22722	0.29539	1.22722	up	47.633	143.584	6.51629	6.2209	Detected	Detected	ACCCGACACCACTG	MIMAT0025153					0
mmu-miR-6402	2.42405	1.27742	2.42405	up	49.7816	72.6573	6.5594	5.28198	Detected	Detected	GCGGGTTCCTGGG	MIMAT0025154					0
mmu-miR-6403	1.63844	0.712327	1.63844	up	0.1	0.1	-2.60961	-3.32194	Not Detected	Not Detected	CACTGGGAAACAGCG	MIMAT0025155					0
mmu-miR-6404	100.807	6.65545	100.807	up	68.1617	14.252	6.91103	0.255581	Detected	Detected	CTACCCCTTGTCACTT	MIMAT0025156					0
mmu-miR-6405	2.40596	1.26661	2.40596	up	55.6687	82.2174	6.69151	5.4249	Detected	Detected	CACTGCTTCCCACTG	MIMAT0025157					0
mmu-miR-6406	1.63844	0.712327	1.63844	up	0.1	0.1	-2.60961	-3.32194	Not Detected	Not Detected	CATGAGTCAGCCTGAG	MIMAT0025159					0
mmu-miR-6407	1.60142	0.679351	1.60142	up	46.5245	105.972	6.4878	5.80845	Detected	Detected	ACTTGCCCTGTCAGG	MIMAT0025160					0
mmu-miR-6408	-47.6743	-5.57514	47.6743	down	0.1	17.2653	-2.60961	2.96553	Not Detected	Detected	GACCATCCCATGCAA	MIMAT0025161					0
mmu-miR-6409	1.63844	0.712327	1.63844	up	0.1	0.1	-2.60961	-3.32194	Not Detected	Not Detected	AGGAGCACACATCCTC	MIMAT0025162					0
mmu-miR-6410	1.63844	0.712327	1.63844	up	0.1	0.1	-2.60961	-3.32194	Not Detected	Not Detected	GCACAGAGTAGTCCCT	MIMAT0025163					0
mmu-miR-6411	1.63844	0.712327	1.63844	up	0.1	0.1	-2.60961	-3.32194	Not Detected	Not Detected	CATTATGTACTACACATGCT	MIMAT0025164					0
mmu-miR-6412	2.16011	1.1111	2.16011	up	23.2017	38.0563	5.48764	4.37653	Detected	Detected	TAGTAGCTGAGGATGGTT	MIMAT0025165					0
mmu-miR-6413	-50.0706	-5.64589	50.0706	down	0.1	17.8689	-2.60961	3.03628	Not Detected	Detected	ACTACCTGCTCTTCTGA	MIMAT0025166					0
mmu-miR-6414	1.63844	0.712327	1.63844	up	0.1	0.1	-2.60961	-3.32194	Not Detected	Not Detected	CAAGACTCAGCTCAGA	MIMAT0025168					0
mmu-miR-6415	6.34077	2.66466	6.34077	up	3.40454	14.3114	2.92324	0.258583	Detected	Detected	TGCATGGGGCCCT	MIMAT0025169					0
mmu-miR-6416-3p	1.48447	0.56995	1.48447	up	12.2077	27.438	4.47779	3.90784	Detected	Detected	CTTCCTTTTGCTGCTC	MIMAT0025171					0
mmu-miR-6416-5p	1.63844	0.712327	1.63844	up	0.1	0.1	-2.60961	-3.32194	Not Detected	Not Detected	AGAAGAGCAGATGATACG	MIMAT0025170					0
mmu-miR-6417	1.63844	0.712327	1.63844	up	0.1	0.1	-2.60961	-3.32194	Not Detected	Not Detected	TGTGGCTAGCTGTCG	MIMAT0025172					0
mmu-miR-6418-3p	1.63844	0.712327	1.63844	up	0.1	0.1	-2.60961	-3.32194	Not Detected	Not Detected	CCTGGAGAAAGGAGG	MIMAT0025174					0
mmu-miR-6418-5p	4.15114	2.05351	4.15114	up	506.69	386.462	9.72459	7.67108	Detected	Detected	GCATCTCTTCCCTTCC	MIMAT0025173					0
mmu-miR-6419	1.63844	0.712327	1.63844	up	0.1	0.1	-2.60961	-3.32194	Not Detected	Not Detected	TCCATGTGTCAGATTGC	MIMAT0025175					0
mmu-miR-6420	1.63844	0.712327	1.63844	up	0.1	0.1	-2.60961	-3.32194	Not Detected	Not Detected	GTTTGATTTTATAGGATTAGT	MIMAT0025176					0
mmu-miR-6481	-4.48559	-2.1653	4.48559	down	0.1	5.40127	-2.60961	-0.444315	Not Detected	Detected	CATCTAAGCATTTTCAGTG	MIMAT0027339					0
mmu-miR-6516-3p	-301.016	-8.2337	301.016	down	0.1	95.4433	-2.60961	5.62409	Not Detected	Detected	CTGTTTGCAGTATCATACA	MIMAT0027344					0
mmu-miR-6516-5p	-423.066	-8.72474	423.066	down	0.1	135.081	-2.60961	6.11513	Not Detected	Detected	TGTCCACACCTGTTACT	MIMAT0027343					0
mmu-miR-652-3p	1.25373	0.326228	1.25373	up	328.897	808.775	9.12783	8.80161	Detected	Detected	CACAACCCTAGTGGCG	MIMAT0003711	chrX	139173609	139173623	-	0
mmu-miR-652-5p	-1.13617	-0.184175	1.13617	down	225.66	818.413	8.66675	8.85093	Detected	Detected	GAATGGCACCCCCT	MIMAT0017260	chrX	139173574	139173586	-	0
mmu-miR-653-3p	1.63844	0.712327	1.63844	up	0.1	0.1	-2.60961	-3.32194	Not Detected	Not Detected	ACTGAAACAAACTCCAGT	MIMAT0017284	chr6	3671371	3671355	+	0
mmu-miR-653-5p	1.63844	0.712327	1.63844	up	0.1	0.1	-2.60961	-3.32194	Not Detected	Not Detected	CAGTAGAGATTGTTTCAACA	MIMAT0004943	chr6	3671331	3671313	+	0
mmu-miR-6537-3p	-1.47807	-0.563714	1.47807	down	8.18405	40.5263	3.90142	4.46514	Detected	Detected	AGCTGAGTTCTTCCACC	MIMAT0025582					0
mmu-miR-6537-5p	1.63844	0.712327	1.63844	up	0.1	0.1	-2.60961	-3.32194	Not Detected	Not Detected	GTCACCAGTGGGAGA	MIMAT0025581					0
mmu-miR-6538	6.33328	2.66295	6.33328	up	3038.06	1658.55	12.6006	9.93761	Detected	Detected	CGCCGCCCCG	MIMAT0025583					0
mmu-miR-6539	-2.95271	-1.56204	2.95271	down	0.1	2.34044	-2.60961	-1.04757	Not Detected	Detected	AGCCCTCAGAGTTCATC	MIMAT0025584					0
mmu-miR-654-3p	1.63844	0.712327	1.63844	up	0.1	0.1	-2.60961	-3.32194	Not Detected	Not Detected	AAGGTGATGGTCAGCAG	MIMAT0004898					0
mmu-miR-654-5p	1.63844	0.712327	1.63844	up	0.1	0.1	-2.60961	-3.32194	Not Detected	Not Detected	ACACATGTTCTGCAGCTT	MIMAT0004897					0
mmu-miR-6540-3p	1.63844	0.712327	1.63844	up	0.1	0.1	-2.60961	-3.32194	Not Detected	Not Detected	TGGAGGTAAGCAAGCT	MIMAT0025586					0
mmu-miR-6540-5p	-59.5617	-5.89631	59.5617	down	0.1	19.9198	-2.60961	3.2867	Not Detected	Detected	CACTGAAGTCTGCCTG	MIMAT0025585					0
mmu-miR-6541	1.63844	0.712327	1.63844	up	0.1	0.1	-2.60961	-3.32194	Not Detected	Not Detected	CTTGAGAAGTCCTTGC	MIMAT0025588					0
mmu-miR-6546-3p	-4.57848	-2.19487	4.57848	down	0.1	5.6273	-2.60961	-0.414743	Not Detected	Detected	TCTGGCGCTTGGGC	MIMAT0029793					0
mmu-miR-6546-5p	1.63844	0.712327	1.63844	up	0.1	0.1	-2.60961	-3.32194	Not Detected	Not Detected	ACAAGCACAAGCTCAGA	MIMAT0029792					0
mmu-miR-664-3p	2.66615	1.41476	2.66615	up	14.2197	20.2343	4.72656	3.3118	Detected	Detected	TAGGCTGGGGAGTAA	MIMAT0012774	chr1	187066899	187066912	-	0
mmu-miR-664-5p	-2.12586	-1.08804	2.12586	down	3.18099	27.9064	2.85065	3.93869	Detected	Detected	CCAGTCATTTTCCCCA	MIMAT0017353	chr1	187066860	187066874	-	0
mmu-miR-665-3p	-2.58541	-1.37039	2.58541	down	0.1	1.79438	-2.60961	-1.23922	Not Detected	Detected	AGGGACCTCAGCCTC	MIMAT0003733	chr12	110824584	110824597	-	0
mmu-miR-665-5p	1.63844	0.712327	1.63844	up	0.1	0.1	-2.60961	-3.32194	Not Detected	Not Detected	AATCCTGGATAGAGGCA	MIMAT0017238	chr12	110824551	110824566	-	0
mmu-miR-666-3p	153.987	7.26667	153.987	up	8.45451	0.1	3.94473	-3.32194	Detected	Not Detected	AGCAGGCGATCACGCT	MIMAT0004823					0
mmu-miR-666-5p	20.3837	4.34934	20.3837	up	13.0686	14.0173	4.59295	0.243606	Detected	Detected	GGCTCTCACAGCTG	MIMAT0003737					0
mmu-miR-667-3p	6.37323	2.67203	6.37323	up	1.84319	6.92173	2.40663	-0.265398	Detected	Detected	CTTGGGCTGGGTG	MIMAT0003734	chr12	110958282	110958293	-	0
mmu-miR-667-5p	46.3122	5.53332	46.3122	up	18.7721	5.83112	5.14424	-0.389078	Detected	Detected	CGTGCTCACTGCTC	MIMAT0017239	chr12	110958242	110958254	-	0
mmu-miR-668-3p	16.003	4.00027	16.003	up	9.6479	11.5762	4.10585	0.10558	Detected	Detected	GGTAGTGGGCCGA	MIMAT0003732	chr12	110972996	110973007	-	0
mmu-miR-668-5p	1.63844	0.712327	1.63844	up	0.1	0.1	-2.60961	-3.32194	Not Detected	Not Detected	CATGCTCACCCGAG	MIMAT0017237	chr12	110972954	110972966	-	0
mmu-miR-669a-3-3p	-302.766	-8.24206	302.766	down	0.1	95.8818	-2.60961	5.63245	Not Detected	Detected	ATACATGTGTGTGTATGTTATG	MIMAT0017251					0
mmu-miR-669a-5p	-241.688	-7.917	241.688	down	0.1	74.1138	-2.60961	5.30739	Not Detected	Detected	AGACATGAACATGCACAC	MIMAT0003477	chr2	10410763	10410780	-	0
mmu-miR-669b-3p	-100.522	-6.65136	100.522	down	0.1	29.6769	-2.60961	4.04175	Not Detected	Detected	ATATGTTTGTGTGTATGTATATG	MIMAT0017250	chr2	10389479	10389500	-	0
mmu-miR-669b-5p	-1218.83	-10.2513	1218.83	down	0.1	374.569	-2.60961	7.64167	Not Detected	Detected	ACATGCACATGCACACA	MIMAT0003476	chr2	10389446	10389462	-	0
mmu-miR-669c-3p	-5.49708	-2.45867	5.49708	down	26.8298	507.229	5.68227	8.14093	Detected	Detected	TTTACTTGTGTGTGTGTG	MIMAT0017253	chr2	10430991	10431007	-	0
mmu-miR-669d-3p	-106.463	-6.73421	106.463	down	0.1	31.2734	-2.60961	4.1246	Not Detected	Detected	GTATATGGGTGTGTATGTATA	MIMAT0017324	chr2	10390050	10390070	-	0
mmu-miR-669e-3p	-52.8631	-5.72419	52.8631	down	0.1	18.549	-2.60961	3.11458	Not Detected	Detected	GTGTAAGTGTGTGTATATTC	MIMAT0017330	chr2	10389203	10389221	-	0
mmu-miR-669e-5p	-129.328	-7.01489	129.328	down	0.1	38.4434	-2.60961	4.40528	Not Detected	Detected	ATGAACATGCACACACA	MIMAT0005853	chr2	10389170	10389185	-	0
mmu-miR-669f-3p	-52.5862	-5.71661	52.5862	down	12.775	1938.33	4.55777	10.2744	Detected	Detected	ATACGTGTGTGTGTATGT	MIMAT0005839	chr2	10388918	10388934	-	0
mmu-miR-669f-5p	-49.8116	-5.63841	49.8116	down	0.1	17.7473	-2.60961	3.0288	Not Detected	Detected	ACACATGCACATGCAC	MIMAT0017327					0
mmu-miR-669g	1.63844	0.712327	1.63844	up	0.1	0.1	-2.60961	-3.32194	Not Detected	Not Detected	ATCATGTCAACACATACAATG	MIMAT0005832					0
mmu-miR-669h-3p	-692.744	-9.43618	692.744	down	0.1	200.926	-2.60961	6.82657	Not Detected	Detected	TGTGCATGTGTGTATATGC	MIMAT0005842					0
mmu-miR-669h-5p	-737.49	-9.52648	737.49	down	0.1	213.18	-2.60961	6.91687	Not Detected	Detected	GCACTCAACTATACACCC	MIMAT0005841					0
mmu-miR-669i	-43.2771	-5.43553	43.2771	down	0.1	16.1818	-2.60961	2.82592	Not Detected	Detected	GTATGCATGTGTGTATATGC	MIMAT0005840					0
mmu-miR-669j	1.63844	0.712327	1.63844	up	0.1	0.1	-2.60961	-3.32194	Not Detected	Not Detected	TGTTTGCATGTGAGTATATG	MIMAT0005838					0
mmu-miR-669k-3p	1.63844	0.712327	1.63844	up	0.1	0.1	-2.60961	-3.32194	Not Detected	Not Detected	TTGCATGCGTGTATATGC	MIMAT0005831	chr2	10396995	10397011	-	0
mmu-miR-669k-5p	-7.27721	-2.86339	7.27721	down	0.1	14.2163	-2.60961	0.253773	Not Detected	Detected	GCACACAACTATACACAC	MIMAT0017323	chr2	10396953	10396969	-	0
mmu-miR-669l-3p	-62.7872	-5.9724	62.7872	down	0.1	21.0008	-2.60961	3.36279	Not Detected	Detected	ATATATGGGTGTGTATGTATAT	MIMAT0017345	chr2	10390655	10390675	-	0
mmu-miR-669l-5p	-916.929	-9.84067	916.929	down	0.1	277.139	-2.60961	7.23105	Not Detected	Detected	ACATATACATGCACACAC	MIMAT0009418	chr2	10390015	10390032	-	0
mmu-miR-669m-3p	-111.872	-6.80571	111.872	down	0.1	33.0811	-2.60961	4.1961	Not Detected	Detected	ATATGTTTGTGTGGATGTATAT	MIMAT0009419	chr2	10434474	10434495	-	0
mmu-miR-669n	-158.5	-7.30834	158.5	down	3.01201	1744.55	2.80049	10.1088	Detected	Detected	ACACACATCCACACACAA	MIMAT0009427	chr2	10430951	10430967	-	0
mmu-miR-669o-5p	-6.88694	-2.78386	6.88694	down	0.1	12.7324	-2.60961	0.174252	Not Detected	Detected	ACATAAACATGCACACAC	MIMAT0009421	chr2	10435951	10435967	-	0
mmu-miR-669p-3p	-6.28196	-2.65122	6.28196	down	73.2211	1412.68	7.07338	9.72459	Detected	Detected	ATACGTGTGTGTGTGTATG	MIMAT0014890	chr2	10410799	10410817	-	0
mmu-miR-670-3p	1.63844	0.712327	1.63844	up	0.1	0.1	-2.60961	-3.32194	Not Detected	Not Detected	ACACTCCTGAATGGATATG	MIMAT0017242	chr2	94101540	94101523	+	0
mmu-miR-670-5p	-2.8517	-1.51182	2.8517	down	0.1	2.18306	-2.60961	-1.09779	Not Detected	Detected	TTCACCACATACACTCAG	MIMAT0003736	chr2	94101498	94101482	+	0
mmu-miR-671-3p	4.89764	2.29209	4.89764	up	1.64317	10.3544	2.31721	0.0251255	Detected	Detected	GGTGGAGCCCTGA	MIMAT0004821					0
mmu-miR-671-5p	-1.06285	-0.0879326	1.06285	down	225.978	793.387	8.6687	8.75663	Detected	Detected	CTCCAGCCCCTCC	MIMAT0003731					0
mmu-miR-6715-3p	1.63844	0.712327	1.63844	up	0.1	0.1	-2.60961	-3.32194	Not Detected	Not Detected	CCACAGGCACGCC	MIMAT0029877					0
mmu-miR-6715-5p	1.63844	0.712327	1.63844	up	0.1	0.1	-2.60961	-3.32194	Not Detected	Not Detected	ATGCTCAAACCTGTGG	MIMAT0029876					0
mmu-miR-672-3p	1.63844	0.712327	1.63844	up	0.1	0.1	-2.60961	-3.32194	Not Detected	Not Detected	TCGAAGATAGTGACTGTG	MIMAT0017241	chrX	101311596	101311580	+	0
mmu-miR-672-5p	-8.44307	-3.07777	8.44307	down	17.4337	506.932	5.04698	8.12475	Detected	Detected	TCACACACAGTACACCA	MIMAT0003735	chrX	101311560	101311545	+	0
mmu-miR-673-3p	1.63844	0.712327	1.63844	up	0.1	0.1	-2.60961	-3.32194	Not Detected	Not Detected	GGTGCACAGAACTCAGC	MIMAT0004824					0
mmu-miR-673-5p	1.63844	0.712327	1.63844	up	0.1	0.1	-2.60961	-3.32194	Not Detected	Not Detected	CTCCAAGGACCAGAG	MIMAT0003739					0
mmu-miR-674-3p	-2.09619	-1.06777	2.09619	down	120.08	863.658	7.86031	8.92808	Detected	Detected	TTGTTCTGAGATGGGAGCT	MIMAT0003741	chr2	117010926	117010943	-	0
mmu-miR-674-5p	1.40691	0.492527	1.40691	up	14.3931	33.8562	4.73566	4.24313	Detected	Detected	TACACCACTCCCAT	MIMAT0003740	chr2	117010896	117010908	-	0
mmu-miR-675-3p	1.63844	0.712327	1.63844	up	0.1	0.1	-2.60961	-3.32194	Not Detected	Not Detected	ACTGAGCGGTTAGGGCA	MIMAT0003726					0
mmu-miR-675-5p	-1.83894	-0.878872	1.83894	down	2.46007	21.861	2.63301	3.51188	Detected	Detected	ACTGTGGGCCCTT	MIMAT0003725					0
mmu-miR-676-3p	-8.13829	-3.02473	8.13829	down	9.95022	268.519	4.16351	7.18824	Detected	Detected	AGCTCAACAACCTCAGGA	MIMAT0003782	chrX	97576494	97576510	-	0
mmu-miR-676-5p	-3.86174	-1.94925	3.86174	down	0.1	4.00334	-2.60961	-0.660362	Not Detected	Detected	GCAAGTCCTAAGGTTGT	MIMAT0003781	chrX	97576459	97576474	-	0
mmu-miR-6769b-3p	2.90507	1.53857	2.90507	up	14.038	18.8802	4.69962	3.16105	Detected	Detected	CTGGGTGGGACAGG	MIMAT0028041					0
mmu-miR-6769b-5p	1.71285	0.776401	1.71285	up	7183.49	28502.7	14.3432	13.5668	Detected	Detected	GCTCTTCCCCACCC	MIMAT0028040					0
mmu-miR-677-3p	-8.78836	-3.13559	8.78836	down	13.3082	411.007	4.61441	7.75	Detected	Detected	CCTTCTCAGGAACGG	MIMAT0017246	chr10	127522403	127522416	-	0
mmu-miR-677-5p	-67.6427	-6.07986	67.6427	down	0.1	21.5223	-2.60961	3.47025	Not Detected	Detected	TCAGAAGCTAATCATCACTGA	MIMAT0003451	chr10	127522349	127522368	-	0
mmu-miR-678	1.15342	0.20592	1.15342	up	26.6291	85.4795	5.67056	5.46464	Detected	Detected	CCTCCAGTCCTTG	MIMAT0003452					0
mmu-miR-679-3p	1.63844	0.712327	1.63844	up	0.1	0.1	-2.60961	-3.32194	Not Detected	Not Detected	CTACTGTGAGGAGGAC	MIMAT0017248					0
mmu-miR-679-5p	-2.59737	-1.37705	2.59737	down	0.1	1.81102	-2.60961	-1.23256	Not Detected	Detected	ACCAAGAGTCACCTCAC	MIMAT0003455	chr12	110953803	110953818	-	0
mmu-miR-680	2.57553	1.36487	2.57553	up	313.086	402.132	9.07671	7.71184	Detected	Detected	CCCCCATGTCAGC	MIMAT0003457					0
mmu-miR-681	-1.14271	-0.192456	1.14271	down	68.277	255.284	6.913	7.10545	Detected	Detected	AGCTGCCTGCCAG	MIMAT0003458					0
mmu-miR-682	-7.18233	-2.84445	7.18233	down	1.48846	63.9088	2.23507	5.07952	Detected	Detected	CAGACTTCACTGTGACTG	MIMAT0003459					0
mmu-miR-683	1.63844	0.712327	1.63844	up	0.1	0.1	-2.60961	-3.32194	Not Detected	Not Detected	GAGGACACAGCTTACAGC	MIMAT0003461					0
mmu-miR-684	1.63844	0.712327	1.63844	up	0.1	0.1	-2.60961	-3.32194	Not Detected	Not Detected	TTGACTTGAAGGGAAAACT	MIMAT0003462					0
mmu-miR-686	-7.35005	-2.87775	7.35005	down	0.1	14.5023	-2.60961	0.268141	Not Detected	Detected	TCTTCACCGTCTGGG	MIMAT0003464					0
mmu-miR-687	-5.37387	-2.42596	5.37387	down	0.1	7.75232	-2.60961	-0.18365	Not Detected	Detected	TCATTGCTGCATTCCAG	MIMAT0003466					0
mmu-miR-688	-3.35728	-1.74729	3.35728	down	0.1	3.02574	-2.60961	-0.86232	Not Detected	Detected	GAATAAGTAGTCGCCTGCG	MIMAT0003467					0
mmu-miR-6896-3p	1.63844	0.712327	1.63844	up	0.1	0.1	-2.60961	-3.32194	Not Detected	Not Detected	GTTTGTAGGTGAGAGAGA	MIMAT0027693					0
mmu-miR-6896-5p	1.63844	0.712327	1.63844	up	0.1	0.1	-2.60961	-3.32194	Not Detected	Not Detected	ACGGGTTCTCGTCG	MIMAT0027692					0
mmu-miR-6897-3p	1.81734	0.86183	1.81734	up	21.806	41.982	5.37795	4.51612	Detected	Detected	CTGGGGGAAGAACAC	MIMAT0027695					0
mmu-miR-6897-5p	1.63844	0.712327	1.63844	up	0.1	0.1	-2.60961	-3.32194	Not Detected	Not Detected	AACAGCGTGTGACACT	MIMAT0027694					0
mmu-miR-6898-3p	1.63844	0.712327	1.63844	up	0.1	0.1	-2.60961	-3.32194	Not Detected	Not Detected	AGAGAAGGTACAAAGAGAC	MIMAT0027697					0
mmu-miR-6898-5p	2.47116	1.30519	2.47116	up	505.48	617.306	9.69693	8.39174	Detected	Detected	GCTCCCTGCATCTCC	MIMAT0027696					0
mmu-miR-6899-3p	1.63844	0.712327	1.63844	up	0.1	0.1	-2.60961	-3.32194	Not Detected	Not Detected	CTGCAGAAGACACAGA	MIMAT0027699					0
mmu-miR-6899-5p	1.23686	0.306688	1.23686	up	8.42607	23.1137	3.93869	3.632	Detected	Detected	TCATGCCCGCTGC	MIMAT0027698					0
mmu-miR-690	-10.3128	-3.36636	10.3128	down	44.0968	1504.37	6.41387	9.78023	Detected	Detected	TTTGGTTGTGAGCCTA	MIMAT0003469					0
mmu-miR-6900-3p	1.63844	0.712327	1.63844	up	0.1	0.1	-2.60961	-3.32194	Not Detected	Not Detected	CTACAAGAGAGCCCATC	MIMAT0027701					0
mmu-miR-6900-5p	1.63844	0.712327	1.63844	up	0.1	0.1	-2.60961	-3.32194	Not Detected	Not Detected	GACGGCTCTAGGCT	MIMAT0027700					0
mmu-miR-6901-3p	1.63844	0.712327	1.63844	up	0.1	0.1	-2.60961	-3.32194	Not Detected	Not Detected	CTGCAAGAACACAGAAG	MIMAT0027703					0
mmu-miR-6901-5p	-43.3689	-5.43859	43.3689	down	0.1	16.245	-2.60961	2.82898	Not Detected	Detected	AGGTCCTCTGCATTCC	MIMAT0027702					0
mmu-miR-6902-3p	-6.15507	-2.62178	6.15507	down	0.1	10.17	-2.60961	0.0121634	Not Detected	Detected	CTGAACCCACACATCA	MIMAT0027705					0
mmu-miR-6902-5p	1.63844	0.712327	1.63844	up	0.1	0.1	-2.60961	-3.32194	Not Detected	Not Detected	CTTCATGTGACAATGTGA	MIMAT0027704					0
mmu-miR-6903-3p	1.63844	0.712327	1.63844	up	0.1	0.1	-2.60961	-3.32194	Not Detected	Not Detected	CTGGGAAAAACAGACAC	MIMAT0027707					0
mmu-miR-6903-5p	1.63844	0.712327	1.63844	up	0.1	0.1	-2.60961	-3.32194	Not Detected	Not Detected	TGGTAAGTACTGCTTTTCC	MIMAT0027706					0
mmu-miR-6904-3p	2.12883	1.09006	2.12883	up	7.86897	15.6641	3.84188	2.75182	Detected	Detected	CTGGGGTAAGAGATCAG	MIMAT0027709					0
mmu-miR-6904-5p	-1.41103	-0.496749	1.41103	down	7.74449	36.3824	3.82932	4.32607	Detected	Detected	CCACTCAACTCTAACCC	MIMAT0027708					0
mmu-miR-6905-3p	1.63844	0.712327	1.63844	up	0.1	0.1	-2.60961	-3.32194	Not Detected	Not Detected	ATCGGGCAGATAAGGT	MIMAT0027711					0
mmu-miR-6905-5p	-273.49	-8.09535	273.49	down	0.1	86.7277	-2.60961	5.48573	Not Detected	Detected	TCATTCAACCCAACCTG	MIMAT0027710					0
mmu-miR-6906-3p	1.63844	0.712327	1.63844	up	0.1	0.1	-2.60961	-3.32194	Not Detected	Not Detected	CTGGAGAGGAGACCG	MIMAT0027713					0
mmu-miR-6906-5p	4.33345	2.11552	4.33345	up	125.128	104.869	7.91261	5.7971	Detected	Detected	CTGTCTGTCCGTCTG	MIMAT0027712					0
mmu-miR-6907-3p	1.63844	0.712327	1.63844	up	0.1	0.1	-2.60961	-3.32194	Not Detected	Not Detected	AGGACACAAAAGAAACG	MIMAT0027715					0
mmu-miR-6907-5p	-1.01011	-0.014514	1.01011	down	20.9172	73.96	5.29006	5.30457	Detected	Detected	CGAGCCTCCCTGT	MIMAT0027714					0
mmu-miR-6908-3p	1.63844	0.712327	1.63844	up	0.1	0.1	-2.60961	-3.32194	Not Detected	Not Detected	CTGCCAGCACAAGG	MIMAT0027717					0
mmu-miR-6908-5p	1.3236	0.404464	1.3236	up	746.958	1488.01	10.1707	9.76623	Detected	Detected	TGGGGCTCTCCCTG	MIMAT0027716					0
mmu-miR-6909-3p	1.63844	0.712327	1.63844	up	0.1	0.1	-2.60961	-3.32194	Not Detected	Not Detected	CTGTGGGAGGCCG	MIMAT0027719					0
mmu-miR-6909-5p	1.1974	0.259908	1.1974	up	13.228	37.0673	4.60186	4.34195	Detected	Detected	AGTGCCCATTCCAGC	MIMAT0027718					0
mmu-miR-691	-1.95471	-0.966956	1.95471	down	16.8434	118.128	4.98338	5.95034	Detected	Detected	TTTTCTGCCTCTCTT	MIMAT0003470					0
mmu-miR-6910-3p	-5.02329	-2.32863	5.02329	down	0.1	6.77383	-2.60961	-0.280978	Not Detected	Detected	GGACAAAGGGTGGAA	MIMAT0027721					0
mmu-miR-6910-5p	-1.71392	-0.777297	1.71392	down	3.76198	25.8505	3.03339	3.81069	Detected	Detected	TGCCCACTGGTGCC	MIMAT0027720					0
mmu-miR-6911-3p	1.63844	0.712327	1.63844	up	0.1	0.1	-2.60961	-3.32194	Not Detected	Not Detected	CTGTGGACAGAGTGTG	MIMAT0027723					0
mmu-miR-6911-5p	-1.17629	-0.234247	1.17629	down	20.8023	88.5721	5.28047	5.51472	Detected	Detected	ATGCCACAGACCCAC	MIMAT0027722					0
mmu-miR-6912-3p	1.63844	0.712327	1.63844	up	0.1	0.1	-2.60961	-3.32194	Not Detected	Not Detected	CTGCAGGAAGGAGAC	MIMAT0027725					0
mmu-miR-6912-5p	2.62871	1.39436	2.62871	up	125.394	177.649	7.9236	6.52924	Detected	Detected	CTGCCTGAGCACCC	MIMAT0027724					0
mmu-miR-6913-3p	1.63844	0.712327	1.63844	up	0.1	0.1	-2.60961	-3.32194	Not Detected	Not Detected	CTGAGGAGACAAATCAG	MIMAT0027727					0
mmu-miR-6913-5p	-3.54273	-1.82486	3.54273	down	0.1	3.36924	-2.60961	-0.784752	Not Detected	Detected	CCAACACCTGACTGG	MIMAT0027726					0
mmu-miR-6914-3p	1.63844	0.712327	1.63844	up	0.1	0.1	-2.60961	-3.32194	Not Detected	Not Detected	CTGGGAAGAGGTGGA	MIMAT0027729					0
mmu-miR-6914-5p	1.63844	0.712327	1.63844	up	0.1	0.1	-2.60961	-3.32194	Not Detected	Not Detected	TCTGTGGCCACCAC	MIMAT0027728					0
mmu-miR-6915-3p	1.63844	0.712327	1.63844	up	0.1	0.1	-2.60961	-3.32194	Not Detected	Not Detected	CTGGGCACGAGGA	MIMAT0027731					0
mmu-miR-6915-5p	-10.7975	-3.43263	10.7975	down	9.37168	330.947	4.07338	7.506	Detected	Detected	ACGAACCTCCATCTGC	MIMAT0027730					0
mmu-miR-6916-3p	1.63844	0.712327	1.63844	up	0.1	0.1	-2.60961	-3.32194	Not Detected	Not Detected	CTGTAGGAAGAGGGAG	MIMAT0027733					0
mmu-miR-6916-5p	-6.71488	-2.74736	6.71488	down	0.1	12.1041	-2.60961	0.137749	Not Detected	Detected	TGACTCATCTCCATCCT	MIMAT0027732					0
mmu-miR-6917-3p	-5.53268	-2.46798	5.53268	down	0.1	8.21727	-2.60961	-0.141634	Not Detected	Detected	CTGTGGTGGGAAGAG	MIMAT0027735					0
mmu-miR-6917-5p	309.272	8.27273	309.272	up	16.3283	0.1	4.95079	-3.32194	Detected	Not Detected	CGGCACAACTCCC	MIMAT0027734					0
mmu-miR-6918-3p	1.63844	0.712327	1.63844	up	0.1	0.1	-2.60961	-3.32194	Not Detected	Not Detected	CTGTGAGAAGGGCAC	MIMAT0027737					0
mmu-miR-6918-5p	-4.54775	-2.18515	4.54775	down	3.35267	63.9397	2.90371	5.08886	Detected	Detected	AGAACCTAATCCCGTCC	MIMAT0027736					0
mmu-miR-6919-3p	1.63844	0.712327	1.63844	up	0.1	0.1	-2.60961	-3.32194	Not Detected	Not Detected	CTGTGGGCCAGGA	MIMAT0027739					0
mmu-miR-6919-5p	-108.632	-6.76331	108.632	down	0.1	32.023	-2.60961	4.1537	Not Detected	Detected	ACAATTCCACCTCCAGT	MIMAT0027738					0
mmu-miR-692	1.63844	0.712327	1.63844	up	0.1	0.1	-2.60961	-3.32194	Not Detected	Not Detected	GAGTGAGGCGCTCA	MIMAT0003471					0
mmu-miR-6920-3p	1.63844	0.712327	1.63844	up	0.1	0.1	-2.60961	-3.32194	Not Detected	Not Detected	AGGCAATGGAAAAGGG	MIMAT0027741					0
mmu-miR-6920-5p	1.63844	0.712327	1.63844	up	0.1	0.1	-2.60961	-3.32194	Not Detected	Not Detected	ACAAGCAGTCTTTCCATT	MIMAT0027740					0
mmu-miR-6921-3p	1.63844	0.712327	1.63844	up	0.1	0.1	-2.60961	-3.32194	Not Detected	Not Detected	CTGAGAGGCAAGGAG	MIMAT0027743					0
mmu-miR-6921-5p	1.89795	0.924439	1.89795	up	25.6646	48.5543	5.63245	4.70801	Detected	Detected	GCTTCCTACCTCATGC	MIMAT0027742					0
mmu-miR-6922-3p	1.63844	0.712327	1.63844	up	0.1	0.1	-2.60961	-3.32194	Not Detected	Not Detected	CTGTGAGAAGGGTGAG	MIMAT0027745					0
mmu-miR-6922-5p	1.42294	0.508873	1.42294	up	26.1671	66.4821	5.64835	5.13947	Detected	Detected	CCTCTCTACAGTCCCC	MIMAT0027744					0
mmu-miR-6923-3p	2.0506	1.03605	2.0506	up	13.0317	22.1284	4.58806	3.55201	Detected	Detected	CTGGGGAGGAGGAG	MIMAT0027747					0
mmu-miR-6923-5p	-140.159	-7.13092	140.159	down	0.1	42.0563	-2.60961	4.5213	Not Detected	Detected	ACACCCCAATCCTCC	MIMAT0027746					0
mmu-miR-6924-3p	1.44228	0.528349	1.44228	up	12.15	28.0463	4.47308	3.94473	Detected	Detected	CTGAAGGGTGGGGA	MIMAT0027749					0
mmu-miR-6924-5p	1.63844	0.712327	1.63844	up	0.1	0.1	-2.60961	-3.32194	Not Detected	Not Detected	ACTTCGCCAAATCCCC	MIMAT0027748					0
mmu-miR-6925-3p	7.51046	2.9089	7.51046	up	3.30298	9.70163	2.88705	-0.0218505	Detected	Detected	CTGAGGGATAAAAGGGG	MIMAT0027751					0
mmu-miR-6925-5p	-6.00991	-2.58734	6.00991	down	0.1	9.69602	-2.60961	-0.0222677	Not Detected	Detected	AGTCCAAGCCTTCTCTT	MIMAT0027750					0
mmu-miR-6926-3p	1.63844	0.712327	1.63844	up	0.1	0.1	-2.60961	-3.32194	Not Detected	Not Detected	CTATGGAGACAGGGATG	MIMAT0027753					0
mmu-miR-6926-5p	-1.06663	-0.0930648	1.06663	down	24.9029	97.78	5.5812	5.67426	Detected	Detected	TCACCATCCCTCACC	MIMAT0027752					0
mmu-miR-6927-3p	-5.56587	-2.47661	5.56587	down	0.1	8.31618	-2.60961	-0.133004	Not Detected	Detected	CTGCAGGGGAGCC	MIMAT0027755					0
mmu-miR-6927-5p	-5.0168	-2.32677	5.0168	down	0.1	6.75633	-2.60961	-0.282844	Not Detected	Detected	AGCCTGGGCTGGAT	MIMAT0027754					0
mmu-miR-6928-3p	1.63844	0.712327	1.63844	up	0.1	0.1	-2.60961	-3.32194	Not Detected	Not Detected	CTGGAGAGTACAGGAAC	MIMAT0027757					0
mmu-miR-6928-5p	1.63844	0.712327	1.63844	up	0.1	0.1	-2.60961	-3.32194	Not Detected	Not Detected	AGTGCAGTCCATGCAA	MIMAT0027756					0
mmu-miR-6929-3p	1.63844	0.712327	1.63844	up	0.1	0.1	-2.60961	-3.32194	Not Detected	Not Detected	CTGGAAGAAGAAGACAG	MIMAT0027759					0
mmu-miR-6929-5p	12.9986	3.70029	12.9986	up	4.69501	5.49901	3.26891	-0.431378	Detected	Detected	TCACAGATGCTGCTCC	MIMAT0027758					0
mmu-miR-693-3p	1.63844	0.712327	1.63844	up	0.1	0.1	-2.60961	-3.32194	Not Detected	Not Detected	TTACAGCCACATCTGAA	MIMAT0004189					0
mmu-miR-693-5p	1.63844	0.712327	1.63844	up	0.1	0.1	-2.60961	-3.32194	Not Detected	Not Detected	GAAAACTTTCGGATGTGGCTG	MIMAT0003472					0
mmu-miR-6930-3p	1.63844	0.712327	1.63844	up	0.1	0.1	-2.60961	-3.32194	Not Detected	Not Detected	CTGGGAGTATGGAGAG	MIMAT0027761					0
mmu-miR-6930-5p	1.63844	0.712327	1.63844	up	0.1	0.1	-2.60961	-3.32194	Not Detected	Not Detected	CCAAACCTCTCAAGCA	MIMAT0027760					0
mmu-miR-6931-3p	2.08434	1.05959	2.08434	up	10.5219	18.9736	4.22996	3.17037	Detected	Detected	CTGGGGTATGAAGAGG	MIMAT0027763					0
mmu-miR-6931-5p	2.97156	1.57122	2.97156	up	3142.03	3849.85	12.6639	11.0927	Detected	Detected	AGTCCCCCACTCCC	MIMAT0027762					0
mmu-miR-6932-5p	1.63844	0.712327	1.63844	up	0.1	0.1	-2.60961	-3.32194	Not Detected	Not Detected	GCCAAGTCTACTTCACC	MIMAT0027764					0
mmu-miR-6933-3p	1.63844	0.712327	1.63844	up	0.1	0.1	-2.60961	-3.32194	Not Detected	Not Detected	TGACGGCAGAGGAAA	MIMAT0027767					0
mmu-miR-6933-5p	1.63844	0.712327	1.63844	up	0.1	0.1	-2.60961	-3.32194	Not Detected	Not Detected	ACAGGTATCCTGACTGC	MIMAT0027766					0
mmu-miR-6934-3p	1.89736	0.923995	1.89736	up	21.9527	40.5963	5.39707	4.47308	Detected	Detected	CTGGTGGGGCAGG	MIMAT0027769					0
mmu-miR-6934-5p	-4.31359	-2.10889	4.31359	down	30.3814	476.931	5.85644	7.96533	Detected	Detected	CCACCCTTGCTGTC	MIMAT0027768					0
mmu-miR-6935-3p	1.63844	0.712327	1.63844	up	0.1	0.1	-2.60961	-3.32194	Not Detected	Not Detected	CTGTGGAAAGACAAAGA	MIMAT0027771					0
mmu-miR-6935-5p	-5.51331	-2.46292	5.51331	down	0.1	8.15984	-2.60961	-0.146694	Not Detected	Detected	CAGGGGCCCTGAG	MIMAT0027770					0
mmu-miR-6936-3p	1.63844	0.712327	1.63844	up	0.1	0.1	-2.60961	-3.32194	Not Detected	Not Detected	GGTGAGCGACCGC	MIMAT0027773					0
mmu-miR-6936-5p	12.7381	3.67108	12.7381	up	4.04428	4.6233	3.11458	-0.556503	Detected	Detected	GCGGGCACGGC	MIMAT0027772					0
mmu-miR-6937-3p	1.3616	0.445298	1.3616	up	26.3365	69.2	5.65875	5.21345	Detected	Detected	CTAGTGCAAGGGGGA	MIMAT0027775					0
mmu-miR-6937-5p	2.47413	1.30692	2.47413	up	1577.4	1778.59	11.4776	10.1707	Detected	Detected	ACACAGACCCAGCCC	MIMAT0027774					0
mmu-miR-6938-3p	1.63844	0.712327	1.63844	up	0.1	0.1	-2.60961	-3.32194	Not Detected	Not Detected	CTAAGGAGACAGCCC	MIMAT0027777					0
mmu-miR-6938-5p	4.2354	2.0825	4.2354	up	157.924	130.26	8.14509	6.06259	Detected	Detected	ACTCTCTCTGGAGCTAGC	MIMAT0027776					0
mmu-miR-6939-3p	1.63844	0.712327	1.63844	up	0.1	0.1	-2.60961	-3.32194	Not Detected	Not Detected	CTGCAGCGGGTCA	MIMAT0027779					0
mmu-miR-6939-5p	-4.44906	-2.1535	4.44906	down	11.8556	183.331	4.44328	6.59678	Detected	Detected	CTTCCACCAACCAGC	MIMAT0027778					0
mmu-miR-694	1.63844	0.712327	1.63844	up	0.1	0.1	-2.60961	-3.32194	Not Detected	Not Detected	CTTCAGGCAACATTTTCA	MIMAT0003474					0
mmu-miR-6940-3p	28.2393	4.81963	28.2393	up	9.1643	3.43442	4.0487	-0.770931	Detected	Detected	CTGCGGGCAAGCA	MIMAT0027781					0
mmu-miR-6940-5p	1.63844	0.712327	1.63844	up	0.1	0.1	-2.60961	-3.32194	Not Detected	Not Detected	CGAAAAACCTTCCAGC	MIMAT0027780					0
mmu-miR-6941-3p	1.63844	0.712327	1.63844	up	0.1	0.1	-2.60961	-3.32194	Not Detected	Not Detected	CTTTGGGAGCAGCC	MIMAT0027783					0
mmu-miR-6941-5p	1.63844	0.712327	1.63844	up	0.1	0.1	-2.60961	-3.32194	Not Detected	Not Detected	AGCTACCCGTCAGTC	MIMAT0027782					0
mmu-miR-6942-3p	1.63844	0.712327	1.63844	up	0.1	0.1	-2.60961	-3.32194	Not Detected	Not Detected	TGAGAGGTGGAGAGAAC	MIMAT0027785					0
mmu-miR-6942-5p	-1.54245	-0.625222	1.54245	down	4.04862	24.8572	3.11718	3.7424	Detected	Detected	GCAAATGTTCCCCTCC	MIMAT0027784					0
mmu-miR-6943-3p	2.32427	1.21678	2.32427	up	18.496	27.4158	5.12329	3.90651	Detected	Detected	CTGGGTAGGGGTATGG	MIMAT0027787					0
mmu-miR-6943-5p	1.63844	0.712327	1.63844	up	0.1	0.1	-2.60961	-3.32194	Not Detected	Not Detected	TAGCTTCCAACCTCACC	MIMAT0027786					0
mmu-miR-6944-3p	118.942	6.89411	118.942	up	6.36332	0.1	3.57217	-3.32194	Detected	Not Detected	CTGAGGGCACAAGG	MIMAT0027789					0
mmu-miR-6944-5p	-1.81635	-0.86104	1.81635	down	207.837	1158.85	8.54468	9.40573	Detected	Detected	CTTGCCACTCCCCC	MIMAT0027788					0
mmu-miR-6945-3p	-3.4491	-1.78622	3.4491	down	0.1	3.19351	-2.60961	-0.823392	Not Detected	Detected	ATGGGAAGGGCAGAG	MIMAT0027791					0
mmu-miR-6945-5p	2.07897	1.05587	2.07897	up	8.20267	16.3568	3.90651	2.85065	Detected	Detected	CCAGGGGCTGCC	MIMAT0027790					0
mmu-miR-6946-3p	1.63844	0.712327	1.63844	up	0.1	0.1	-2.60961	-3.32194	Not Detected	Not Detected	CTGAAAGGGAAGAGAAG	MIMAT0027793					0
mmu-miR-6946-5p	1.36603	0.449991	1.36603	up	18.1146	45.8529	5.08886	4.63887	Detected	Detected	GCATTTCTTTCTCTCCC	MIMAT0027792					0
mmu-miR-6947-3p	1.63844	0.712327	1.63844	up	0.1	0.1	-2.60961	-3.32194	Not Detected	Not Detected	TGATGCCAGGGAAAGA	MIMAT0027795					0
mmu-miR-6947-5p	2.0166	1.01192	2.0166	up	14.7776	25.1157	4.78362	3.7717	Detected	Detected	CACGAGCCTCTCCA	MIMAT0027794					0
mmu-miR-6948-3p	1.63844	0.712327	1.63844	up	0.1	0.1	-2.60961	-3.32194	Not Detected	Not Detected	TGTGGTCAGACAGGAA	MIMAT0027797					0
mmu-miR-6948-5p	1.74539	0.803552	1.74539	up	3.77718	14.8904	3.03862	2.23507	Detected	Detected	GTGTCACAGTCCTGTC	MIMAT0027796					0
mmu-miR-6949-3p	1.63844	0.712327	1.63844	up	0.1	0.1	-2.60961	-3.32194	Not Detected	Not Detected	CTGTGGATAGAAAAAGGG	MIMAT0027799					0
mmu-miR-6949-5p	1.63844	0.712327	1.63844	up	0.1	0.1	-2.60961	-3.32194	Not Detected	Not Detected	TCACCTCTTTCTAGACCC	MIMAT0027798					0
mmu-miR-695	1.63844	0.712327	1.63844	up	0.1	0.1	-2.60961	-3.32194	Not Detected	Not Detected	TTCAGTCACCTATGCCC	MIMAT0003481					0
mmu-miR-6950-3p	1.63844	0.712327	1.63844	up	0.1	0.1	-2.60961	-3.32194	Not Detected	Not Detected	CTGGAGAGGATCAAGAC	MIMAT0027801					0
mmu-miR-6950-5p	22.2829	4.47787	22.2829	up	380.253	52.5583	9.29485	4.81698	Detected	Detected	TCTGACTGTCCTCCAC	MIMAT0027800					0
mmu-miR-6951-3p	1.63844	0.712327	1.63844	up	0.1	0.1	-2.60961	-3.32194	Not Detected	Not Detected	CTGTATTTGTGAAGAAAAAAG	MIMAT0027803					0
mmu-miR-6951-5p	1.63844	0.712327	1.63844	up	0.1	0.1	-2.60961	-3.32194	Not Detected	Not Detected	ACTTTAATCACACAAATACAA	MIMAT0027802					0
mmu-miR-6952-3p	-3.95448	-1.98349	3.95448	down	0.1	4.19793	-2.60961	-0.626125	Not Detected	Detected	CTGTGGGAGGCAGA	MIMAT0027805					0
mmu-miR-6952-5p	1.37693	0.461452	1.37693	up	15.5513	38.4288	4.8541	4.39265	Detected	Detected	TCTCTGTTTCACCGCC	MIMAT0027804					0
mmu-miR-6953-3p	11.6362	3.54055	11.6362	up	7.61721	14.5427	3.81069	0.270145	Detected	Detected	CTGGGGACATAGAGGC	MIMAT0027807					0
mmu-miR-6953-5p	-6.80511	-2.76662	6.80511	down	0.1	12.4316	-2.60961	0.157006	Not Detected	Detected	CACTTGAATCCCTGCC	MIMAT0027806					0
mmu-miR-6954-3p	-6.50744	-2.70209	6.50744	down	0.1	11.3678	-2.60961	0.0924785	Not Detected	Detected	CTAGGGGAAGAGCTGG	MIMAT0027809					0
mmu-miR-6954-5p	3.28492	1.71586	3.28492	up	73.7295	79.2998	7.09381	5.37795	Detected	Detected	ATCTGCCCCCAGAAC	MIMAT0027808					0
mmu-miR-6955-3p	1.63844	0.712327	1.63844	up	0.1	0.1	-2.60961	-3.32194	Not Detected	Not Detected	TGTGGGCAAAGGAGA	MIMAT0027811					0
mmu-miR-6955-5p	-2.09722	-1.06848	2.09722	down	20.1322	155.316	5.23378	6.30227	Detected	Detected	TCACCTCCTGAGTCC	MIMAT0027810					0
mmu-miR-6956-3p	1.63844	0.712327	1.63844	up	0.1	0.1	-2.60961	-3.32194	Not Detected	Not Detected	CTGAGAGGATAGGCCG	MIMAT0027813					0
mmu-miR-6956-5p	1.06407	0.0895939	1.06407	up	12.0214	37.9423	4.45844	4.36884	Detected	Detected	AGGCCAGTCCCACC	MIMAT0027812					0
mmu-miR-6957-3p	1.63844	0.712327	1.63844	up	0.1	0.1	-2.60961	-3.32194	Not Detected	Not Detected	GGAAGAGAAAACAAGAGA	MIMAT0027815					0
mmu-miR-6957-5p	-7.77074	-2.95805	7.77074	down	15.9982	447.724	4.89844	7.85649	Detected	Detected	CTAGATCCTGTCTCTCTT	MIMAT0027814					0
mmu-miR-6958-3p	1.63844	0.712327	1.63844	up	0.1	0.1	-2.60961	-3.32194	Not Detected	Not Detected	CTGTGATGGCAAGAGG	MIMAT0027817					0
mmu-miR-6958-5p	-64.1609	-6.00362	64.1609	down	0.1	21.123	-2.60961	3.39401	Not Detected	Detected	CCACAGCAGCCTCT	MIMAT0027816					0
mmu-miR-6959-3p	1.63844	0.712327	1.63844	up	0.1	0.1	-2.60961	-3.32194	Not Detected	Not Detected	CTGGGAGAGCAGGT	MIMAT0027819					0
mmu-miR-6959-5p	-1.99403	-0.995687	1.99403	down	7.54471	51.7215	3.79911	4.7948	Detected	Detected	CACAGCCCGACAC	MIMAT0027818					0
mmu-miR-696	-225.195	-7.81503	225.195	down	0.1	69.1028	-2.60961	5.20542	Not Detected	Detected	CCCACAGCAAGCAC	MIMAT0003483					0
mmu-miR-6960-3p	1.63844	0.712327	1.63844	up	0.1	0.1	-2.60961	-3.32194	Not Detected	Not Detected	CTGAGGAGAGAGGTGG	MIMAT0027821					0
mmu-miR-6960-5p	1.50303	0.58787	1.50303	up	19.2108	44.3899	5.17593	4.58806	Detected	Detected	CAGCCAAACTCTTCTC	MIMAT0027820					0
mmu-miR-6961-3p	1.63844	0.712327	1.63844	up	0.1	0.1	-2.60961	-3.32194	Not Detected	Not Detected	CTAGAGCCAGGAAGAAA	MIMAT0027823					0
mmu-miR-6961-5p	3.49756	1.80635	3.49756	up	382.369	330.652	9.30962	7.50327	Detected	Detected	GGCCATTTCCTTCCC	MIMAT0027822					0
mmu-miR-6962-3p	1.63844	0.712327	1.63844	up	0.1	0.1	-2.60961	-3.32194	Not Detected	Not Detected	ATAGGACAGGGAAGGG	MIMAT0027825					0
mmu-miR-6962-5p	36.238	5.17943	36.238	up	15.6638	6.46154	4.86441	-0.315025	Detected	Detected	AGATCTCCCACCAGGT	MIMAT0027824					0
mmu-miR-6963-3p	2.60568	1.38166	2.60568	up	6.4669	14.8339	3.59046	2.2088	Detected	Detected	CTGTGGGATGGAGGC	MIMAT0027827					0
mmu-miR-6963-5p	-2.84051	-1.50615	2.84051	down	18.8578	189.805	5.15934	6.66549	Detected	Detected	CCAGGTTCTGCCATC	MIMAT0027826					0
mmu-miR-6964-3p	1.63844	0.712327	1.63844	up	0.1	0.1	-2.60961	-3.32194	Not Detected	Not Detected	CTAGAGTGGAAGACAAGA	MIMAT0027829					0
mmu-miR-6964-5p	1.63844	0.712327	1.63844	up	0.1	0.1	-2.60961	-3.32194	Not Detected	Not Detected	GTTTCCAGTCTCACAC	MIMAT0027828					0
mmu-miR-6965-3p	1.63844	0.712327	1.63844	up	0.1	0.1	-2.60961	-3.32194	Not Detected	Not Detected	CTGGAGCGAGACCG	MIMAT0027831					0
mmu-miR-6965-5p	-1.31526	-0.395347	1.31526	down	119.145	526.534	7.83028	8.22563	Detected	Detected	TCTCCTGCCCAATAGC	MIMAT0027830					0
mmu-miR-6966-3p	1.63844	0.712327	1.63844	up	0.1	0.1	-2.60961	-3.32194	Not Detected	Not Detected	CTGCAGAGGAAGCA	MIMAT0027835					0
mmu-miR-6966-5p	66.5184	6.05568	66.5184	up	31.5297	8.19691	5.91226	-0.143424	Detected	Detected	TGTGCTGTCCACATCC	MIMAT0027834					0
mmu-miR-6967-3p	11.3143	3.50007	11.3143	up	7.14869	13.6263	3.72327	0.223198	Detected	Detected	CTGGGGAGAGATAAAGA	MIMAT0027837					0
mmu-miR-6967-5p	-6.5887	-2.71999	6.5887	down	0.1	11.6535	-2.60961	0.110383	Not Detected	Detected	ACTGGTCTTTATCCCTCC	MIMAT0027836					0
mmu-miR-6968-3p	2.52787	1.33792	2.52787	up	21.5845	29.0483	5.35139	4.01347	Detected	Detected	CTGGAGGGGAGACA	MIMAT0027839					0
mmu-miR-6968-5p	10.2759	3.36119	10.2759	up	6.39153	13.5249	3.579	0.217809	Detected	Detected	CCACAGGGCCCC	MIMAT0027838					0
mmu-miR-6969-3p	1.63844	0.712327	1.63844	up	0.1	0.1	-2.60961	-3.32194	Not Detected	Not Detected	CTGCAGAGATGGGAAC	MIMAT0027841					0
mmu-miR-6969-5p	-5.86111	-2.55117	5.86111	down	315.272	5862.05	9.08914	11.6403	Detected	Detected	TCTTTTGCTCCCTACTC	MIMAT0027840					0
mmu-miR-697	-1.09374	-0.129265	1.09374	down	39.7542	164.865	6.2846	6.41387	Detected	Detected	TCTCCACAGGACCAG	MIMAT0003487					0
mmu-miR-6970-3p	-5.4226	-2.43899	5.4226	down	0.1	7.89356	-2.60961	-0.170626	Not Detected	Detected	AGCACAGGGTGGGT	MIMAT0027843					0
mmu-miR-6970-5p	1.03218	0.0456877	1.03218	up	47.8933	171.17	6.52403	6.47834	Detected	Detected	TCTCTGCTCCCAGCC	MIMAT0027842					0
mmu-miR-6971-3p	1.63844	0.712327	1.63844	up	0.1	0.1	-2.60961	-3.32194	Not Detected	Not Detected	CTGAGAAGAAGCAGAGG	MIMAT0027845					0
mmu-miR-6971-5p	-3.84646	-1.94353	3.84646	down	6.71182	93.4866	3.65011	5.59364	Detected	Detected	AGCCTCTACACCCTCC	MIMAT0027844					0
mmu-miR-6972-3p	1.63844	0.712327	1.63844	up	0.1	0.1	-2.60961	-3.32194	Not Detected	Not Detected	CTATGGAGACAGGTACAG	MIMAT0027847					0
mmu-miR-6972-5p	-2.02671	-1.01914	2.02671	down	7.42751	51.6246	3.7717	4.79084	Detected	Detected	CTGTTCTGCCCTGTG	MIMAT0027846					0
mmu-miR-6973a-3p	-4.56751	-2.19141	4.56751	down	0.1	5.60035	-2.60961	-0.418206	Not Detected	Detected	ATGGGTAGGTAGGGTTAG	MIMAT0027849					0
mmu-miR-6973a-5p	-1.25555	-0.328317	1.25555	down	32.5162	152.872	5.95629	6.2846	Detected	Detected	CAACTCCACCCCTC	MIMAT0027848					0
mmu-miR-6973b-3p	1.63844	0.712327	1.63844	up	0.1	0.1	-2.60961	-3.32194	Not Detected	Not Detected	CTAGGAAGGGTAAGAGAG	MIMAT0027909					0
mmu-miR-6973b-5p	2.86692	1.5195	2.86692	up	332.253	370.83	9.13611	7.61661	Detected	Detected	TCCCTGTCCTCTCCC	MIMAT0027908					0
mmu-miR-6974-3p	1.63844	0.712327	1.63844	up	0.1	0.1	-2.60961	-3.32194	Not Detected	Not Detected	CTGGGACAGAAGAGAG	MIMAT0027851					0
mmu-miR-6974-5p	2.16655	1.1154	2.16655	up	57.3014	93.7349	6.71329	5.59789	Detected	Detected	ACCCCCAATCTCTTGC	MIMAT0027850					0
mmu-miR-6975-3p	1.63844	0.712327	1.63844	up	0.1	0.1	-2.60961	-3.32194	Not Detected	Not Detected	CTAGGAGGAGAAAGGAG	MIMAT0027853					0
mmu-miR-6975-5p	-5.89842	-2.56033	5.89842	down	0.1	9.33961	-2.60961	-0.0492828	Not Detected	Detected	TGCCAAACCCCTTTC	MIMAT0027852					0
mmu-miR-6976-3p	4.58044	2.19549	4.58044	up	24.6304	21.0972	5.569	3.37351	Detected	Detected	CTGGGGAGTTGGGA	MIMAT0027855					0
mmu-miR-6976-5p	1.63844	0.712327	1.63844	up	0.1	0.1	-2.60961	-3.32194	Not Detected	Not Detected	CAATTTTCCTCTCAACTTC	MIMAT0027854					0
mmu-miR-6977-3p	-3.45748	-1.78972	3.45748	down	0.1	3.20904	-2.60961	-0.819893	Not Detected	Detected	GGTCAGGGTCAGGC	MIMAT0027857					0
mmu-miR-6977-5p	2.14441	1.10058	2.14441	up	5.77859	15.236	3.48917	2.38859	Detected	Detected	CCAAGCCGTGCCC	MIMAT0027856					0
mmu-miR-6978-3p	1.63844	0.712327	1.63844	up	0.1	0.1	-2.60961	-3.32194	Not Detected	Not Detected	CTGCAGGGTGAGAGT	MIMAT0027859					0
mmu-miR-6978-5p	3.26724	1.70807	3.26724	up	107.073	117.986	7.64968	5.94161	Detected	Detected	CACCAGCTTCTCTCTC	MIMAT0027858					0
mmu-miR-6979-3p	1.63844	0.712327	1.63844	up	0.1	0.1	-2.60961	-3.32194	Not Detected	Not Detected	CTGGGAGCCAGACA	MIMAT0027861					0
mmu-miR-6979-5p	-3.52468	-1.81749	3.52468	down	0.1	3.335	-2.60961	-0.792121	Not Detected	Detected	CTCAGTCTCTGCGC	MIMAT0027860					0
mmu-miR-698-3p	1.63844	0.712327	1.63844	up	0.1	0.1	-2.60961	-3.32194	Not Detected	Not Detected	AGGGAAGGAAACGAGAATG	MIMAT0003488	chr4	124421097	124421114	-	0
mmu-miR-698-5p	1.4625	0.548437	1.4625	up	14.957	34.5429	4.80762	4.25918	Detected	Detected	AACATCCCTGTCCCAC	MIMAT0022930					0
mmu-miR-6980-3p	2.67579	1.41996	2.67579	up	14.5802	20.8347	4.75991	3.33995	Detected	Detected	CTGGGGTGGAAGGC	MIMAT0027863					0
mmu-miR-6980-5p	-1.73612	-0.795871	1.73612	down	18.4092	115.031	5.11639	5.91226	Detected	Detected	CTAACCTAGCCTCCCC	MIMAT0027862					0
mmu-miR-6981-3p	1.63844	0.712327	1.63844	up	0.1	0.1	-2.60961	-3.32194	Not Detected	Not Detected	CTGAGGAGACAGTAGGC	MIMAT0027865					0
mmu-miR-6981-5p	4.85766	2.28026	4.85766	up	81.4386	58.5779	7.23105	4.95079	Detected	Detected	GCCTTCAGCCTCTTC	MIMAT0027864					0
mmu-miR-6982-3p	1.23139	0.300285	1.23139	up	10.3344	27.6269	4.21554	3.91526	Detected	Detected	CTGGAAGGGGCAGA	MIMAT0027867					0
mmu-miR-6982-5p	-1	0	1	down	14.6937	51.2539	4.77836	4.77836	Detected	Detected	CCAGGCCACCCC	MIMAT0027866					0
mmu-miR-6983-3p	1.63844	0.712327	1.63844	up	0.1	0.1	-2.60961	-3.32194	Not Detected	Not Detected	CTGGAACAACAGACTTT	MIMAT0027869					0
mmu-miR-6983-5p	1.63844	0.712327	1.63844	up	0.1	0.1	-2.60961	-3.32194	Not Detected	Not Detected	CCGAATCAGTATGCCC	MIMAT0027868					0
mmu-miR-6984-3p	1.63844	0.712327	1.63844	up	0.1	0.1	-2.60961	-3.32194	Not Detected	Not Detected	AGAAAGACAGGAAAGAAAG	MIMAT0027871					0
mmu-miR-6984-5p	3.37236	1.75376	3.37236	up	570.754	510.935	9.92041	8.16665	Detected	Detected	GCTCCTCCTTCATTGC	MIMAT0027870					0
mmu-miR-6985-3p	1.63844	0.712327	1.63844	up	0.1	0.1	-2.60961	-3.32194	Not Detected	Not Detected	CTGTGAGGAGGTGGC	MIMAT0027873					0
mmu-miR-6985-5p	587.491	9.19842	587.491	up	382.989	12.148	9.33878	0.140359	Detected	Detected	ACATAGCAGCCACCC	MIMAT0027872					0
mmu-miR-6986-3p	1.63844	0.712327	1.63844	up	0.1	0.1	-2.60961	-3.32194	Not Detected	Not Detected	CTGGGAGGAAGGTGA	MIMAT0027875					0
mmu-miR-6986-5p	1.63844	0.712327	1.63844	up	0.1	0.1	-2.60961	-3.32194	Not Detected	Not Detected	TGGCTTTCTACCTAGCT	MIMAT0027874					0
mmu-miR-6987-3p	1.63844	0.712327	1.63844	up	0.1	0.1	-2.60961	-3.32194	Not Detected	Not Detected	CTGGAAGCAGGGAGA	MIMAT0027877					0
mmu-miR-6987-5p	1.04359	0.0615511	1.04359	up	91.0597	283.061	7.35936	7.29781	Detected	Detected	CTCACCCTGTCACCC	MIMAT0027876					0
mmu-miR-6988-3p	1.63844	0.712327	1.63844	up	0.1	0.1	-2.60961	-3.32194	Not Detected	Not Detected	CTGGCAGGAGATACAG	MIMAT0027879					0
mmu-miR-6988-5p	-4.07362	-2.02631	4.07362	down	3.13413	54.1711	2.8381	4.86441	Detected	Detected	TGGGCCTCAGCTCT	MIMAT0027878					0
mmu-miR-6989-3p	1.63844	0.712327	1.63844	up	0.1	0.1	-2.60961	-3.32194	Not Detected	Not Detected	CTGGGACCAGAGACA	MIMAT0027881					0
mmu-miR-6989-5p	-7.31569	-2.87099	7.31569	down	0.1	14.3671	-2.60961	0.261382	Not Detected	Detected	CATCCTGTGCCTCTG	MIMAT0027880					0
mmu-miR-6990-3p	1.63844	0.712327	1.63844	up	0.1	0.1	-2.60961	-3.32194	Not Detected	Not Detected	CTGCCAGGAAGAGGC	MIMAT0027883					0
mmu-miR-6990-5p	2.35159	1.23364	2.35159	up	77.1541	116.689	7.16005	5.92641	Detected	Detected	AGAGCCCTGACTCACC	MIMAT0027882					0
mmu-miR-6991-3p	1.63844	0.712327	1.63844	up	0.1	0.1	-2.60961	-3.32194	Not Detected	Not Detected	CTGGAGAAGAACAAAGG	MIMAT0027885					0
mmu-miR-6991-5p	-1.06459	-0.0902929	1.06459	down	14.8839	54.6229	4.79387	4.88416	Detected	Detected	CAGGCCCAGTCCC	MIMAT0027884					0
mmu-miR-6992-3p	1.63844	0.712327	1.63844	up	0.1	0.1	-2.60961	-3.32194	Not Detected	Not Detected	CTGCAAATGATCATCAGT	MIMAT0027887					0
mmu-miR-6992-5p	1.63844	0.712327	1.63844	up	0.1	0.1	-2.60961	-3.32194	Not Detected	Not Detected	ACTCAGCCAAACCATC	MIMAT0027886					0
mmu-miR-6993-3p	1.63844	0.712327	1.63844	up	0.1	0.1	-2.60961	-3.32194	Not Detected	Not Detected	CTGTGAGGAAACAAACG	MIMAT0027889					0
mmu-miR-6993-5p	12.1038	3.59739	12.1038	up	7.39315	12.6638	3.76775	0.170357	Detected	Detected	GACAGACACCCGTTT	MIMAT0027888					0
mmu-miR-6994-3p	1.63844	0.712327	1.63844	up	0.1	0.1	-2.60961	-3.32194	Not Detected	Not Detected	GCAAAGACGGAGAAGA	MIMAT0027891					0
mmu-miR-6994-5p	2.29613	1.1992	2.29613	up	19.5597	28.8197	5.1986	3.9994	Detected	Detected	TCACCGGCTTCACC	MIMAT0027890					0
mmu-miR-6995-3p	1.63844	0.712327	1.63844	up	0.1	0.1	-2.60961	-3.32194	Not Detected	Not Detected	CTGTGAGAGGAAGGG	MIMAT0027893					0
mmu-miR-6995-5p	1.43834	0.524409	1.43834	up	130.642	313.843	7.96056	7.43615	Detected	Detected	TGGTTTCCCCCTTCT	MIMAT0027892					0
mmu-miR-6996-3p	1.63844	0.712327	1.63844	up	0.1	0.1	-2.60961	-3.32194	Not Detected	Not Detected	CTGCAGAGTGACCAG	MIMAT0027895					0
mmu-miR-6996-5p	-59.2241	-5.88811	59.2241	down	0.1	19.9037	-2.60961	3.2785	Not Detected	Detected	GACTGTGCTCTGTCC	MIMAT0027894					0
mmu-miR-6997-3p	1.63844	0.712327	1.63844	up	0.1	0.1	-2.60961	-3.32194	Not Detected	Not Detected	GGAAACAGGAGGGTAA	MIMAT0027897					0
mmu-miR-6997-5p	-3.8257	-1.93572	3.8257	down	22.0327	293.079	5.401	7.33672	Detected	Detected	TCTGCACCTCTCCAGC	MIMAT0027896					0
mmu-miR-6998-3p	1.63844	0.712327	1.63844	up	0.1	0.1	-2.60961	-3.32194	Not Detected	Not Detected	TGTGTGGGCACAGAG	MIMAT0027899					0
mmu-miR-6998-5p	-1.70133	-0.766664	1.70133	down	11.0722	64.4757	4.32954	5.09621	Detected	Detected	AGTCACTTTGCCCTCT	MIMAT0027898					0
mmu-miR-6999-3p	1.63844	0.712327	1.63844	up	0.1	0.1	-2.60961	-3.32194	Not Detected	Not Detected	ACAGAAAGGAGGACAGC	MIMAT0027901					0
mmu-miR-6999-5p	-1.43728	-0.52334	1.43728	down	11.0576	53.5203	4.32607	4.84941	Detected	Detected	GTGCTTGCTGACTCTC	MIMAT0027900					0
mmu-miR-700-3p	2.37777	1.24961	2.37777	up	18.5248	26.762	5.12781	3.8782	Detected	Detected	GGTGGACTCGGTTCC	MIMAT0003490	chr4	134972542	134972529	+	0
mmu-miR-700-5p	1.63844	0.712327	1.63844	up	0.1	0.1	-2.60961	-3.32194	Not Detected	Not Detected	GCAAGCACAGGAAGG	MIMAT0017256	chr4	134972502	134972489	+	0
mmu-miR-7000-3p	1.63844	0.712327	1.63844	up	0.1	0.1	-2.60961	-3.32194	Not Detected	Not Detected	CTGGAGGACAGGCA	MIMAT0027903					0
mmu-miR-7000-5p	1.63844	0.712327	1.63844	up	0.1	0.1	-2.60961	-3.32194	Not Detected	Not Detected	TCTGTCCAGATACCTGT	MIMAT0027902					0
mmu-miR-7001-3p	1.63844	0.712327	1.63844	up	0.1	0.1	-2.60961	-3.32194	Not Detected	Not Detected	CTGCAGAGGGAGTGT	MIMAT0027905					0
mmu-miR-7001-5p	-52.9585	-5.72679	52.9585	down	0.1	18.5961	-2.60961	3.11718	Not Detected	Detected	ATGCTCACGCTCACA	MIMAT0027904					0
mmu-miR-7002-3p	-6.70857	-2.74601	6.70857	down	0.1	12.0814	-2.60961	0.136394	Not Detected	Detected	CTGGCAAGGGGAAG	MIMAT0027907					0
mmu-miR-7002-5p	8.28078	3.04977	8.28078	up	390.604	156.887	9.38606	6.33629	Detected	Detected	CCACGTACTCCCCG	MIMAT0027906					0
mmu-miR-7003-3p	8.02965	3.00534	8.02965	up	3.8756	11.0379	3.07657	0.0712296	Detected	Detected	CTGTGGGGAAAACCC	MIMAT0027911					0
mmu-miR-7003-5p	1847.64	10.8515	1847.64	up	100.874	0.1	7.52953	-3.32194	Detected	Not Detected	CTGCCGCAGCTTC	MIMAT0027910					0
mmu-miR-7004-3p	1.63844	0.712327	1.63844	up	0.1	0.1	-2.60961	-3.32194	Not Detected	Not Detected	CTGCGTGAAGGAGG	MIMAT0027913					0
mmu-miR-7004-5p	1.63844	0.712327	1.63844	up	0.1	0.1	-2.60961	-3.32194	Not Detected	Not Detected	ACGGCACAGGCCT	MIMAT0027912					0
mmu-miR-7005-3p	12.6494	3.661	12.6494	up	6.6499	9.60603	3.632	-0.0289938	Detected	Detected	TGCAAGGGATGGGTAG	MIMAT0027915					0
mmu-miR-7005-5p	-5.94809	-2.57243	5.94809	down	339.497	6179.74	9.16886	11.7413	Detected	Detected	TGCTGGTCCTCCCA	MIMAT0027914					0
mmu-miR-7006-3p	1.63844	0.712327	1.63844	up	0.1	0.1	-2.60961	-3.32194	Not Detected	Not Detected	CTGGGGATCCAGGT	MIMAT0027917					0
mmu-miR-7006-5p	158.897	7.31195	158.897	up	8.84534	0.1	3.99001	-3.32194	Detected	Not Detected	GGTTCCCAAGTCTTGA	MIMAT0027916					0
mmu-miR-7007-3p	1.63844	0.712327	1.63844	up	0.1	0.1	-2.60961	-3.32194	Not Detected	Not Detected	AGAAGAAACGTGGATGG	MIMAT0027919					0
mmu-miR-7007-5p	7.20193	2.84838	7.20193	up	391.781	178.004	9.38962	6.54123	Detected	Detected	ATCTCCTCCACTGCC	MIMAT0027918					0
mmu-miR-7008-3p	1.63844	0.712327	1.63844	up	0.1	0.1	-2.60961	-3.32194	Not Detected	Not Detected	CTGAGAAGAGGCAAGA	MIMAT0027921					0
mmu-miR-7008-5p	-1.0269	-0.0382972	1.0269	down	35.5696	138.288	6.11513	6.15342	Detected	Detected	GTACGGCTCCTGGC	MIMAT0027920					0
mmu-miR-7009-5p	3.00115	1.58551	3.00115	up	173.71	191.902	8.27703	6.69151	Detected	Detected	AGCTCTGGTCCCCTG	MIMAT0027922					0
mmu-miR-701-3p	1.63844	0.712327	1.63844	up	0.1	0.1	-2.60961	-3.32194	Not Detected	Not Detected	GCTAGCCTCTTTAATAGATA	MIMAT0017257	chr5	111433228	111433246	-	0
mmu-miR-701-5p	-5.41203	-2.43617	5.41203	down	0.1	7.86279	-2.60961	-0.173443	Not Detected	Detected	TCCATCTATTTCAGCGG	MIMAT0003491	chr5	111433194	111433209	-	0
mmu-miR-7010-3p	1.63844	0.712327	1.63844	up	0.1	0.1	-2.60961	-3.32194	Not Detected	Not Detected	CTGCAAAGGAAAGGAG	MIMAT0027925					0
mmu-miR-7010-5p	1.63844	0.712327	1.63844	up	0.1	0.1	-2.60961	-3.32194	Not Detected	Not Detected	TCAAGTTTCCCAATCCT	MIMAT0027924					0
mmu-miR-7011-3p	-5.83779	-2.54542	5.83779	down	0.1	9.14858	-2.60961	-0.06419	Not Detected	Detected	CTAGAGGAGGAGGGAA	MIMAT0027927					0
mmu-miR-7011-5p	2.67386	1.41892	2.67386	up	367.736	444.467	9.26638	7.84746	Detected	Detected	ACACCTCCCTCTCCC	MIMAT0027926					0
mmu-miR-7012-3p	1.63844	0.712327	1.63844	up	0.1	0.1	-2.60961	-3.32194	Not Detected	Not Detected	CTGGGAGAGGAGCC	MIMAT0027929					0
mmu-miR-7012-5p	-1.79865	-0.846917	1.79865	down	7.2165	44.5658	3.74603	4.59295	Detected	Detected	AGTCCCTGCCAACTC	MIMAT0027928					0
mmu-miR-7013-3p	1.63844	0.712327	1.63844	up	0.1	0.1	-2.60961	-3.32194	Not Detected	Not Detected	AGGAAGAGGCAACAGT	MIMAT0027931					0
mmu-miR-7013-5p	1.63844	0.712327	1.63844	up	0.1	0.1	-2.60961	-3.32194	Not Detected	Not Detected	CTACAACACTGGCCTC	MIMAT0027930					0
mmu-miR-7014-3p	-3.78694	-1.92103	3.78694	down	0.1	3.84977	-2.60961	-0.688578	Not Detected	Detected	CTGTGGTTGGTATGAAA	MIMAT0027933					0
mmu-miR-7014-5p	19.1866	4.26203	19.1866	up	704.672	110.489	10.1185	5.85644	Detected	Detected	CTGTCCCTTCCACAG	MIMAT0027932					0
mmu-miR-7015-3p	1.63844	0.712327	1.63844	up	0.1	0.1	-2.60961	-3.32194	Not Detected	Not Detected	CTAGTGCAGAGGACAG	MIMAT0027935					0
mmu-miR-7015-5p	-4.41457	-2.14227	4.41457	down	11.1577	173.568	4.36225	6.50452	Detected	Detected	GAACCCACAGCCTAC	MIMAT0027934					0
mmu-miR-7016-3p	1.75501	0.811481	1.75501	up	8.14625	18.3628	3.88805	3.07657	Detected	Detected	CTGGGGAGAGCAGG	MIMAT0027937					0
mmu-miR-7016-5p	8.13474	3.0241	8.13474	up	421.166	167.93	9.46384	6.43974	Detected	Detected	CTACTCTCGCTCCCC	MIMAT0027936					0
mmu-miR-7017-3p	2.30203	1.20291	2.30203	up	10.5818	17.8757	4.24153	3.03862	Detected	Detected	CTGGAGGGAGAGGAG	MIMAT0027939					0
mmu-miR-7017-5p	-6.56824	-2.71551	6.56824	down	0.1	11.5813	-2.60961	0.105895	Not Detected	Detected	ACAGCCCTAGTCTCAC	MIMAT0027938					0
mmu-miR-7018-3p	1.63844	0.712327	1.63844	up	0.1	0.1	-2.60961	-3.32194	Not Detected	Not Detected	CTGCAAGCCGGCA	MIMAT0027941					0
mmu-miR-7018-5p	1.52395	0.607819	1.52395	up	392.868	805.175	9.39747	8.78965	Detected	Detected	CCCCACCACTCCC	MIMAT0027940					0
mmu-miR-7019-3p	1.63844	0.712327	1.63844	up	0.1	0.1	-2.60961	-3.32194	Not Detected	Not Detected	CTGCAGAGAGGCGG	MIMAT0027943					0
mmu-miR-7019-5p	-3.73556	-1.90133	3.73556	down	4.70709	68.0257	3.2746	5.17593	Detected	Detected	ACTCCTGACAGCCCC	MIMAT0027942					0
mmu-miR-702-3p	2.12731	1.08903	2.12731	up	21.1191	33.3984	5.30457	4.21554	Detected	Detected	GGAGCGGGGTAAAG	MIMAT0003492					0
mmu-miR-702-5p	-4.81766	-2.26833	4.81766	down	0.1	6.23059	-2.60961	-0.34128	Not Detected	Detected	CATGCCAACCACCC	MIMAT0022931					0
mmu-miR-7020-3p	1.63844	0.712327	1.63844	up	0.1	0.1	-2.60961	-3.32194	Not Detected	Not Detected	CTGGGAGAGAAGAGAG	MIMAT0027945					0
mmu-miR-7020-5p	1.12388	0.168482	1.12388	up	137.901	449.682	8.02879	7.86031	Detected	Detected	CTGGTCACCCTCTCC	MIMAT0027944					0
mmu-miR-7021-3p	1.63844	0.712327	1.63844	up	0.1	0.1	-2.60961	-3.32194	Not Detected	Not Detected	CTAAGGAGCAGAAGCA	MIMAT0027947					0
mmu-miR-7021-5p	1.63844	0.712327	1.63844	up	0.1	0.1	-2.60961	-3.32194	Not Detected	Not Detected	TTGCTCTGTAATCAACTCC	MIMAT0027946					0
mmu-miR-7022-3p	2.04097	1.02925	2.04097	up	39.0625	68.9458	6.22785	5.1986	Detected	Detected	TGGGGGCAGAGGTC	MIMAT0027949					0
mmu-miR-7022-5p	3.80968	1.92967	3.80968	up	29.3754	26.4585	5.78734	3.85767	Detected	Detected	AAACAGAGCCCTTCCT	MIMAT0027948					0
mmu-miR-7023-3p	-6.58594	-2.71939	6.58594	down	0.1	11.6437	-2.60961	0.109777	Not Detected	Detected	CTGAGGGGCGCAG	MIMAT0027951					0
mmu-miR-7023-5p	9.21269	3.20362	9.21269	up	5.23169	13.0204	3.39401	0.190389	Detected	Detected	ACGCCCAATCCCAG	MIMAT0027950					0
mmu-miR-7024-3p	1.63844	0.712327	1.63844	up	0.1	0.1	-2.60961	-3.32194	Not Detected	Not Detected	CTGTAGGGAGCAGGG	MIMAT0027953					0
mmu-miR-7024-5p	-6.10346	-2.60963	6.10346	down	0.1	10.0002	-2.60961	1.51e-05	Not Detected	Detected	GCCAAGCAACCCATC	MIMAT0027952					0
mmu-miR-7025-3p	1.63844	0.712327	1.63844	up	0.1	0.1	-2.60961	-3.32194	Not Detected	Not Detected	CTGGTGAGCTGGAGT	MIMAT0027955					0
mmu-miR-7025-5p	1.24905	0.320828	1.24905	up	10.5969	27.789	4.24865	3.92782	Detected	Detected	GGGAGCCACCAGC	MIMAT0027954					0
mmu-miR-7026-3p	1.63844	0.712327	1.63844	up	0.1	0.1	-2.60961	-3.32194	Not Detected	Not Detected	CTAAGCCAAGACCAGA	MIMAT0027957					0
mmu-miR-7026-5p	1.63844	0.712327	1.63844	up	0.1	0.1	-2.60961	-3.32194	Not Detected	Not Detected	ATATACCCCATGGTCTCA	MIMAT0027956					0
mmu-miR-7027-3p	1.63844	0.712327	1.63844	up	0.1	0.1	-2.60961	-3.32194	Not Detected	Not Detected	CTGGAAGAGGAGAGAAA	MIMAT0027959					0
mmu-miR-7027-5p	2.0829	1.05859	2.0829	up	29.8792	50.3045	5.81495	4.75636	Detected	Detected	GCTCTGCTGTTTCTTC	MIMAT0027958					0
mmu-miR-7028-3p	1.30891	0.388367	1.30891	up	5.03922	17.3679	3.36279	2.97442	Detected	Detected	CTGGCCGAGGGG	MIMAT0027961					0
mmu-miR-7028-5p	-1.18727	-0.247647	1.18727	down	36.5638	161.777	6.15059	6.39823	Detected	Detected	CTCCTGACCCAAGC	MIMAT0027960					0
mmu-miR-7029-3p	1.63844	0.712327	1.63844	up	0.1	0.1	-2.60961	-3.32194	Not Detected	Not Detected	GATCTGGACACACAGA	MIMAT0027963					0
mmu-miR-7029-5p	1.63844	0.712327	1.63844	up	0.1	0.1	-2.60961	-3.32194	Not Detected	Not Detected	GCGCTGGCAGCC	MIMAT0027962					0
mmu-miR-703	1.36983	0.453994	1.36983	up	8.94372	22.1375	4.00775	3.55376	Detected	Detected	TTCTTTCCTTCTGAAGGTT	MIMAT0003493					0
mmu-miR-7030-3p	1.63844	0.712327	1.63844	up	0.1	0.1	-2.60961	-3.32194	Not Detected	Not Detected	CTGGAGAGATAACAGAGC	MIMAT0027965					0
mmu-miR-7030-5p	-4.11405	-2.04056	4.11405	down	0.1	4.54356	-2.60961	-0.569052	Not Detected	Detected	GACTAGCACAGCCAC	MIMAT0027964					0
mmu-miR-7031-3p	1.63844	0.712327	1.63844	up	0.1	0.1	-2.60961	-3.32194	Not Detected	Not Detected	CTAGGAGAGGGCAAGA	MIMAT0027967					0
mmu-miR-7031-5p	1.34328	0.425761	1.34328	up	69.7906	184.073	7.02792	6.60216	Detected	Detected	TCCCACCCTTCAGGC	MIMAT0027966					0
mmu-miR-7032-3p	1.63844	0.712327	1.63844	up	0.1	0.1	-2.60961	-3.32194	Not Detected	Not Detected	TGCAGGGCGGTACC	MIMAT0027969					0
mmu-miR-7032-5p	-2.51459	-1.33032	2.51459	down	36.1016	320.772	6.13683	7.46715	Detected	Detected	ACCACCCTCTCGGG	MIMAT0027968					0
mmu-miR-7033-3p	21.9914	4.45887	21.9914	up	459.692	64.7918	9.56173	5.10286	Detected	Detected	CTGCCCAAGAGAATGG	MIMAT0027971					0
mmu-miR-7033-5p	11.2887	3.49681	11.2887	up	996.003	275.956	10.717	7.22022	Detected	Detected	CCTGCCCCTCAGAC	MIMAT0027970					0
mmu-miR-7034-3p	1.63844	0.712327	1.63844	up	0.1	0.1	-2.60961	-3.32194	Not Detected	Not Detected	TGTAGGGTAGGGAAGG	MIMAT0027973					0
mmu-miR-7034-5p	-2.7924	-1.48151	2.7924	down	3.97954	43.953	3.09571	4.57722	Detected	Detected	AGCACATCCATCCCTC	MIMAT0027972					0
mmu-miR-7035-3p	1.63844	0.712327	1.63844	up	0.1	0.1	-2.60961	-3.32194	Not Detected	Not Detected	CTGCAGGGACAGCG	MIMAT0027975					0
mmu-miR-7035-5p	-87.5171	-6.45149	87.5171	down	0.1	26.1291	-2.60961	3.84188	Not Detected	Detected	TTCTGAGCCACTCTCC	MIMAT0027974					0
mmu-miR-7036a-3p	-4.34837	-2.12048	4.34837	down	0.1	5.07587	-2.60961	-0.489136	Not Detected	Detected	CTGGGAGGAGCGG	MIMAT0027977	chr5	137296688	137296677	+	0
mmu-miR-7036a-5p	-3.89251	-1.9607	3.89251	down	1580.84	25093.6	11.4922	13.4529	Detected	Detected	TCTCTTCCCCACCGA	MIMAT0027976	chr5	137296651	137296638	+	0
mmu-miR-7036b-3p	1.15906	0.212954	1.15906	up	9.83083	27.7054	4.13532	3.92237	Detected	Detected	GGACCCCGAGGC	MIMAT0029809					0
mmu-miR-7036b-5p	1.63844	0.712327	1.63844	up	0.1	0.1	-2.60961	-3.32194	Not Detected	Not Detected	GCTTCCACAGAGAACC	MIMAT0029808					0
mmu-miR-7037-3p	1.63844	0.712327	1.63844	up	0.1	0.1	-2.60961	-3.32194	Not Detected	Not Detected	CTGCAGGTGACATTAGG	MIMAT0027979					0
mmu-miR-7037-5p	-127.315	-6.99225	127.315	down	0.1	38.2598	-2.60961	4.38264	Not Detected	Detected	ACCATGATCTCCTGTGG	MIMAT0027978					0
mmu-miR-7038-3p	1.63844	0.712327	1.63844	up	0.1	0.1	-2.60961	-3.32194	Not Detected	Not Detected	CTGTAAGAAGGCAGGA	MIMAT0027981					0
mmu-miR-7038-5p	-49.9335	-5.64194	49.9335	down	0.1	17.807	-2.60961	3.03232	Not Detected	Detected	CACAGCAGCCCTTC	MIMAT0027980					0
mmu-miR-7039-3p	-5.35584	-2.42111	5.35584	down	0.1	7.70037	-2.60961	-0.1885	Not Detected	Detected	CTGGAAGGGAGGGC	MIMAT0027983					0
mmu-miR-7039-5p	873.138	9.77007	873.138	up	509.63	9.94703	9.76623	-0.00383103	Detected	Detected	ACGCGATGCTCTCC	MIMAT0027982					0
mmu-miR-704	1.63844	0.712327	1.63844	up	0.1	0.1	-2.60961	-3.32194	Not Detected	Not Detected	CTAGGAGCAGAGCAC	MIMAT0003494					0
mmu-miR-7040-3p	1.63844	0.712327	1.63844	up	0.1	0.1	-2.60961	-3.32194	Not Detected	Not Detected	CTACGTGAGAGAGAGG	MIMAT0027985					0
mmu-miR-7040-5p	2.85091	1.51142	2.85091	up	157.082	186.431	8.14093	6.62951	Detected	Detected	CGCCTCCATCTCCC	MIMAT0027984					0
mmu-miR-7041-3p	1.63844	0.712327	1.63844	up	0.1	0.1	-2.60961	-3.32194	Not Detected	Not Detected	CTGAGGGAAGAAGAGAA	MIMAT0027987					0
mmu-miR-7041-5p	-3.63375	-1.86146	3.63375	down	0.1	3.5446	-2.60961	-0.748153	Not Detected	Detected	TCAACTGAGTCTCCATTC	MIMAT0027986					0
mmu-miR-7042-3p	1.63844	0.712327	1.63844	up	0.1	0.1	-2.60961	-3.32194	Not Detected	Not Detected	CTGAGAGAAAACAAAGGG	MIMAT0027989					0
mmu-miR-7042-5p	-2.56726	-1.36023	2.56726	down	1252.6	11781.7	11.1756	12.5358	Detected	Detected	GTGGCCCTTCTGCT	MIMAT0027988					0
mmu-miR-7043-3p	1.63844	0.712327	1.63844	up	0.1	0.1	-2.60961	-3.32194	Not Detected	Not Detected	CTGAAAACAGAGAGGC	MIMAT0027991					0
mmu-miR-7043-5p	-1.8956	-0.922652	1.8956	down	24.9435	175.91	5.59364	6.51629	Detected	Detected	AAAAATGCCTCTCTGCTT	MIMAT0027990					0
mmu-miR-7044-3p	1.63844	0.712327	1.63844	up	0.1	0.1	-2.60961	-3.32194	Not Detected	Not Detected	CTGTGAGGGTCGGG	MIMAT0027993					0
mmu-miR-7044-5p	-2.45552	-1.29603	2.45552	down	118.07	941.403	7.79996	9.09599	Detected	Detected	GCCGCCACCACC	MIMAT0027992					0
mmu-miR-7045-3p	1.3243	0.405235	1.3243	up	29.6138	81.0318	5.80623	5.401	Detected	Detected	CTGTGCGGGGGA	MIMAT0027995					0
mmu-miR-7045-5p	2.12354	1.08647	2.12354	up	364.527	507.437	9.23156	8.14509	Detected	Detected	AGTCCCCCTCCCC	MIMAT0027994					0
mmu-miR-7046-3p	1.74306	0.801622	1.74306	up	29.9484	61.3326	5.8261	5.02448	Detected	Detected	CTGTAGGGGGATGGG	MIMAT0027997					0
mmu-miR-7046-5p	1.6418	0.715282	1.6418	up	170.175	332.369	8.22563	7.51035	Detected	Detected	CCTGGCTCCCAGC	MIMAT0027996					0
mmu-miR-7047-3p	14.9709	3.90409	14.9709	up	8.48074	10.6426	3.94901	0.0449281	Detected	Detected	GGAAGGAGGAAGGGT	MIMAT0027999					0
mmu-miR-7047-5p	3.98533	1.9947	3.98533	up	4217.48	4271.41	13.1703	11.1756	Detected	Detected	TCAGACCCAGCCCT	MIMAT0027998					0
mmu-miR-7048-3p	-5.94146	-2.57082	5.94146	down	0.1	9.47639	-2.60961	-0.0387952	Not Detected	Detected	CTGGGGAAAGAGAATGG	MIMAT0028001					0
mmu-miR-7048-5p	2.54818	1.34947	2.54818	up	1009.59	1146.13	10.7355	9.38606	Detected	Detected	GCTTCCTCACCTCTC	MIMAT0028000					0
mmu-miR-7049-3p	1.63844	0.712327	1.63844	up	0.1	0.1	-2.60961	-3.32194	Not Detected	Not Detected	CTGAGGCAGACAGGG	MIMAT0028003					0
mmu-miR-7049-5p	1.86157	0.896524	1.86157	up	14.8966	27.2175	4.7948	3.89828	Detected	Detected	CCGCCTACCTGACT	MIMAT0028002					0
mmu-miR-705	-1.53569	-0.618885	1.53569	down	109.017	571.748	7.68982	8.3087	Detected	Detected	TGCCCACCCCACC	MIMAT0003495					0
mmu-miR-7050-3p	11.8616	3.56822	11.8616	up	7.54004	13.6592	3.79316	0.224939	Detected	Detected	CTGGGGAGATAAAGGC	MIMAT0028005					0
mmu-miR-7050-5p	1.99136	0.993753	1.99136	up	369.56	553.912	9.27078	8.27703	Detected	Detected	TCTCTCACCCCCTTC	MIMAT0028004					0
mmu-miR-7051-3p	1.63844	0.712327	1.63844	up	0.1	0.1	-2.60961	-3.32194	Not Detected	Not Detected	GCACACAGGAATCAGT	MIMAT0028007					0
mmu-miR-7051-5p	58.1947	5.86282	58.1947	up	35.0078	13.8802	6.09933	0.236515	Detected	Detected	TGACCCAACTTCCTCC	MIMAT0028006					0
mmu-miR-7052-3p	2.60187	1.37955	2.60187	up	13.5353	19.7183	4.63298	3.25343	Detected	Detected	CTGGGAAGGAGGGG	MIMAT0028009					0
mmu-miR-7052-5p	-2.14057	-1.098	2.14057	down	13.5366	101.226	4.63887	5.73687	Detected	Detected	AAAGGCCTCCACCTT	MIMAT0028008					0
mmu-miR-7053-3p	11.0343	3.46392	11.0343	up	6.22942	11.3263	3.55376	0.0898371	Detected	Detected	CTGGGGAAGGAGACA	MIMAT0028011					0
mmu-miR-7053-5p	1.05696	0.0799246	1.05696	up	4.29612	18.3641	3.17563	3.09571	Detected	Detected	CCAGTAGCCTGCCT	MIMAT0028010					0
mmu-miR-7054-3p	-29.5173	-4.88349	29.5173	down	0.1	15.0951	-2.60961	2.27387	Not Detected	Detected	CTGGAAGGGGCCA	MIMAT0028013					0
mmu-miR-7054-5p	19.046	4.25141	19.046	up	6.6055	4.20823	3.62706	-0.624357	Detected	Detected	AGTACTCAGCCCAACC	MIMAT0028012					0
mmu-miR-7055-3p	2.06444	1.04575	2.06444	up	20.8348	33.6439	5.28198	4.23623	Detected	Detected	CTGGTGGGGTATCAAA	MIMAT0028015					0
mmu-miR-7055-5p	1.63844	0.712327	1.63844	up	0.1	0.1	-2.60961	-3.32194	Not Detected	Not Detected	CCAACTCAGATAACCCA	MIMAT0028014					0
mmu-miR-7056-3p	-5.8162	-2.54008	5.8162	down	0.1	9.08104	-2.60961	-0.0695353	Not Detected	Detected	CTGTGGTGGGAGACA	MIMAT0028017					0
mmu-miR-7056-5p	-1.57033	-0.651067	1.57033	down	66.5198	341.517	6.89215	7.54322	Detected	Detected	AACCTCTCTGTCCTCC	MIMAT0028016					0
mmu-miR-7057-3p	-5.54645	-2.47157	5.54645	down	0.1	8.25824	-2.60961	-0.138047	Not Detected	Detected	GGTGGAGAAAGACATCA	MIMAT0028019					0
mmu-miR-7057-5p	5.88964	2.55818	5.88964	up	53.0306	30.4267	6.63809	4.07991	Detected	Detected	AACTTGAGTCCTCTCCT	MIMAT0028018					0
mmu-miR-7058-3p	1.63844	0.712327	1.63844	up	0.1	0.1	-2.60961	-3.32194	Not Detected	Not Detected	CTGGAAGAAAGGAAGGA	MIMAT0028021					0
mmu-miR-7058-5p	-2.51631	-1.33131	2.51631	down	39.105	355.8	6.24786	7.57917	Detected	Detected	ACTTCCACGGTCACC	MIMAT0028020					0
mmu-miR-7059-3p	1.63844	0.712327	1.63844	up	0.1	0.1	-2.60961	-3.32194	Not Detected	Not Detected	CTGGGAGGACAAACA	MIMAT0028023					0
mmu-miR-7059-5p	1.63844	0.712327	1.63844	up	0.1	0.1	-2.60961	-3.32194	Not Detected	Not Detected	ACTGAAAGCCGCAGT	MIMAT0028022					0
mmu-miR-706	-1.55054	-0.632771	1.55054	down	5.02655	28.5438	3.35724	3.99001	Detected	Detected	TTTTTTGAGACAGGGTTTC	MIMAT0003496					0
mmu-miR-7060-3p	1.63844	0.712327	1.63844	up	0.1	0.1	-2.60961	-3.32194	Not Detected	Not Detected	CTGAGTAGAAGGTAGAGT	MIMAT0028025					0
mmu-miR-7060-5p	1.02923	0.0415721	1.02923	up	3.10704	16.0273	2.82592	2.78435	Detected	Detected	TCCCATTCTACCCAGC	MIMAT0028024					0
mmu-miR-7061-3p	1.63844	0.712327	1.63844	up	0.1	0.1	-2.60961	-3.32194	Not Detected	Not Detected	CTAAAAGGAAATAAAAGGGA	MIMAT0028027					0
mmu-miR-7061-5p	-6.92798	-2.79244	6.92798	down	0.1	12.8846	-2.60961	0.182824	Not Detected	Detected	AAAATCACCTCCTATTTCC	MIMAT0028026					0
mmu-miR-7062-3p	2.06158	1.04375	2.06158	up	16.3045	27.3416	4.9471	3.90335	Detected	Detected	CTGTGGGGCCAGG	MIMAT0028029					0
mmu-miR-7062-5p	1.63844	0.712327	1.63844	up	0.1	0.1	-2.60961	-3.32194	Not Detected	Not Detected	AGACACTCCACAAGCT	MIMAT0028028					0
mmu-miR-7063-3p	1.59205	0.670885	1.59205	up	7.49747	18.502	3.77952	3.10864	Detected	Detected	CTTAAGAGGGGCAGAG	MIMAT0028031					0
mmu-miR-7063-5p	1.70756	0.771935	1.70756	up	11.481	23.0332	4.39265	3.62071	Detected	Detected	TGTGCTCAGCCTGC	MIMAT0028030					0
mmu-miR-7064-3p	1.63844	0.712327	1.63844	up	0.1	0.1	-2.60961	-3.32194	Not Detected	Not Detected	AGAGAGACATAAAGGGCC	MIMAT0028033					0
mmu-miR-7064-5p	1.63844	0.712327	1.63844	up	0.1	0.1	-2.60961	-3.32194	Not Detected	Not Detected	AGCAAATGACCTTTATGCC	MIMAT0028032					0
mmu-miR-7065-3p	1.63844	0.712327	1.63844	up	0.1	0.1	-2.60961	-3.32194	Not Detected	Not Detected	CTGTGCAAACAGGAAA	MIMAT0028035					0
mmu-miR-7065-5p	202.797	7.66389	202.797	up	11.0949	0.1	4.34195	-3.32194	Detected	Not Detected	TCCTGGTTTACCTGCT	MIMAT0028034					0
mmu-miR-7066-3p	1.63844	0.712327	1.63844	up	0.1	0.1	-2.60961	-3.32194	Not Detected	Not Detected	CTGGGAGGCAGGC	MIMAT0028037					0
mmu-miR-7066-5p	5.3305	2.41427	5.3305	up	19.8931	16.0963	5.21345	2.79918	Detected	Detected	CCTCTACTCATTTCCCA	MIMAT0028036					0
mmu-miR-7067-3p	3.26318	1.70628	3.26318	up	33.6358	35.6869	6.00459	4.29831	Detected	Detected	CTGTGGGGAGGGAA	MIMAT0028039					0
mmu-miR-7067-5p	1.63844	0.712327	1.63844	up	0.1	0.1	-2.60961	-3.32194	Not Detected	Not Detected	TCCGTGTGCAACCA	MIMAT0028038					0
mmu-miR-7068-3p	1.63844	0.712327	1.63844	up	0.1	0.1	-2.60961	-3.32194	Not Detected	Not Detected	CTGAGAGTCAGTCCAG	MIMAT0028043					0
mmu-miR-7068-5p	-1.17221	-0.229235	1.17221	down	26.8398	115.211	5.68735	5.91658	Detected	Detected	CCACCCCATACTGAG	MIMAT0028042					0
mmu-miR-7069-3p	2.15656	1.10873	2.15656	up	8.18891	16.0682	3.90335	2.79462	Detected	Detected	TGTAGGGGTTGGCAG	MIMAT0028045					0
mmu-miR-7069-5p	-1.74561	-0.803727	1.74561	down	9.01764	52.9055	4.01863	4.82236	Detected	Detected	GTGTCACCCTCCCA	MIMAT0028044					0
mmu-miR-707	1.63844	0.712327	1.63844	up	0.1	0.1	-2.60961	-3.32194	Not Detected	Not Detected	CGTAGGCAAGCGGCA	MIMAT0003497					0
mmu-miR-7070-3p	-6.49403	-2.69911	6.49403	down	0.1	11.321	-2.60961	0.0895021	Not Detected	Detected	CTGGAGGGAAGGAGA	MIMAT0028047					0
mmu-miR-7070-5p	1.08442	0.11693	1.08442	up	119.345	406.739	7.84746	7.73053	Detected	Detected	TCCTGCCTCAGCTCC	MIMAT0028046					0
mmu-miR-7071-3p	1.63844	0.712327	1.63844	up	0.1	0.1	-2.60961	-3.32194	Not Detected	Not Detected	CTGCGGGAACCGA	MIMAT0028049					0
mmu-miR-7071-5p	1.63844	0.712327	1.63844	up	0.1	0.1	-2.60961	-3.32194	Not Detected	Not Detected	CGCTGCAGCACCT	MIMAT0028048					0
mmu-miR-7072-3p	10.9004	3.44631	10.9004	up	6.34584	11.8685	3.56988	0.123572	Detected	Detected	CTGGGGAAGAAGAGAA	MIMAT0028051					0
mmu-miR-7072-5p	1.46168	0.547627	1.46168	up	22.4467	54.6217	5.4249	4.87728	Detected	Detected	GCCTTGCCTCTTGTC	MIMAT0028050					0
mmu-miR-7073-3p	1.89153	0.919556	1.89153	up	7.73094	16.7038	3.82326	2.90371	Detected	Detected	CTGTTGGGGAGGAAA	MIMAT0028053					0
mmu-miR-7073-5p	1.63844	0.712327	1.63844	up	0.1	0.1	-2.60961	-3.32194	Not Detected	Not Detected	TCATAGTCTTTCAATTCCC	MIMAT0028052					0
mmu-miR-7074-3p	1.63844	0.712327	1.63844	up	0.1	0.1	-2.60961	-3.32194	Not Detected	Not Detected	CTGCAGGGAGAGG	MIMAT0028055					0
mmu-miR-7074-5p	-7.02849	-2.81321	7.02849	down	0.1	13.2611	-2.60961	0.203602	Not Detected	Detected	ACTGGAGCCCTAGCC	MIMAT0028054					0
mmu-miR-7075-3p	1.63844	0.712327	1.63844	up	0.1	0.1	-2.60961	-3.32194	Not Detected	Not Detected	CTGGGAAAGAAGACATG	MIMAT0028057					0
mmu-miR-7075-5p	4.38585	2.13286	4.38585	up	119.969	100.779	7.85649	5.72364	Detected	Detected	AAAACCATGTCCTCCTC	MIMAT0028056					0
mmu-miR-7076-3p	2.90816	1.54011	2.90816	up	7.62643	15.0818	3.81217	2.27206	Detected	Detected	CTGGGGAGACAGTGG	MIMAT0028059					0
mmu-miR-7076-5p	-5.64353	-2.4966	5.64353	down	0.1	8.54987	-2.60961	-0.113013	Not Detected	Detected	TGAGACCATACCACCTC	MIMAT0028058					0
mmu-miR-7077-3p	1.63844	0.712327	1.63844	up	0.1	0.1	-2.60961	-3.32194	Not Detected	Not Detected	CTGCCAGGAGCCA	MIMAT0028061					0
mmu-miR-7077-5p	-5.58801	-2.48233	5.58801	down	0.1	8.38245	-2.60961	-0.127278	Not Detected	Detected	GCCTGCCATGGGA	MIMAT0028060					0
mmu-miR-7078-3p	1.63844	0.712327	1.63844	up	0.1	0.1	-2.60961	-3.32194	Not Detected	Not Detected	CTGTGGATGATAAAAAAAGT	MIMAT0028063					0
mmu-miR-7078-5p	1.63844	0.712327	1.63844	up	0.1	0.1	-2.60961	-3.32194	Not Detected	Not Detected	AGCGTCTCCTACCAC	MIMAT0028062					0
mmu-miR-7079-3p	1.63844	0.712327	1.63844	up	0.1	0.1	-2.60961	-3.32194	Not Detected	Not Detected	CTGGAAAGAGAACAGAAG	MIMAT0028065					0
mmu-miR-7079-5p	1.63844	0.712327	1.63844	up	0.1	0.1	-2.60961	-3.32194	Not Detected	Not Detected	CAGGACTCACTGCCT	MIMAT0028064					0
mmu-miR-708-3p	-2.74651	-1.4576	2.74651	down	0.1	2.02497	-2.60961	-1.15201	Not Detected	Detected	CTAGAAGCTCACAGTCT	MIMAT0003498	chr7	103398012	103398027	-	0
mmu-miR-708-5p	-1.04291	-0.0606136	1.04291	down	8.23927	28.477	3.91526	3.97587	Detected	Detected	CCCAGCTAGATTGTA	MIMAT0004828	chr7	103397969	103397982	-	0
mmu-miR-7080-3p	1.89596	0.922925	1.89596	up	17.3553	30.7281	5.02878	4.10585	Detected	Detected	AGGGAACGGAGGGG	MIMAT0028067					0
mmu-miR-7080-5p	-1.82896	-0.87102	1.82896	down	9.0473	55.6014	4.02742	4.89844	Detected	Detected	CCAAACCCACCTCC	MIMAT0028066					0
mmu-miR-7081-3p	1.63844	0.712327	1.63844	up	0.1	0.1	-2.60961	-3.32194	Not Detected	Not Detected	TGTGAGGAGGATACCAG	MIMAT0028069					0
mmu-miR-7081-5p	5.35542	2.421	5.35542	up	34.295	23.3591	6.06259	3.64159	Detected	Detected	TAATCCCCGGCCGA	MIMAT0028068					0
mmu-miR-7082-3p	1.63844	0.712327	1.63844	up	0.1	0.1	-2.60961	-3.32194	Not Detected	Not Detected	GGAGACAGACAGCAAG	MIMAT0028071					0
mmu-miR-7082-5p	4.57797	2.19471	4.57797	up	929.022	625.817	10.6067	8.41196	Detected	Detected	CCTCCCCTCCTCC	MIMAT0028070					0
mmu-miR-7083-3p	1.87351	0.905745	1.87351	up	7.0865	16.1708	3.71251	2.80676	Detected	Detected	CTGGGGTCCAGGAG	MIMAT0028073					0
mmu-miR-7083-5p	-3.78884	-1.92176	3.78884	down	3.73144	58.0618	3.02144	4.9432	Detected	Detected	TCTCTGCTTGTCCAGC	MIMAT0028072					0
mmu-miR-7084-3p	8.24205	3.043	8.24205	up	3.65694	9.47882	3.00439	-0.0386102	Detected	Detected	GCAGAGGACAGGGG	MIMAT0028075					0
mmu-miR-7084-5p	1.06148	0.0860796	1.06148	up	15.4427	50.2497	4.84163	4.75555	Detected	Detected	ACTCTCTACCTCTATCCTC	MIMAT0028074					0
mmu-miR-7085-3p	1.62752	0.702679	1.62752	up	14.5213	29.9486	4.75636	4.05368	Detected	Detected	GAAGGTGGGGAGAGG	MIMAT0028077					0
mmu-miR-7085-5p	-1.60177	-0.679663	1.60177	down	28.9815	170.236	5.77333	6.453	Detected	Detected	TCCTGCTGGCCTGC	MIMAT0028076					0
mmu-miR-7086-3p	1.63844	0.712327	1.63844	up	0.1	0.1	-2.60961	-3.32194	Not Detected	Not Detected	CTGAGGAGATATCAGAACG	MIMAT0028079					0
mmu-miR-7086-5p	-5.39042	-2.4304	5.39042	down	0.1	7.80014	-2.60961	-0.179214	Not Detected	Detected	TGCCCAAACCTTTCTC	MIMAT0028078					0
mmu-miR-7087-3p	1.53804	0.621098	1.53804	up	6.08792	16.8207	3.53632	2.91522	Detected	Detected	CTGGCAGGGGAGAG	MIMAT0028081					0
mmu-miR-7087-5p	5.72495	2.51726	5.72495	up	23.6985	17.6079	5.52166	3.00439	Detected	Detected	AGACCAGCTCCACAC	MIMAT0028080					0
mmu-miR-7088-3p	1.63844	0.712327	1.63844	up	0.1	0.1	-2.60961	-3.32194	Not Detected	Not Detected	GGAAGCAATGGAGGAA	MIMAT0028083					0
mmu-miR-7088-5p	1.27324	0.3485	1.27324	up	65.9278	176.84	6.87253	6.52403	Detected	Detected	GTTTCCCCTCCTCAC	MIMAT0028082					0
mmu-miR-7089-3p	1.63844	0.712327	1.63844	up	0.1	0.1	-2.60961	-3.32194	Not Detected	Not Detected	CTGTGGAGACAGCAG	MIMAT0028085					0
mmu-miR-7089-5p	1.63844	0.712327	1.63844	up	0.1	0.1	-2.60961	-3.32194	Not Detected	Not Detected	CCCAGGAGTCTGTAGG	MIMAT0028084					0
mmu-miR-709	-1.28994	-0.367305	1.28994	down	2221.23	9380	11.9456	12.3129	Detected	Detected	TCCTCCTGCCTC	MIMAT0003499					0
mmu-miR-7090-3p	1.63844	0.712327	1.63844	up	0.1	0.1	-2.60961	-3.32194	Not Detected	Not Detected	CTGCAAAGTCAGACATC	MIMAT0028087					0
mmu-miR-7090-5p	-5.94062	-2.57061	5.94062	down	0.1	9.47371	-2.60961	-0.0389992	Not Detected	Detected	CTCATGGTGTCCCAA	MIMAT0028086					0
mmu-miR-7091-3p	1.63844	0.712327	1.63844	up	0.1	0.1	-2.60961	-3.32194	Not Detected	Not Detected	CTAGAGACGACAGAAGC	MIMAT0028089					0
mmu-miR-7091-5p	1.63844	0.712327	1.63844	up	0.1	0.1	-2.60961	-3.32194	Not Detected	Not Detected	GCCATGGAATCTATCACC	MIMAT0028088					0
mmu-miR-7092-3p	1.63844	0.712327	1.63844	up	0.1	0.1	-2.60961	-3.32194	Not Detected	Not Detected	CTAAGGCAAACAAAACAA	MIMAT0028091					0
mmu-miR-7092-5p	1.63844	0.712327	1.63844	up	0.1	0.1	-2.60961	-3.32194	Not Detected	Not Detected	AATGATTCTGTGAGTTTGC	MIMAT0028090					0
mmu-miR-7093-3p	1.63844	0.712327	1.63844	up	0.1	0.1	-2.60961	-3.32194	Not Detected	Not Detected	CTGCAGGATGACAGAT	MIMAT0028093					0
mmu-miR-7093-5p	-36.5739	-5.19274	36.5739	down	0.1	15.5898	-2.60961	2.58313	Not Detected	Detected	AGGTTTTCCTTCTGTCAT	MIMAT0028092					0
mmu-miR-7094-3p	1.63844	0.712327	1.63844	up	0.1	0.1	-2.60961	-3.32194	Not Detected	Not Detected	TGTGGAGAGAACAGCA	MIMAT0028095					0
mmu-miR-7094b-2-5p	1.63844	0.712327	1.63844	up	0.1	0.1	-2.60961	-3.32194	Not Detected	Not Detected	TCAGACCCTGTATCCTC	MIMAT0028096					0
mmu-miR-710	1.96877	0.977291	1.96877	up	269.328	463.993	8.8899	7.91261	Detected	Detected	CTCAACTCTCCCCA	MIMAT0003500					0
mmu-miR-711	2.73877	1.45353	2.73877	up	235.794	285.009	8.75663	7.3031	Detected	Detected	CTTACATCTCTCCCCG	MIMAT0003501					0
mmu-miR-7115-3p	1.667	0.737258	1.667	up	34.9292	77.2179	6.08865	5.35139	Detected	Detected	CTGTGGGGGCAGG	MIMAT0028128					0
mmu-miR-7115-5p	1.63844	0.712327	1.63844	up	0.1	0.1	-2.60961	-3.32194	Not Detected	Not Detected	ACAATTCGGCACCAC	MIMAT0028127					0
mmu-miR-7116-3p	1.63844	0.712327	1.63844	up	0.1	0.1	-2.60961	-3.32194	Not Detected	Not Detected	CTGAGAAGGCAAAGGA	MIMAT0028130					0
mmu-miR-7116-5p	1.63844	0.712327	1.63844	up	0.1	0.1	-2.60961	-3.32194	Not Detected	Not Detected	TTTTTTTTCCTGATGTCTTC	MIMAT0028129					0
mmu-miR-7117-3p	1.7705	0.824153	1.7705	up	21.4227	41.5397	5.32896	4.5048	Detected	Detected	CTGGGGGAAAGAGAA	MIMAT0028132					0
mmu-miR-7117-5p	1.63844	0.712327	1.63844	up	0.1	0.1	-2.60961	-3.32194	Not Detected	Not Detected	TATCCTCAGCTGAGCC	MIMAT0028131					0
mmu-miR-7118-3p	1.63844	0.712327	1.63844	up	0.1	0.1	-2.60961	-3.32194	Not Detected	Not Detected	TGTGGAGGAGGACGT	MIMAT0028134					0
mmu-miR-7118-5p	2.2619	1.17753	2.2619	up	1256.36	1682.49	11.1847	10.0072	Detected	Detected	GTTCCCTCTCCCGC	MIMAT0028133					0
mmu-miR-7119-3p	1.63844	0.712327	1.63844	up	0.1	0.1	-2.60961	-3.32194	Not Detected	Not Detected	CTGGAGGAAACGGTG	MIMAT0028136					0
mmu-miR-7119-5p	1.63844	0.712327	1.63844	up	0.1	0.1	-2.60961	-3.32194	Not Detected	Not Detected	AGAAGGCACCCAATCC	MIMAT0028135					0
mmu-miR-712-3p	-1.41543	-0.501241	1.41543	down	8.51729	40.2061	3.9572	4.45844	Detected	Detected	CAACACCCGGGGGT	MIMAT0003743					0
mmu-miR-712-5p	-1.09267	-0.127858	1.09267	down	59.3248	208.259	6.74467	6.87253	Detected	Detected	GGTACCGCCCGGG	MIMAT0003502					0
mmu-miR-713	-3.57798	-1.83915	3.57798	down	0.1	3.43664	-2.60961	-0.770465	Not Detected	Detected	GCTGTGTGCCTTC	MIMAT0003504					0
mmu-miR-714	-4.3567	-2.12324	4.3567	down	44.0127	658.562	6.39979	8.52303	Detected	Detected	GCGACCGACCGGCC	MIMAT0003505					0
mmu-miR-717	-4.30634	-2.10646	4.30634	down	0.1	4.97821	-2.60961	-0.50315	Not Detected	Detected	AGAGAAGGTATCTCTGTCT	MIMAT0003510					0
mmu-miR-718	-1.37518	-0.459625	1.37518	down	10.6838	49.162	4.26424	4.72386	Detected	Detected	CGACACCCGGCCG	MIMAT0003514					0
mmu-miR-719	1.63844	0.712327	1.63844	up	0.1	0.1	-2.60961	-3.32194	Not Detected	Not Detected	AACATTTTTCTGTAGCCGAG	MIMAT0003465					0
mmu-miR-721	-1.29267	-0.370354	1.29267	down	171.866	714.424	8.25888	8.62923	Detected	Detected	TTCCCCCTTTTAATT	MIMAT0003515					0
mmu-miR-7210-3p	1.63844	0.712327	1.63844	up	0.1	0.1	-2.60961	-3.32194	Not Detected	Not Detected	AGCCACATTGTTACTTACA	MIMAT0028389					0
mmu-miR-7210-5p	-3.46054	-1.791	3.46054	down	0.1	3.21474	-2.60961	-0.818613	Not Detected	Detected	CTTTGTGCCTGTCTACA	MIMAT0028388					0
mmu-miR-7211-3p	-3.2164	-1.68545	3.2164	down	12.0377	138.029	4.46514	6.15059	Detected	Detected	GCATCCTCCCTACAGT	MIMAT0028391					0
mmu-miR-7211-5p	3.40233	1.76652	3.40233	up	10.592	15.5137	4.24313	2.4766	Detected	Detected	GGTGGAGTGGCAGA	MIMAT0028390					0
mmu-miR-7212-3p	1.63844	0.712327	1.63844	up	0.1	0.1	-2.60961	-3.32194	Not Detected	Not Detected	GACCTGGAGACGTGT	MIMAT0028393					0
mmu-miR-7212-5p	-4.94537	-2.30608	4.94537	down	0.1	6.56531	-2.60961	-0.303532	Not Detected	Detected	CCTACCACACAAGCC	MIMAT0028392					0
mmu-miR-7213-3p	-5.01964	-2.32758	5.01964	down	0.1	6.76398	-2.60961	-0.282028	Not Detected	Detected	AGACTGGCTCTCTTGAG	MIMAT0028395					0
mmu-miR-7213-5p	1.63844	0.712327	1.63844	up	0.1	0.1	-2.60961	-3.32194	Not Detected	Not Detected	GCTACCTCAAGAGACC	MIMAT0028394					0
mmu-miR-7214-3p	21.5527	4.4298	21.5527	up	13.9766	14.4508	4.69537	0.265574	Detected	Detected	TGCGCTCAAGGGGT	MIMAT0028397					0
mmu-miR-7214-5p	1.63844	0.712327	1.63844	up	0.1	0.1	-2.60961	-3.32194	Not Detected	Not Detected	TTCTCATTCCAACCCAG	MIMAT0028396					0
mmu-miR-7215-3p	20.1274	4.33109	20.1274	up	6.95487	4.0718	3.68296	-0.648131	Detected	Detected	CCGCTTTTCTGCCT	MIMAT0028399					0
mmu-miR-7215-5p	1.63844	0.712327	1.63844	up	0.1	0.1	-2.60961	-3.32194	Not Detected	Not Detected	GTAGCTCAGCTTGGAC	MIMAT0028398					0
mmu-miR-7216-3p	1.63844	0.712327	1.63844	up	0.1	0.1	-2.60961	-3.32194	Not Detected	Not Detected	GCCGGAAAAGACCA	MIMAT0028401					0
mmu-miR-7216-5p	1.20435	0.268249	1.20435	up	102.78	287.252	7.57917	7.31092	Detected	Detected	TCTGGGTCCTCTGCC	MIMAT0028400					0
mmu-miR-7217-3p	-5.34598	-2.41845	5.34598	down	0.1	7.67204	-2.60961	-0.191159	Not Detected	Detected	TCTTCTTGCTTGTGGG	MIMAT0028403					0
mmu-miR-7217-5p	1.3232	0.404027	1.3232	up	17.8769	47.5154	5.07726	4.67323	Detected	Detected	CCTTCTGTCTCACAAGA	MIMAT0028402					0
mmu-miR-7218-3p	4.84523	2.27656	4.84523	up	100.014	70.3333	7.51035	5.23378	Detected	Detected	CCCCAGGCTAGAATG	MIMAT0028405					0
mmu-miR-7218-5p	9.60843	3.2643	9.60843	up	384.868	132.153	9.34947	6.08517	Detected	Detected	CCCTCTACACTAAACCC	MIMAT0028404					0
mmu-miR-7219-3p	1.63844	0.712327	1.63844	up	0.1	0.1	-2.60961	-3.32194	Not Detected	Not Detected	AGTGTGTTAGAAACCCG	MIMAT0028407					0
mmu-miR-7219-5p	-5.80609	-2.53757	5.80609	down	19.7005	410.442	5.20542	7.74298	Detected	Detected	TCTCAACCCTGAGCTC	MIMAT0028406					0
mmu-miR-7220-3p	1.63844	0.712327	1.63844	up	0.1	0.1	-2.60961	-3.32194	Not Detected	Not Detected	TCGGACTGAGACCTTG	MIMAT0028409					0
mmu-miR-7220-5p	1.63844	0.712327	1.63844	up	0.1	0.1	-2.60961	-3.32194	Not Detected	Not Detected	GCCAAGGTACCAAGAG	MIMAT0028408					0
mmu-miR-7221-3p	1.00885	0.0127134	1.00885	up	161.403	507.745	8.16494	8.15222	Detected	Detected	CCAGTCCCCAGCC	MIMAT0028411					0
mmu-miR-7221-5p	1.83802	0.878155	1.83802	up	40.0983	82.1607	6.30227	5.42411	Detected	Detected	CCCACCTGTGACCA	MIMAT0028410					0
mmu-miR-7222-3p	1.58125	0.661065	1.58125	up	383.124	745.261	9.34404	8.68298	Detected	Detected	CTGCTCCTGCCCA	MIMAT0028413					0
mmu-miR-7222-5p	1.63844	0.712327	1.63844	up	0.1	0.1	-2.60961	-3.32194	Not Detected	Not Detected	AGTCCAGCTCAGAGCC	MIMAT0028412					0
mmu-miR-7223-3p	1.63844	0.712327	1.63844	up	0.1	0.1	-2.60961	-3.32194	Not Detected	Not Detected	CCTAGCTTGTTCGAGA	MIMAT0028415					0
mmu-miR-7223-5p	-137.586	-7.10419	137.586	down	0.1	41.4057	-2.60961	4.49458	Not Detected	Detected	CCGACACCTCAGCA	MIMAT0028414					0
mmu-miR-7224-3p	3.91529	1.96912	3.91529	up	28.0961	25.0946	5.73687	3.76775	Detected	Detected	GTGGGTGGTCCTCT	MIMAT0028417					0
mmu-miR-7224-5p	-1.16038	-0.214599	1.16038	down	4.49301	21.4016	3.22133	3.43593	Detected	Detected	TCTTCACTGAGGGGC	MIMAT0028416					0
mmu-miR-7225-3p	1.63844	0.712327	1.63844	up	0.1	0.1	-2.60961	-3.32194	Not Detected	Not Detected	TGCTGCAGAGGCTGT	MIMAT0028419					0
mmu-miR-7225-5p	1.63844	0.712327	1.63844	up	0.1	0.1	-2.60961	-3.32194	Not Detected	Not Detected	GGCTTCTACACAGTCTA	MIMAT0028418					0
mmu-miR-7226-3p	-6.21297	-2.63528	6.21297	down	0.1	10.3623	-2.60961	0.0256721	Not Detected	Detected	CTGCTCAGAGAATGGC	MIMAT0028421					0
mmu-miR-7226-5p	2.50786	1.32646	2.50786	up	168.143	210.813	8.21012	6.88367	Detected	Detected	CCCTTCACACAATCAAC	MIMAT0028420					0
mmu-miR-7227-3p	7.79316	2.96221	7.79316	up	3.51909	9.86072	2.95209	-0.0101175	Detected	Detected	TCTGCCGATGACCC	MIMAT0028423					0
mmu-miR-7227-5p	1.63844	0.712327	1.63844	up	0.1	0.1	-2.60961	-3.32194	Not Detected	Not Detected	TCAATGAAAAAGTCATCAGA	MIMAT0028422					0
mmu-miR-7228-3p	1.63844	0.712327	1.63844	up	0.1	0.1	-2.60961	-3.32194	Not Detected	Not Detected	ACTGGAGACCGAACAC	MIMAT0028425					0
mmu-miR-7228-5p	1.63844	0.712327	1.63844	up	0.1	0.1	-2.60961	-3.32194	Not Detected	Not Detected	ACATCTGTTCAGGTCGC	MIMAT0028424					0
mmu-miR-7229-3p	1.63844	0.712327	1.63844	up	0.1	0.1	-2.60961	-3.32194	Not Detected	Not Detected	TGCAGAAAGTCACTGGT	MIMAT0028427					0
mmu-miR-7229-5p	1.63844	0.712327	1.63844	up	0.1	0.1	-2.60961	-3.32194	Not Detected	Not Detected	GCTATCCAGGGATGTC	MIMAT0028426					0
mmu-miR-7230-3p	1.63844	0.712327	1.63844	up	0.1	0.1	-2.60961	-3.32194	Not Detected	Not Detected	ACCTACTGACAGTCTCA	MIMAT0028429					0
mmu-miR-7230-5p	1.63844	0.712327	1.63844	up	0.1	0.1	-2.60961	-3.32194	Not Detected	Not Detected	GCCACTCAGAGAAACA	MIMAT0028428					0
mmu-miR-7231-3p	1.63844	0.712327	1.63844	up	0.1	0.1	-2.60961	-3.32194	Not Detected	Not Detected	TTCTGGGGAAACAAAGA	MIMAT0028431					0
mmu-miR-7231-5p	11276.4	13.461	11276.4	up	3382.79	4.06825	12.8123	-0.64876	Detected	Detected	GGTATGCCCCAGTGT	MIMAT0028430					0
mmu-miR-7232-3p	13.6863	3.77466	13.6863	up	7.29379	9.7508	3.75646	-0.0182037	Detected	Detected	GCCCCAAAGTCGAA	MIMAT0028433					0
mmu-miR-7232-5p	1.63844	0.712327	1.63844	up	0.1	0.1	-2.60961	-3.32194	Not Detected	Not Detected	CTTGGAAAAACAATCATCC	MIMAT0028432					0
mmu-miR-7233-3p	1.63844	0.712327	1.63844	up	0.1	0.1	-2.60961	-3.32194	Not Detected	Not Detected	GTAGACCTAAAGGCAGA	MIMAT0028435					0
mmu-miR-7233-5p	1.63844	0.712327	1.63844	up	0.1	0.1	-2.60961	-3.32194	Not Detected	Not Detected	CATCTATCTGTCCCTAACT	MIMAT0028434					0
mmu-miR-7234-3p	16.6933	4.06119	16.6933	up	11.0129	14.324	4.32041	0.259219	Detected	Detected	CCTTCTACCCTAGAAAGA	MIMAT0028437					0
mmu-miR-7234-5p	1.63844	0.712327	1.63844	up	0.1	0.1	-2.60961	-3.32194	Not Detected	Not Detected	AGAAACGTCTTTGGAGA	MIMAT0028436					0
mmu-miR-7235-3p	1.63844	0.712327	1.63844	up	0.1	0.1	-2.60961	-3.32194	Not Detected	Not Detected	GAGGAGAGAAGCAAGAA	MIMAT0028439					0
mmu-miR-7235-5p	1.33908	0.421244	1.33908	up	270.871	652.468	8.91095	8.4897	Detected	Detected	GCCCAGACCCCTC	MIMAT0028438					0
mmu-miR-7236-3p	1.63844	0.712327	1.63844	up	0.1	0.1	-2.60961	-3.32194	Not Detected	Not Detected	GGTCTAAATCTGTGCGG	MIMAT0028441					0
mmu-miR-7236-5p	1.63844	0.712327	1.63844	up	0.1	0.1	-2.60961	-3.32194	Not Detected	Not Detected	GGCATTGGACCACAC	MIMAT0028440					0
mmu-miR-7237-3p	1.63844	0.712327	1.63844	up	0.1	0.1	-2.60961	-3.32194	Not Detected	Not Detected	GCTCGGTAAGCTCAA	MIMAT0028443					0
mmu-miR-7237-5p	209.588	7.71141	209.588	up	129.126	13.8767	7.94774	0.236332	Detected	Detected	GCCAGTCCTGTCACA	MIMAT0028442					0
mmu-miR-7238-3p	1.63844	0.712327	1.63844	up	0.1	0.1	-2.60961	-3.32194	Not Detected	Not Detected	GAACACAAAGGACAG	MIMAT0028445					0
mmu-miR-7238-5p	4.91709	2.2978	4.91709	up	31.6697	22.9767	5.91658	3.61878	Detected	Detected	GCCGCGTCCCAT	MIMAT0028444					0
mmu-miR-7239-3p	-85.7333	-6.42178	85.7333	down	0.1	25.8723	-2.60961	3.81217	Not Detected	Detected	CTACCTGCCTGACAGA	MIMAT0028447					0
mmu-miR-7239-5p	1.63844	0.712327	1.63844	up	0.1	0.1	-2.60961	-3.32194	Not Detected	Not Detected	AAGGGCTTTGTCAGGA	MIMAT0028446					0
mmu-miR-7240-3p	1.63844	0.712327	1.63844	up	0.1	0.1	-2.60961	-3.32194	Not Detected	Not Detected	TGTTGGAGAGGACCAA	MIMAT0028449					0
mmu-miR-7240-5p	1.63844	0.712327	1.63844	up	0.1	0.1	-2.60961	-3.32194	Not Detected	Not Detected	TCCGACGGCGGT	MIMAT0028448					0
mmu-miR-7241-3p	2.39515	1.26012	2.39515	up	243.223	338.414	8.78965	7.52953	Detected	Detected	GCTCTCCCATGAGTATC	MIMAT0028451					0
mmu-miR-7241-5p	2.55885	1.3555	2.55885	up	13.8723	20.664	4.68467	3.32917	Detected	Detected	GGTGGGTATTAACTCATG	MIMAT0028450					0
mmu-miR-7242-3p	1.63844	0.712327	1.63844	up	0.1	0.1	-2.60961	-3.32194	Not Detected	Not Detected	CCAGAGTAGAGCCGA	MIMAT0028453					0
mmu-miR-7242-5p	1.31068	0.390315	1.31068	up	9.4219	23.8113	4.08172	3.69141	Detected	Detected	ACAAGCACCTCCCAA	MIMAT0028452					0
mmu-miR-7243-3p	1.63844	0.712327	1.63844	up	0.1	0.1	-2.60961	-3.32194	Not Detected	Not Detected	ACTGCTGTCAGCTGTT	MIMAT0029911					0
mmu-miR-7243-5p	1.63844	0.712327	1.63844	up	0.1	0.1	-2.60961	-3.32194	Not Detected	Not Detected	ACTCAGAACAGCTGACA	MIMAT0029910					0
mmu-miR-741-3p	-56.037	-5.80831	56.037	down	0.1	19.1636	-2.60961	3.1987	Not Detected	Detected	TCTACATAGAATGGCATCTC	MIMAT0004236	chrX	64050046	64050028	+	0
mmu-miR-741-5p	1.63844	0.712327	1.63844	up	0.1	0.1	-2.60961	-3.32194	Not Detected	Not Detected	CATGATAGGTACCAATCTAC	MIMAT0017262	chrX	64050008	64049990	+	0
mmu-miR-742-3p	1.63844	0.712327	1.63844	up	0.1	0.1	-2.60961	-3.32194	Not Detected	Not Detected	TTTACCCAGCATGGTG	MIMAT0004237	chrX	64033609	64033595	+	0
mmu-miR-742-5p	1.63844	0.712327	1.63844	up	0.1	0.1	-2.60961	-3.32194	Not Detected	Not Detected	TGATTAGCAACCATGTGAGT	MIMAT0004838	chrX	64033573	64033555	+	0
mmu-miR-743a-3p	-6.55452	-2.71249	6.55452	down	0.1	11.5329	-2.60961	0.102878	Not Detected	Detected	TCTACTCAGCTTGGTG	MIMAT0004238	chrX	64029990	64029976	+	0
mmu-miR-743a-5p	1.63844	0.712327	1.63844	up	0.1	0.1	-2.60961	-3.32194	Not Detected	Not Detected	ATGACAGGCACCAATCT	MIMAT0017263	chrX	64029956	64029941	+	0
mmu-miR-743b-3p	-4.41688	-2.14303	4.41688	down	0.1	5.23708	-2.60961	-0.466583	Not Detected	Detected	TCTATTCAGCATGATGTCT	MIMAT0004840					0
mmu-miR-743b-5p	1.63844	0.712327	1.63844	up	0.1	0.1	-2.60961	-3.32194	Not Detected	Not Detected	TGATGGACACCAGTCTG	MIMAT0004839					0
mmu-miR-744-3p	-4.71629	-2.23765	4.71629	down	0.1	5.97116	-2.60961	-0.371958	Not Detected	Detected	AGGTTGAGGTTAGTGGCA	MIMAT0004820	chr11	65548325	65548309	+	0
mmu-miR-744-5p	2.90146	1.53678	2.90146	up	20.675	24.8409	5.27513	3.73835	Detected	Detected	TGCTGTTAGCCCTA	MIMAT0004187	chr11	65548268	65548256	+	0
mmu-miR-7578	1.63844	0.712327	1.63844	up	0.1	0.1	-2.60961	-3.32194	Not Detected	Not Detected	TCTGAGGCAGAAGACA	MIMAT0029578					0
mmu-miR-758-3p	1.63844	0.712327	1.63844	up	0.1	0.1	-2.60961	-3.32194	Not Detected	Not Detected	TAGTGGACCAGGTCA	MIMAT0003889	chr12	110951073	110951086	-	0
mmu-miR-758-5p	37.1467	5.21516	37.1467	up	16.3008	6.85899	4.9432	-0.271966	Detected	Detected	CGTGTGCTCTCTGG	MIMAT0017235	chr12	110951041	110951053	-	0
mmu-miR-759	1.63844	0.712327	1.63844	up	0.1	0.1	-2.60961	-3.32194	Not Detected	Not Detected	GTCAAAATTGTTTGCACTCTG	MIMAT0003897					0
mmu-miR-760-3p	3.36742	1.75165	3.36742	up	112.751	122.159	7.75	5.99836	Detected	Detected	TCCCCACAGACCCA	MIMAT0003898	chr3	121996591	121996579	+	0
mmu-miR-760-5p	12.8518	3.6839	12.8518	up	80.5682	22.111	7.22022	3.53632	Detected	Detected	CCGGGCTCTGGTG	MIMAT0017245					0
mmu-miR-761	1.63844	0.712327	1.63844	up	0.1	0.1	-2.60961	-3.32194	Not Detected	Not Detected	TGTGTCAGTTTCACCCT	MIMAT0003893					0
mmu-miR-762	1.4613	0.54725	1.4613	up	107.484	260.038	7.67108	7.12383	Detected	Detected	GCTCTGTCCCGGC	MIMAT0003892					0
mmu-miR-763	-2.59236	-1.37426	2.59236	down	0.1	1.80404	-2.60961	-1.23535	Not Detected	Detected	GCCACTGGTTCTTC	MIMAT0003896					0
mmu-miR-764-3p	1.63844	0.712327	1.63844	up	0.1	0.1	-2.60961	-3.32194	Not Detected	Not Detected	ACAGTTGCCACTATGGCC	MIMAT0003895					0
mmu-miR-764-5p	1.63844	0.712327	1.63844	up	0.1	0.1	-2.60961	-3.32194	Not Detected	Not Detected	AGGAGGACATGTGAGCAC	MIMAT0003894					0
mmu-miR-7646-3p	1.63844	0.712327	1.63844	up	0.1	0.1	-2.60961	-3.32194	Not Detected	Not Detected	GTGAAAGAGAGCGACC	MIMAT0029795					0
mmu-miR-7646-5p	1.63844	0.712327	1.63844	up	0.1	0.1	-2.60961	-3.32194	Not Detected	Not Detected	CAGCACTGATCAGTTCT	MIMAT0029794					0
mmu-miR-7647-3p	1.31281	0.392659	1.31281	up	159.397	413.201	8.15222	7.75956	Detected	Detected	GTACTACCACCTCCTGG	MIMAT0029797					0
mmu-miR-7647-5p	1.63844	0.712327	1.63844	up	0.1	0.1	-2.60961	-3.32194	Not Detected	Not Detected	AAAAGGCCAGGAGGT	MIMAT0029796					0
mmu-miR-7648-3p	20.2626	4.34075	20.2626	up	853.847	131.156	10.4108	6.07003	Detected	Detected	CCGCGTCCCGG	MIMAT0029799					0
mmu-miR-7648-5p	12.1026	3.59724	12.1026	up	5.35416	7.78874	3.41697	-0.180269	Detected	Detected	GCGCCGAGCCC	MIMAT0029798					0
mmu-miR-7649-3p	1.63844	0.712327	1.63844	up	0.1	0.1	-2.60961	-3.32194	Not Detected	Not Detected	AGAAACAAGCAGTGCTG	MIMAT0029801					0
mmu-miR-7649-5p	-238.802	-7.89967	238.802	down	0.1	73.1863	-2.60961	5.29006	Not Detected	Detected	CATGTCTACAGCACTGC	MIMAT0029800					0
mmu-miR-7650-3p	207.716	7.69847	207.716	up	11.3373	0.1	4.37653	-3.32194	Detected	Not Detected	TCCTTCTTGTATATATCAAAAC	MIMAT0029803					0
mmu-miR-7650-5p	1.63844	0.712327	1.63844	up	0.1	0.1	-2.60961	-3.32194	Not Detected	Not Detected	AGTTCTGGGTTGCAAG	MIMAT0029802					0
mmu-miR-7651-3p	1.63844	0.712327	1.63844	up	0.1	0.1	-2.60961	-3.32194	Not Detected	Not Detected	TCAAGGGGAAAAAAACC	MIMAT0029805					0
mmu-miR-7651-5p	-3.99842	-1.99943	3.99842	down	0.1	4.29175	-2.60961	-0.610181	Not Detected	Detected	ATCTCAGGCTGGCTTT	MIMAT0029804					0
mmu-miR-7652-3p	1.63844	0.712327	1.63844	up	0.1	0.1	-2.60961	-3.32194	Not Detected	Not Detected	AGAAGCCACAGGAAAGC	MIMAT0029811					0
mmu-miR-7652-5p	1.63844	0.712327	1.63844	up	0.1	0.1	-2.60961	-3.32194	Not Detected	Not Detected	GCCTGAAATCCCTGT	MIMAT0029810					0
mmu-miR-7653-3p	1.7863	0.836977	1.7863	up	15.4829	28.9327	4.84473	4.00775	Detected	Detected	AGGCGGGGTGGAA	MIMAT0029813					0
mmu-miR-7653-5p	1.44158	0.527648	1.44158	up	110.899	273.597	7.73053	7.20288	Detected	Detected	CCGTCTGTCTGTCC	MIMAT0029812					0
mmu-miR-7654-3p	276.52	8.11124	276.52	up	14.841	0.1	4.7893	-3.32194	Detected	Not Detected	GGACGAGGCGCG	MIMAT0029815					0
mmu-miR-7654-5p	98.5919	6.6234	98.5919	up	4.86239	0.1	3.30146	-3.32194	Detected	Not Detected	GCGCGAGCGGG	MIMAT0029814					0
mmu-miR-7655-3p	1.63844	0.712327	1.63844	up	0.1	0.1	-2.60961	-3.32194	Not Detected	Not Detected	CAGGCCCACGGA	MIMAT0029817					0
mmu-miR-7655-5p	1.63844	0.712327	1.63844	up	0.1	0.1	-2.60961	-3.32194	Not Detected	Not Detected	TCTTTAGGAGCTCCGT	MIMAT0029816					0
mmu-miR-7656-3p	1.63844	0.712327	1.63844	up	0.1	0.1	-2.60961	-3.32194	Not Detected	Not Detected	ACCGTGGGATCAGAC	MIMAT0029819					0
mmu-miR-7656-5p	1.63844	0.712327	1.63844	up	0.1	0.1	-2.60961	-3.32194	Not Detected	Not Detected	TAACAGGCTATCTGATCCC	MIMAT0029818					0
mmu-miR-7657-3p	1.63844	0.712327	1.63844	up	0.1	0.1	-2.60961	-3.32194	Not Detected	Not Detected	ACCAAGTTGGGAATAGC	MIMAT0029821					0
mmu-miR-7657-5p	1.63844	0.712327	1.63844	up	0.1	0.1	-2.60961	-3.32194	Not Detected	Not Detected	TTACCTAACTATCCAACTATT	MIMAT0029820					0
mmu-miR-7658-3p	-5.70754	-2.51287	5.70754	down	0.1	8.7449	-2.60961	-0.0967431	Not Detected	Detected	AGCGTGGGTGAGGA	MIMAT0029823					0
mmu-miR-7658-5p	-3.513	-1.8127	3.513	down	11.3729	142.332	4.38264	6.19535	Detected	Detected	CCAGCACCGCCA	MIMAT0029822					0
mmu-miR-7659-3p	1.63844	0.712327	1.63844	up	0.1	0.1	-2.60961	-3.32194	Not Detected	Not Detected	CATGAACCGACAAGC	MIMAT0029825					0
mmu-miR-7659-5p	1.63844	0.712327	1.63844	up	0.1	0.1	-2.60961	-3.32194	Not Detected	Not Detected	CAGGAATCTGGAGCC	MIMAT0029824					0
mmu-miR-7660-3p	-2.43025	-1.28111	2.43025	down	4.88817	44.8477	3.32917	4.61028	Detected	Detected	TACTTTGCCCATCACTTA	MIMAT0029827					0
mmu-miR-7660-5p	1.63844	0.712327	1.63844	up	0.1	0.1	-2.60961	-3.32194	Not Detected	Not Detected	CGAGATCTGAAGCCAG	MIMAT0029826					0
mmu-miR-7661-3p	1.63844	0.712327	1.63844	up	0.1	0.1	-2.60961	-3.32194	Not Detected	Not Detected	GCAGAGAGAAACTGGG	MIMAT0029829					0
mmu-miR-7661-5p	1.63844	0.712327	1.63844	up	0.1	0.1	-2.60961	-3.32194	Not Detected	Not Detected	ACTTTAAACTCCAGGTTTC	MIMAT0029828					0
mmu-miR-7662-3p	1.63844	0.712327	1.63844	up	0.1	0.1	-2.60961	-3.32194	Not Detected	Not Detected	GCAAGGCTGATCCG	MIMAT0029831					0
mmu-miR-7662-5p	1.63844	0.712327	1.63844	up	0.1	0.1	-2.60961	-3.32194	Not Detected	Not Detected	GCTGGATCCAGGCC	MIMAT0029830					0
mmu-miR-7663-3p	1.63844	0.712327	1.63844	up	0.1	0.1	-2.60961	-3.32194	Not Detected	Not Detected	GGAGCTCCTTATGATCC	MIMAT0029833					0
mmu-miR-7663-5p	1.63844	0.712327	1.63844	up	0.1	0.1	-2.60961	-3.32194	Not Detected	Not Detected	ACAGTGGATGATCACCA	MIMAT0029832					0
mmu-miR-7664-3p	1.63844	0.712327	1.63844	up	0.1	0.1	-2.60961	-3.32194	Not Detected	Not Detected	ATTAGTTAACCCAGCCTAA	MIMAT0029835					0
mmu-miR-7664-5p	1.63844	0.712327	1.63844	up	0.1	0.1	-2.60961	-3.32194	Not Detected	Not Detected	ATCTCATAGACAGGTAAACT	MIMAT0029834					0
mmu-miR-7665-3p	6.23249	2.63981	6.23249	up	2.96131	12.2186	2.78435	0.144541	Detected	Detected	TGTAGGGGACAGGGA	MIMAT0029837					0
mmu-miR-7665-5p	1.61117	0.688108	1.61117	up	18.5899	39.9208	5.13139	4.44328	Detected	Detected	CAGCCTTTCTCCTGC	MIMAT0029836					0
mmu-miR-7666-3p	2.34921	1.23218	2.34921	up	88.0373	132.6	7.32083	6.08865	Detected	Detected	CTCGCCCGTGCG	MIMAT0029839					0
mmu-miR-7666-5p	1.41434	0.500132	1.41434	up	19.428	47.7696	5.18801	4.68788	Detected	Detected	GGGGAAGCACCGC	MIMAT0029838					0
mmu-miR-7667-3p	-4.85258	-2.27875	4.85258	down	0.1	6.32124	-2.60961	-0.33086	Not Detected	Detected	CAGTGCCATCTCTGC	MIMAT0029841					0
mmu-miR-7667-5p	-32.3622	-5.01624	32.3622	down	0.1	15.2533	-2.60961	2.40663	Not Detected	Detected	TCAGGGGCTAGAGAGA	MIMAT0029840					0
mmu-miR-7668-3p	1.72772	0.788867	1.72772	up	64.764	129.328	6.84626	6.0574	Detected	Detected	CTCCTCTGAATCCCC	MIMAT0029843					0
mmu-miR-7668-5p	1.63844	0.712327	1.63844	up	0.1	0.1	-2.60961	-3.32194	Not Detected	Not Detected	ACAGAGAGCAGGTTATTC	MIMAT0029842					0
mmu-miR-7669-3p	-64.7876	-6.01764	64.7876	down	0.1	21.1816	-2.60961	3.40803	Not Detected	Detected	GCATGTGCCACCAC	MIMAT0029845					0
mmu-miR-7669-5p	1.63844	0.712327	1.63844	up	0.1	0.1	-2.60961	-3.32194	Not Detected	Not Detected	CAAAAGCTGTGTATGGT	MIMAT0029844					0
mmu-miR-767	-6.70119	-2.74442	6.70119	down	0.1	12.0548	-2.60961	0.134806	Not Detected	Detected	TGCTCAGACAACCATGG	MIMAT0012773					0
mmu-miR-7670-3p	1.63844	0.712327	1.63844	up	0.1	0.1	-2.60961	-3.32194	Not Detected	Not Detected	TCTACAGATATTCAGAAAGGG	MIMAT0029847					0
mmu-miR-7670-5p	-3.65884	-1.87139	3.65884	down	0.1	3.59372	-2.60961	-0.738225	Not Detected	Detected	TTCCCAATCTGCCCA	MIMAT0029846					0
mmu-miR-7671-3p	1.68161	0.749846	1.68161	up	67.0329	137.867	6.89803	6.14818	Detected	Detected	GTGGTTCTCCGCCT	MIMAT0029849					0
mmu-miR-7671-5p	1.63844	0.712327	1.63844	up	0.1	0.1	-2.60961	-3.32194	Not Detected	Not Detected	GGAAGCTAGCCAGAGC	MIMAT0029848					0
mmu-miR-7672-3p	1.63844	0.712327	1.63844	up	0.1	0.1	-2.60961	-3.32194	Not Detected	Not Detected	CCACATGAACCTGGC	MIMAT0029851					0
mmu-miR-7672-5p	1.12605	0.171265	1.12605	up	46.5235	155.849	6.48656	6.3153	Detected	Detected	TCGCCCGCTGTCA	MIMAT0029850					0
mmu-miR-7673-3p	159.934	7.32134	159.934	up	8.87537	0.1	3.9994	-3.32194	Detected	Not Detected	TCCTTTGACGGTGAGG	MIMAT0029853					0
mmu-miR-7673-5p	-5.63575	-2.49461	5.63575	down	0.1	8.52631	-2.60961	-0.115003	Not Detected	Detected	CATTCCTTACCTCTCAGT	MIMAT0029852					0
mmu-miR-7674-3p	1.63844	0.712327	1.63844	up	0.1	0.1	-2.60961	-3.32194	Not Detected	Not Detected	CTGGGTGCGGTGA	MIMAT0029857					0
mmu-miR-7674-5p	-1.43962	-0.525683	1.43962	down	8.29733	40.0701	3.92237	4.44805	Detected	Detected	AGTCCTCATGCTGCC	MIMAT0029856					0
mmu-miR-7675-3p	1.63844	0.712327	1.63844	up	0.1	0.1	-2.60961	-3.32194	Not Detected	Not Detected	GAGTCACGAACAAATGA	MIMAT0029859					0
mmu-miR-7675-5p	1.63844	0.712327	1.63844	up	0.1	0.1	-2.60961	-3.32194	Not Detected	Not Detected	TTGCTCTTCATTCTTTCG	MIMAT0029858					0
mmu-miR-7676-3p	-3.54872	-1.8273	3.54872	down	0.1	3.38066	-2.60961	-0.782312	Not Detected	Detected	TGTGGGCAGAGTGAG	MIMAT0029861					0
mmu-miR-7676-5p	1.63844	0.712327	1.63844	up	0.1	0.1	-2.60961	-3.32194	Not Detected	Not Detected	ATCAGAGGCCATCATACT	MIMAT0029860					0
mmu-miR-7677-3p	1.63844	0.712327	1.63844	up	0.1	0.1	-2.60961	-3.32194	Not Detected	Not Detected	CCTAGGTGAGAGGACA	MIMAT0029869					0
mmu-miR-7677-5p	81.6352	6.35112	81.6352	up	45.0051	11.3757	6.4441	0.0929772	Detected	Detected	CCGCGGCTGCTT	MIMAT0029868					0
mmu-miR-7678-3p	1.63844	0.712327	1.63844	up	0.1	0.1	-2.60961	-3.32194	Not Detected	Not Detected	GCTACAAGAGAAAGTAAGG	MIMAT0029871					0
mmu-miR-7678-5p	2.0236	1.01692	2.0236	up	4.58977	14.8748	3.24978	2.23286	Detected	Detected	ATTCCTATCCAGCCCTT	MIMAT0029870					0
mmu-miR-7679-3p	1.63844	0.712327	1.63844	up	0.1	0.1	-2.60961	-3.32194	Not Detected	Not Detected	GCTGGTTGGTACCC	MIMAT0029873					0
mmu-miR-7679-5p	-3.84193	-1.94183	3.84193	down	0.1	3.96237	-2.60961	-0.667782	Not Detected	Detected	AGGGATCCTGGTGCC	MIMAT0029872					0
mmu-miR-7680-3p	1.63844	0.712327	1.63844	up	0.1	0.1	-2.60961	-3.32194	Not Detected	Not Detected	CCTATTCCAGTGAACAAG	MIMAT0029875					0
mmu-miR-7680-5p	-236.945	-7.88841	236.945	down	0.1	72.6038	-2.60961	5.2788	Not Detected	Detected	AACTGCTTGTTCACTGG	MIMAT0029874					0
mmu-miR-7681-3p	-127.071	-6.98949	127.071	down	0.1	38.1545	-2.60961	4.37987	Not Detected	Detected	CTATCCTGTCAGTGCC	MIMAT0029883					0
mmu-miR-7681-5p	1.63844	0.712327	1.63844	up	0.1	0.1	-2.60961	-3.32194	Not Detected	Not Detected	AGAGAGGGCAAGGAC	MIMAT0029882					0
mmu-miR-7682-3p	-1552.47	-10.6003	1552.47	down	0.1	482.828	-2.60961	7.99074	Not Detected	Detected	AAAGCCAACCCAACC	MIMAT0029885					0
mmu-miR-7682-5p	1.63844	0.712327	1.63844	up	0.1	0.1	-2.60961	-3.32194	Not Detected	Not Detected	GTTTCTGTGGCAAGAG	MIMAT0029884					0
mmu-miR-7683-3p	-1.17604	-0.233936	1.17604	down	9.14024	34.7084	4.04175	4.27569	Detected	Detected	GTTCCGTGTTCCACC	MIMAT0029887					0
mmu-miR-7683-5p	1.63844	0.712327	1.63844	up	0.1	0.1	-2.60961	-3.32194	Not Detected	Not Detected	AGTGGTCAGACGAAAC	MIMAT0029886					0
mmu-miR-7684-3p	-697.873	-9.44682	697.873	down	0.1	202.92	-2.60961	6.83721	Not Detected	Detected	CACAGGCCAGCCC	MIMAT0029891					0
mmu-miR-7684-5p	4.44431	2.15196	4.44431	up	151.411	118.561	8.10825	5.95629	Detected	Detected	CTGCTGCCCAGGC	MIMAT0029890					0
mmu-miR-7685-3p	3.59638	1.84654	3.59638	up	13.4893	15.9941	4.62729	2.78075	Detected	Detected	CTCCAGCCGGAAGC	MIMAT0029897					0
mmu-miR-7685-5p	1.63844	0.712327	1.63844	up	0.1	0.1	-2.60961	-3.32194	Not Detected	Not Detected	GGAGACTTGAAGAAACC	MIMAT0029896					0
mmu-miR-7686-3p	1.23409	0.303446	1.23409	up	18.4582	52.5366	5.11998	4.81654	Detected	Detected	TCTCTTACAGTGCCCC	MIMAT0029899					0
mmu-miR-7686-5p	1.78618	0.836879	1.78618	up	868.707	1251.74	10.4322	9.59536	Detected	Detected	GCCCAGCCCCAG	MIMAT0029898					0
mmu-miR-7687-3p	2.70768	1.43706	2.70768	up	34.4141	45.4844	6.07003	4.63298	Detected	Detected	TGTGGCGGGGCG	MIMAT0029903					0
mmu-miR-7687-5p	3.0926	1.62882	3.0926	up	96.3869	106.067	7.44377	5.81495	Detected	Detected	AGCCTGCGCCTCA	MIMAT0029902					0
mmu-miR-7688-3p	1.63844	0.712327	1.63844	up	0.1	0.1	-2.60961	-3.32194	Not Detected	Not Detected	GAAAGCTAGGCATAAGC	MIMAT0029907					0
mmu-miR-7688-5p	1.63844	0.712327	1.63844	up	0.1	0.1	-2.60961	-3.32194	Not Detected	Not Detected	GCTCATCAGATCATGCC	MIMAT0029906					0
mmu-miR-7689-3p	1.63844	0.712327	1.63844	up	0.1	0.1	-2.60961	-3.32194	Not Detected	Not Detected	AAACCCAGGCAGTCTG	MIMAT0029909					0
mmu-miR-7689-5p	1.63844	0.712327	1.63844	up	0.1	0.1	-2.60961	-3.32194	Not Detected	Not Detected	CTAAGCCAGGCTGCC	MIMAT0029908					0
mmu-miR-770-3p	2.12709	1.08888	2.12709	up	64.4296	101.799	6.83721	5.74833	Detected	Detected	CCAGCTCCACGTC	MIMAT0003891					0
mmu-miR-770-5p	75.6915	6.24206	75.6915	up	15.8142	1.50771	4.87728	-1.36478	Detected	Detected	CGTGGCCCAGACA	MIMAT0004822					0
mmu-miR-7a-1-3p	-3.63745	-1.86293	3.63745	down	6.07033	80.8863	3.53415	5.39707	Detected	Detected	TATGGCAGACTGTGATTTG	MIMAT0004670	chr13	58494226	58494208	+	0
mmu-miR-7a-2-3p	1.63844	0.712327	1.63844	up	0.1	0.1	-2.60961	-3.32194	Not Detected	Not Detected	TGTGGCAGACTGGGA	MIMAT0017070	chr7	86033229	86033242	-	0
mmu-miR-7a-5p	-16.0495	-4.00445	16.0495	down	97.6063	5135.53	7.46715	11.4716	Detected	Detected	ACAACAAAATCACTAGTCTTCC	MIMAT0000677	chr7	86033182	86033203	-	0
mmu-miR-7b-3p	-6.38023	-2.67361	6.38023	down	0.1	10.9277	-2.60961	0.0639969	Not Detected	Detected	TGAGGCTGGCTGTGA	MIMAT0017071	chr17	56382486	56382499	-	0
mmu-miR-7b-5p	-452.789	-8.8227	452.789	down	0.1	142.811	-2.60961	6.21309	Not Detected	Detected	ACAACAAAATCACAAGTCTTCCA	MIMAT0000678	chr17	56382441	56382462	-	0
mmu-miR-802-3p	1.63844	0.712327	1.63844	up	0.1	0.1	-2.60961	-3.32194	Not Detected	Not Detected	CTGAGTGACAAAGACTC	MIMAT0017240	chr16	93370026	93370041	-	0
mmu-miR-802-5p	173.103	7.43549	173.103	up	9.70613	0.1	4.11355	-3.32194	Detected	Not Detected	AAGGATGAATCTTTGTTACTGA	MIMAT0004188	chr16	93369983	93370003	-	0
mmu-miR-804	69.1179	6.11099	69.1179	up	33.7095	8.85198	6.02302	-0.0879639	Detected	Detected	TCCAGGTGAGGAACAACT	MIMAT0004210					0
mmu-miR-8090	-7.57358	-2.92098	7.57358	down	39.0831	972.785	6.2449	9.16588	Detected	Detected	ACAGACCTCCACTGC	MIMAT0031391					0
mmu-miR-8091	-4.1372	-2.04866	4.1372	down	0.1	4.59484	-2.60961	-0.560957	Not Detected	Detected	CACCAGCTTACCACTC	MIMAT0031392					0
mmu-miR-8092	-2.53275	-1.34071	2.53275	down	2.99612	31.414	2.79462	4.13532	Detected	Detected	TGCCTGCGAGTCCC	MIMAT0031393					0
mmu-miR-8093	-80.6097	-6.33288	80.6097	down	0.1	24.4008	-2.60961	3.72327	Not Detected	Detected	CACTCATGCTCTGCTC	MIMAT0031394					0
mmu-miR-8094	1.25815	0.331307	1.25815	up	48.7288	142.798	6.54123	6.20993	Detected	Detected	TCTTCTCGTTGTCCTTC	MIMAT0031395					0
mmu-miR-8095	1.44605	0.53212	1.44605	up	12.5406	28.7484	4.52761	3.99549	Detected	Detected	GGGACAGACAGCAGA	MIMAT0031396					0
mmu-miR-8096	1.63844	0.712327	1.63844	up	0.1	0.1	-2.60961	-3.32194	Not Detected	Not Detected	ACTCTTCAGCTACCGTG	MIMAT0031398					0
mmu-miR-8097	1.96716	0.976113	1.96716	up	22.1154	39.75	5.41312	4.437	Detected	Detected	CAGCCCGGACATTT	MIMAT0031399					0
mmu-miR-8098	113.72	6.82935	113.72	up	5.92239	0.1	3.50741	-3.32194	Detected	Not Detected	TTGGGAGCCAGCGA	MIMAT0031400					0
mmu-miR-8099	-1.11133	-0.152292	1.11133	down	130.963	506.425	7.96533	8.11762	Detected	Detected	ACAACCTTTCCCACGC	MIMAT0031401					0
mmu-miR-8100	4.99447	2.32033	4.99447	up	277.623	185.247	8.94484	6.62451	Detected	Detected	ACCTGCTTGCTCCC	MIMAT0031403					0
mmu-miR-8101	2.27286	1.18451	2.27286	up	784.726	926.215	10.2454	9.06085	Detected	Detected	GGCTCCTCCGGC	MIMAT0031405					0
mmu-miR-8102	1.03734	0.0528841	1.03734	up	434.767	1183.98	9.51672	9.46384	Detected	Detected	TCTTCCTCGTTCCCC	MIMAT0031406					0
mmu-miR-8103	1.70767	0.772026	1.70767	up	11.8033	23.5282	4.437	3.66498	Detected	Detected	GGGAGAACAGAGAACA	MIMAT0031407					0
mmu-miR-8104	-49.2614	-5.62239	49.2614	down	0.1	17.6386	-2.60961	3.01278	Not Detected	Detected	CGCTGCACTCCACC	MIMAT0031408					0
mmu-miR-8105	1.29862	0.376984	1.29862	up	31.9613	91.0304	5.93438	5.5574	Detected	Detected	CTTCGGGTCTCGC	MIMAT0031409					0
mmu-miR-8106	1.63844	0.712327	1.63844	up	0.1	0.1	-2.60961	-3.32194	Not Detected	Not Detected	ATAAATGCCATGTACAGAGT	MIMAT0031411					0
mmu-miR-8107	-1.31143	-0.391146	1.31143	down	31.6977	156.338	5.92641	6.31756	Detected	Detected	TGTCCCAGCCACTAGT	MIMAT0031412					0
mmu-miR-8108	3.1913	1.67414	3.1913	up	38.373	42.5279	6.20993	4.53578	Detected	Detected	TGTAACTACGCTCCTCC	MIMAT0031413					0
mmu-miR-8109	5.79953	2.53593	5.79953	up	227.04	138.968	8.69627	6.16033	Detected	Detected	CCCGCGGCCG	MIMAT0031415					0
mmu-miR-8110	3.12379	1.6433	3.12379	up	12651.5	20149.2	14.8136	13.1703	Detected	Detected	CCCCCCCCCCA	MIMAT0031416					0
mmu-miR-8111	1.63844	0.712327	1.63844	up	0.1	0.1	-2.60961	-3.32194	Not Detected	Not Detected	GTGTACACTACCATGCC	MIMAT0031417					0
mmu-miR-8112	11.7433	3.55377	11.7433	up	7.20606	12.9888	3.7424	0.188634	Detected	Detected	TGCGGTGGAGGTGG	MIMAT0031418					0
mmu-miR-8113	-1.82333	-0.866575	1.82333	down	31.0019	193.847	5.87809	6.74467	Detected	Detected	CTACTTGCCCCTGAC	MIMAT0031419					0
mmu-miR-8114	1.63844	0.712327	1.63844	up	0.1	0.1	-2.60961	-3.32194	Not Detected	Not Detected	AGGCGGAGAGGAGA	MIMAT0031420					0
mmu-miR-8115	1.63844	0.712327	1.63844	up	0.1	0.1	-2.60961	-3.32194	Not Detected	Not Detected	AGAGCCCTTGTTGCTA	MIMAT0031421					0
mmu-miR-8116	15.8964	3.99063	15.8964	up	8.05098	8.48241	3.8719	-0.118727	Detected	Detected	GCCAACTAGCCCCG	MIMAT0031422					0
mmu-miR-8117	-1.64588	-0.718859	1.64588	down	1543.21	8550.79	11.4558	12.1746	Detected	Detected	CCCCTTCTGTTCCAC	MIMAT0031423					0
mmu-miR-8118	1.63844	0.712327	1.63844	up	0.1	0.1	-2.60961	-3.32194	Not Detected	Not Detected	TGTCAGCATAGTCATGTTT	MIMAT0031424					0
mmu-miR-8119	2.91238	1.5422	2.91238	up	54.2896	65.683	6.66549	5.12329	Detected	Detected	GACCCTAGCTCCCTC	MIMAT0031425					0
mmu-miR-8120	1.63844	0.712327	1.63844	up	0.1	0.1	-2.60961	-3.32194	Not Detected	Not Detected	GGCTCGGAAGTTGC	MIMAT0031426					0
mmu-miR-871-3p	1.63844	0.712327	1.63844	up	0.1	0.1	-2.60961	-3.32194	Not Detected	Not Detected	ATTATCCAGAATGGTGCC	MIMAT0017265					0
mmu-miR-871-5p	7.12285	2.83245	7.12285	up	44.8726	22.8015	6.43974	3.60729	Detected	Detected	CATGACTGGCACTAATCTG	MIMAT0004841	chrX	64063635	64063618	+	0
mmu-miR-872-3p	-5.78773	-2.533	5.78773	down	0.1	8.99236	-2.60961	-0.0766141	Not Detected	Detected	AGGAGGCTACTGCAATA	MIMAT0004935	chr4	94331903	94331918	-	0
mmu-miR-872-5p	-3.36424	-1.75028	3.36424	down	33.7402	417.659	6.04352	7.7938	Detected	Detected	CCTGAACTAACAAGTAACCT	MIMAT0004934	chr4	94331860	94331878	-	0
mmu-miR-873a-3p	1.63844	0.712327	1.63844	up	0.1	0.1	-2.60961	-3.32194	Not Detected	Not Detected	TCCCGGGAACTTGTC	MIMAT0017279	chr4	36615609	36615595	+	0
mmu-miR-873a-5p	1.63844	0.712327	1.63844	up	0.1	0.1	-2.60961	-3.32194	Not Detected	Not Detected	AGGAGACTCACAAGTTCCTG	MIMAT0004936	chr4	36615573	36615554	+	0
mmu-miR-873b	1.63844	0.712327	1.63844	up	0.1	0.1	-2.60961	-3.32194	Not Detected	Not Detected	GTGTGCATTTGCAGGA	MIMAT0025177					0
mmu-miR-874-3p	4.18121	2.06392	4.18121	up	74.3492	62.6899	7.1109	5.04698	Detected	Detected	TCGGTCCCTCGGG	MIMAT0004853	chr13	58124551	58124540	+	0
mmu-miR-874-5p	1.63844	0.712327	1.63844	up	0.1	0.1	-2.60961	-3.32194	Not Detected	Not Detected	CTTACCCTGGTGCG	MIMAT0017268	chr13	58124516	58124504	+	0
mmu-miR-875-3p	1.63844	0.712327	1.63844	up	0.1	0.1	-2.60961	-3.32194	Not Detected	Not Detected	CATAGCCTCAGTATTTT	MIMAT0004938					0
mmu-miR-875-5p	1.63844	0.712327	1.63844	up	0.1	0.1	-2.60961	-3.32194	Not Detected	Not Detected	CACCTGATAAAACTGAGGTAT	MIMAT0004937					0
mmu-miR-876-3p	1.63844	0.712327	1.63844	up	0.1	0.1	-2.60961	-3.32194	Not Detected	Not Detected	TGAATTACTTTGTAAACCACTA	MIMAT0004855					0
mmu-miR-876-5p	1.63844	0.712327	1.63844	up	0.1	0.1	-2.60961	-3.32194	Not Detected	Not Detected	TAGTGATTCACAGAGAAATCCA	MIMAT0004854					0
mmu-miR-877-3p	2.44561	1.2902	2.44561	up	21.7541	30.2412	5.36357	4.07338	Detected	Detected	TGGGAGGAGGGAGAAGA	MIMAT0004862	chr17	36097758	36097743	+	0
mmu-miR-877-5p	2.77982	1.47499	2.77982	up	76.2714	97.3443	7.14397	5.66898	Detected	Detected	CCCTGCGCCATCT	MIMAT0004861	chr17	36097694	36097683	+	0
mmu-miR-878-3p	1.08664	0.119873	1.08664	up	23.1223	77.9204	5.48345	5.36357	Detected	Detected	TCTACCCAGTGTGGT	MIMAT0004933					0
mmu-miR-878-5p	1.63844	0.712327	1.63844	up	0.1	0.1	-2.60961	-3.32194	Not Detected	Not Detected	TGTCTTGACATCCAACTA	MIMAT0004932					0
mmu-miR-879-3p	1.63844	0.712327	1.63844	up	0.1	0.1	-2.60961	-3.32194	Not Detected	Not Detected	CCGAAAGCTTGAAGCCAT	MIMAT0004843	chr5	9375753	9375769	-	0
mmu-miR-879-5p	1.63844	0.712327	1.63844	up	0.1	0.1	-2.60961	-3.32194	Not Detected	Not Detected	GGCTTAGAGCTATAAGCCT	MIMAT0004842	chr5	9375717	9375734	-	0
mmu-miR-880-3p	-3.83275	-1.93838	3.83275	down	0.1	3.94346	-2.60961	-0.671233	Not Detected	Detected	TCTACTCAGAGAGGATGGA	MIMAT0004844	chrX	64053772	64053755	+	0
mmu-miR-880-5p	1.63844	0.712327	1.63844	up	0.1	0.1	-2.60961	-3.32194	Not Detected	Not Detected	TGACTCATATCAATCTGAGT	MIMAT0017266	chrX	64053735	64053717	+	0
mmu-miR-881-3p	1.63844	0.712327	1.63844	up	0.1	0.1	-2.60961	-3.32194	Not Detected	Not Detected	TCTATTCAGAAAAGACACAGTT	MIMAT0004846	chrX	64055186	64055166	+	0
mmu-miR-881-5p	1.63844	0.712327	1.63844	up	0.1	0.1	-2.60961	-3.32194	Not Detected	Not Detected	AGATGTGACTGTTATCTCTC	MIMAT0004845	chrX	64055154	64055136	+	0
mmu-miR-882	32.8936	5.03974	32.8936	up	7.95959	1.95262	3.86148	-1.17826	Detected	Detected	ACTAATGCGCTAACTCTCTC	MIMAT0004847					0
mmu-miR-883a-3p	1.63844	0.712327	1.63844	up	0.1	0.1	-2.60961	-3.32194	Not Detected	Not Detected	ATACTGAGAGCTGTTGCAG	MIMAT0004849					0
mmu-miR-883a-5p	9.58008	3.26004	9.58008	up	4.23775	8.71773	3.16105	-0.0989878	Detected	Detected	GTAACTGCTACTTCTCTCA	MIMAT0004848					0
mmu-miR-883b-3p	1.63844	0.712327	1.63844	up	0.1	0.1	-2.60961	-3.32194	Not Detected	Not Detected	ATACTGAGAGATGTTGCAGT	MIMAT0004851					0
mmu-miR-883b-5p	302.136	8.23905	302.136	up	16.1417	0.1	4.91711	-3.32194	Detected	Not Detected	TGACTGCTACCCATT	MIMAT0004850					0
mmu-miR-9-3p	-8.0741	-3.0133	8.0741	down	15.1172	434.736	4.81698	7.83028	Detected	Detected	ACTTTCGGTTATCTAGCTT	MIMAT0000143	chr3	88019577	88019595	-	0
mmu-miR-9-5p	-245.201	-7.93782	245.201	down	0.1	75.4174	-2.60961	5.32821	Not Detected	Detected	TCATACAGCTAGATAACCA	MIMAT0000142	chr3	88019539	88019557	-	0
mmu-miR-92a-1-5p	1.63844	0.712327	1.63844	up	0.1	0.1	-2.60961	-3.32194	Not Detected	Not Detected	AGCATTGCGACAAATCC	MIMAT0017066	chr14	115443666	115443681	-	0
mmu-miR-92a-2-5p	-7.20404	-2.84881	7.20404	down	0.1	13.9319	-2.60961	0.239194	Not Detected	Detected	GTAATGCCACCAATCCCC	MIMAT0004635	chrX	50095051	50095034	+	0
mmu-miR-92a-3p	-1.6784	-0.747085	1.6784	down	2981.02	21114.5	12.5168	13.2639	Detected	Detected	CAGGCCGGGACAAGTGC	MIMAT0000539	chr14	115443702	115443718	-	0
mmu-miR-92b-3p	26.4364	4.72445	26.4364	up	15.6835	12.1749	4.86641	0.141957	Detected	Detected	GGAGGCCGGGACG	MIMAT0004899	chr3	89031110	89031099	+	0
mmu-miR-92b-5p	-62.5463	-5.96685	62.5463	down	0.1	20.8925	-2.60961	3.35724	Not Detected	Detected	AACACTGCACCACGT	MIMAT0017278	chr3	89031071	89031058	+	0
mmu-miR-93-3p	5.54534	2.47128	5.54534	up	1.54691	7.58686	2.27206	-0.199213	Detected	Detected	CGGGAAGTGCTAGCTC	MIMAT0004636	chr5	138606825	138606811	+	0
mmu-miR-93-5p	-9.05424	-3.17859	9.05424	down	161.602	4580.65	8.16665	11.3452	Detected	Detected	CTACCTGCACGAACAG	MIMAT0000540	chr5	138606787	138606773	+	0
mmu-miR-935	1.63844	0.712327	1.63844	up	0.1	0.1	-2.60961	-3.32194	Not Detected	Not Detected	GCGGTAGCGGAAGC	MIMAT0035718					0
mmu-miR-96-3p	1.63844	0.712327	1.63844	up	0.1	0.1	-2.60961	-3.32194	Not Detected	Not Detected	ATATTGGCACTACACATGA	MIMAT0017021	chr6	30119532	30119515	+	0
mmu-miR-96-5p	-12.7006	-3.66682	12.7006	down	276.499	12696.9	8.93374	12.6006	Detected	Detected	AGCAAAAATGTGCTAGTGCCAA	MIMAT0000541	chr6	30119491	30119471	+	0
mmu-miR-9768-3p	1.63844	0.712327	1.63844	up	0.1	0.1	-2.60961	-3.32194	Not Detected	Not Detected	CTGGGCCACACAAA	MIMAT0036460					0
mmu-miR-9768-5p	41.3222	5.36885	41.3222	up	20.5638	8.72808	5.27071	-0.0981319	Detected	Detected	ACAGTGCCGTCCTC	MIMAT0036459					0
mmu-miR-9769-3p	-3.55717	-1.83073	3.55717	down	0.1	3.39677	-2.60961	-0.778882	Not Detected	Detected	GGAGGACACAGAACAG	MIMAT0036462					0
mmu-miR-9769-5p	13.9056	3.7976	13.9056	up	8.16862	11.4978	3.89828	0.10068	Detected	Detected	GGTCGGGCCTAATTC	MIMAT0036461					0
mmu-miR-98-3p	1.63844	0.712327	1.63844	up	0.1	0.1	-2.60961	-3.32194	Not Detected	Not Detected	AGGAAAGTAGTAAGTTGTATAG	MIMAT0017023	chrX	148347831	148347851	-	0
mmu-miR-98-5p	15.1404	3.92033	15.1404	up	70.0842	18.5068	7.03261	3.11228	Detected	Detected	AACAATACAACTTACTACCTCA	MIMAT0000545	chrX	148347773	148347793	-	0
mmu-miR-99a-3p	1.63844	0.712327	1.63844	up	0.1	0.1	-2.60961	-3.32194	Not Detected	Not Detected	AGACCCATAGAAACGAGC	MIMAT0016981	chr16	77599226	77599242	-	0
mmu-miR-99a-5p	233.012	7.86426	233.012	up	95.5645	5.524	7.43615	-0.428107	Detected	Detected	CACAAGATCGGATCTACGG	MIMAT0000131	chr16	77599189	77599206	-	0
mmu-miR-99b-3p	-1.03197	-0.0453949	1.03197	down	22.7621	86.563	5.43805	5.48345	Detected	Detected	CGGACCCACAGACAC	MIMAT0004525	chr17	17967204	17967217	-	0
mmu-miR-99b-5p	2.01127	1.00811	2.01127	up	198.522	323.218	8.49419	7.48608	Detected	Detected	CGCAAGGTCGGTTCTA	MIMAT0000132	chr17	17967165	17967179	-	0
