# Supplementary material for: Exosomes derived from pancreatic cancer cells induce insulin resistance in C2C12 myotube cells through the PI3K/Akt/FoxO1 pathway
Source: Sci Rep. 2017 Jul 14;7:5384. doi: 10.1038/s41598-017-05541-4 (PMC5511275; doi:10.1038/s41598-017-05541-4)
Supplement: Supplementary file 4 — Dataset 3 [file 41598_2017_5541_MOESM4_ESM.xls]

## Sheet: Sheet1
systematic_name	FC ([KPC] vs [MPDC])	Log FC ([KPC] vs [MPDC])	FC (abs) ([KPC] vs [MPDC])	Regulation ([KPC] vs [MPDC])	KPC.txt:gTotalProbeSignal(raw)	MPDC.txt:gTotalProbeSignal(raw)	KPC.txt:gTotalProbeSignal(normalized)	MPDC.txt:gTotalProbeSignal(normalized)	KPC.txt:gFEFlags	MPDC.txt:gFEFlags	active_sequence	mirbase accession No	chr	start	stop	strand	control_type
mmu-miR-290b-5p	50882.5	15.6349	50882.5	up	2760.12	0.1	12.3129	-3.32194	Detected	Not Detected	AAAGTGCCGCCTAGT	MIMAT0029900					0
mmu-miR-7231-5p	11276.4	13.461	11276.4	up	3382.79	4.06825	12.8123	-0.64876	Detected	Detected	GGTATGCCCCAGTGT	MIMAT0028430					0
mmu-miR-3104-5p	4880.76	12.2529	4880.76	up	1896.65	4.92019	11.7413	-0.511607	Detected	Detected	AGAGGGCTCCGGC	MIMAT0014939					0
mmu-miR-194-1-3p	2265.02	11.1453	2265.02	up	118.63	0.1	7.82337	-3.32194	Detected	Not Detected	GAAGTAACAGCAGCTCC	MIMAT0016999	chr1	187137245	187137260	-	0
mmu-miR-3106-5p	2165.53	11.0805	2165.53	up	1428.48	13.336	11.2882	0.20766	Detected	Detected	TGGCTGCTTCTAAATGAG	MIMAT0014817	chr8	16168790	16168774	+	0
mmu-miR-369-5p	1980.69	10.9518	1980.69	up	105.537	0.1	7.62985	-3.32194	Detected	Not Detected	GCGAATATAACACGGTCGAT	MIMAT0003185					0
mmu-miR-7003-5p	1847.64	10.8515	1847.64	up	100.874	0.1	7.52953	-3.32194	Detected	Not Detected	CTGCCGCAGCTTC	MIMAT0027910					0
mmu-miR-292b-5p	1787.31	10.8036	1787.31	up	99.0517	0.1	7.48163	-3.32194	Detected	Not Detected	AAAAGTGCCGCCAGG	MIMAT0029864					0
mmu-miR-217-5p	1094.23	10.0957	1094.23	up	60.9484	0.1	6.77376	-3.32194	Detected	Not Detected	TCCAGTCAGTTCCTG	MIMAT0000679	chr11	28663770	28663783	-	0
mmu-miR-7039-5p	873.138	9.77007	873.138	up	509.63	9.94703	9.76623	-0.00383103	Detected	Detected	ACGCGATGCTCTCC	MIMAT0027982					0
mmu-miR-6372	827.892	9.6933	827.892	up	42.9033	0.1	6.37136	-3.32194	Detected	Not Detected	AGGCTGGAAGTTTCCC	MIMAT0025116					0
mmu-miR-346-3p	797.588	9.6395	797.588	up	40.6898	0.1	6.31756	-3.32194	Detected	Not Detected	GCTGCAGGCCCAG	MIMAT0017039	chr14	35707858	35707869	-	0
mmu-miR-6985-5p	587.491	9.19842	587.491	up	382.989	12.148	9.33878	0.140359	Detected	Detected	ACATAGCAGCCACCC	MIMAT0027872					0
mmu-miR-146a-5p	540.535	9.07825	540.535	up	231.835	6.21229	8.73484	-0.343401	Detected	Detected	AACCCATGGAATTCAGTTC	MIMAT0000158	chr11	43187925	43187908	+	0
mmu-miR-142a-5p	537.555	9.07027	537.555	up	28.3855	0.1	5.74833	-3.32194	Detected	Not Detected	AGTAGTGCTTTCTACTTTA	MIMAT0000154	chr11	87756870	87756887	-	0
mmu-miR-6396	519.33	9.02051	519.33	up	27.0689	0.1	5.69857	-3.32194	Detected	Not Detected	TCCAGGACTAGGAGCT	MIMAT0025147					0
mmu-miR-376a-3p	441.595	8.78658	441.595	up	22.8129	0.1	5.46464	-3.32194	Detected	Not Detected	ACGTGGATTTTCCTCTA	MIMAT0000740	chr12	110962039	110962054	-	0
mmu-miR-3544-5p	429.362	8.74605	429.362	up	22.4376	0.1	5.42411	-3.32194	Detected	Not Detected	CAGCTCCTATATGATGCC	MIMAT0022353					0
mmu-miR-6374	400.335	8.64507	400.335	up	21.2906	0.1	5.32313	-3.32194	Detected	Not Detected	AGCACCAACTAGCTTATAA	MIMAT0025118					0
mmu-let-7b-5p	390.888	8.61061	390.888	up	5388.35	75.6068	13.9415	5.33092	Detected	Detected	AACCACACAACCTACTACC	MIMAT0000522	chr15	85537759	85537776	-	0
mmu-miR-21a-3p	388.222	8.60074	388.222	up	20.7584	0.1	5.2788	-3.32194	Detected	Not Detected	GACAGCCCATCGACT	MIMAT0004628	chr11	86397645	86397631	+	0
mmu-miR-33-3p	357.409	8.48143	357.409	up	18.8604	0.1	5.15949	-3.32194	Detected	Not Detected	GTGATGCACTGTGGAA	MIMAT0004666	chr15	82028604	82028618	-	0
mmu-miR-31-3p	344.553	8.42858	344.553	up	218.404	12.7598	8.60438	0.175801	Detected	Detected	GATGGCAATATGTTGGCAT	MIMAT0004634	chr4	88556546	88556529	+	0
mmu-miR-6917-5p	309.272	8.27273	309.272	up	16.3283	0.1	4.95079	-3.32194	Detected	Not Detected	CGGCACAACTCCC	MIMAT0027734					0
mmu-miR-883b-5p	302.136	8.23905	302.136	up	16.1417	0.1	4.91711	-3.32194	Detected	Not Detected	TGACTGCTACCCATT	MIMAT0004850					0
mmu-miR-7654-3p	276.52	8.11124	276.52	up	14.841	0.1	4.7893	-3.32194	Detected	Not Detected	GGACGAGGCGCG	MIMAT0029815					0
mmu-miR-99a-5p	233.012	7.86426	233.012	up	95.5645	5.524	7.43615	-0.428107	Detected	Detected	CACAAGATCGGATCTACGG	MIMAT0000131	chr16	77599189	77599206	-	0
mmu-miR-6367	231.958	7.85772	231.958	up	12.6514	0.1	4.53578	-3.32194	Detected	Not Detected	TCCTGAACCAGGGTC	MIMAT0025111					0
mmu-miR-3061-3p	227.459	7.82946	227.459	up	12.442	0.1	4.50752	-3.32194	Detected	Not Detected	GGCAGTGGACTATCAA	MIMAT0014829					0
mmu-miR-7237-5p	209.588	7.71141	209.588	up	129.126	13.8767	7.94774	0.236332	Detected	Detected	GCCAGTCCTGTCACA	MIMAT0028442					0
mmu-miR-7650-3p	207.716	7.69847	207.716	up	11.3373	0.1	4.37653	-3.32194	Detected	Not Detected	TCCTTCTTGTATATATCAAAAC	MIMAT0029803					0
mmu-miR-7065-5p	202.797	7.66389	202.797	up	11.0949	0.1	4.34195	-3.32194	Detected	Not Detected	TCCTGGTTTACCTGCT	MIMAT0028034					0
mmu-miR-5106	200.947	7.65067	200.947	up	120.477	13.6328	7.87421	0.22354	Detected	Detected	TCTGCCAACTGAGCTA	MIMAT0020613					0
mmu-miR-192-3p	176.08	7.46009	176.08	up	9.84772	0.1	4.13815	-3.32194	Detected	Not Detected	CTGTGACCTATGGAATTG	MIMAT0017012	chr19	6264905	6264921	-	0
mmu-miR-802-5p	173.103	7.43549	173.103	up	9.70613	0.1	4.11355	-3.32194	Detected	Not Detected	AAGGATGAATCTTTGTTACTGA	MIMAT0004188	chr16	93369983	93370003	-	0
mmu-miR-6381	169.113	7.40185	169.113	up	9.39929	0.1	4.07991	-3.32194	Detected	Not Detected	ACTCATGTCACCAGCA	MIMAT0025127					0
mmu-miR-7673-3p	159.934	7.32134	159.934	up	8.87537	0.1	3.9994	-3.32194	Detected	Not Detected	TCCTTTGACGGTGAGG	MIMAT0029853					0
mmu-miR-5625-5p	159.502	7.31743	159.502	up	8.84937	0.1	3.99549	-3.32194	Detected	Not Detected	TCCTACTCAAGAACTTCC	MIMAT0022379					0
mmu-miR-7006-5p	158.897	7.31195	158.897	up	8.84534	0.1	3.99001	-3.32194	Detected	Not Detected	GGTTCCCAAGTCTTGA	MIMAT0027916					0
mmu-miR-666-3p	153.987	7.26667	153.987	up	8.45451	0.1	3.94473	-3.32194	Detected	Not Detected	AGCAGGCGATCACGCT	MIMAT0004823					0
mmu-miR-200a-5p	149.669	7.22563	149.669	up	99.8405	14.7503	7.506	0.280374	Detected	Detected	TCCAGCACTGTCCGGT	MIMAT0004619	chr4	155429041	155429027	+	0
mmu-miR-365-2-5p	144.577	7.17569	144.577	up	1961.57	45.0849	11.7901	4.61441	Detected	Detected	CACAGCTGCCCCT	MIMAT0017179	chr11	79539941	79539952	-	0
mmu-miR-326-3p	142.946	7.15932	142.946	up	7.82373	0.1	3.83738	-3.32194	Detected	Not Detected	ACTGGAGGAAGGGCCCA	MIMAT0000559	chr7	106700843	106700858	-	0
mmu-miR-1946a	135.781	7.08513	135.781	up	7.35209	0.1	3.7632	-3.32194	Detected	Not Detected	AAAAGTGTGTGCCACC	MIMAT0009412					0
mmu-miR-486a-3p	130.658	7.02965	130.658	up	7.06965	0.1	3.70771	-3.32194	Detected	Not Detected	ATCCTGTACTGAGCTGC	MIMAT0017206	chr8	24253105	24253121	-	0
mmu-miR-28a-3p	130.123	7.02373	130.123	up	52.5535	5.74972	6.62451	-0.399218	Detected	Detected	TCCAGCAGCTCACA	MIMAT0004661	chr16	24828002	24828015	-	0
mmu-miR-6944-3p	118.942	6.89411	118.942	up	6.36332	0.1	3.57217	-3.32194	Detected	Not Detected	CTGAGGGCACAAGG	MIMAT0027789					0
mmu-miR-8098	113.72	6.82935	113.72	up	5.92239	0.1	3.50741	-3.32194	Detected	Not Detected	TTGGGAGCCAGCGA	MIMAT0031400					0
mmu-miR-351-5p	111.76	6.80426	111.76	up	5.75599	0.1	3.48232	-3.32194	Detected	Not Detected	CAGGCTCAAAGGGCTC	MIMAT0000609	chrX	50406470	50406456	+	0
mmu-miR-6404	100.807	6.65545	100.807	up	68.1617	14.252	6.91103	0.255581	Detected	Detected	CTACCCCTTGTCACTT	MIMAT0025156					0
mmu-miR-7654-5p	98.5919	6.6234	98.5919	up	4.86239	0.1	3.30146	-3.32194	Detected	Not Detected	GCGCGAGCGGG	MIMAT0029814					0
mmu-miR-1905	97.0355	6.60044	97.0355	up	4.73065	0.1	3.2785	-3.32194	Detected	Not Detected	CTACCGCGTGGTGG	MIMAT0007866					0
mmu-miR-3965	90.0286	6.49231	90.0286	up	4.27173	0.1	3.17037	-3.32194	Detected	Not Detected	AACATCAGGCTGATAAGC	MIMAT0019347					0
mmu-miR-3093-5p	89.9177	6.49053	89.9177	up	31.7176	4.57805	5.92694	-0.563597	Detected	Detected	AGTGTGAGCTCCGC	MIMAT0014907					0
mmu-miR-7677-5p	81.6352	6.35112	81.6352	up	45.0051	11.3757	6.4441	0.0929772	Detected	Detected	CCGCGGCTGCTT	MIMAT0029868					0
mmu-miR-6343	79.7967	6.31826	79.7967	up	3.64618	0.1	2.99632	-3.32194	Detected	Not Detected	GTCAGTCAGCTCCTAC	MIMAT0025086					0
mmu-miR-328-3p	79.2444	6.30824	79.2444	up	3.60006	0.1	2.9863	-3.32194	Detected	Not Detected	ACGGAAGGGCAGAGAGGG	MIMAT0000565	chr8	107832345	107832329	+	0
mmu-miR-1893	78.5946	6.29636	78.5946	up	3.55657	0.1	2.97442	-3.32194	Detected	Not Detected	CGAGGCGTCCAGC	MIMAT0007879					0
mmu-miR-770-5p	75.6915	6.24206	75.6915	up	15.8142	1.50771	4.87728	-1.36478	Detected	Detected	CGTGGCCCAGACA	MIMAT0004822					0
mmu-miR-222-5p	72.6508	6.18291	72.6508	up	3.19306	0.1	2.86097	-3.32194	Detected	Not Detected	AGGATCTACACTGGCTAC	MIMAT0017061	chrX	18724050	18724034	+	0
mmu-miR-804	69.1179	6.11099	69.1179	up	33.7095	8.85198	6.02302	-0.0879639	Detected	Detected	TCCAGGTGAGGAACAACT	MIMAT0004210					0
mmu-miR-322-3p	68.7215	6.10269	68.7215	up	2.9527	0.1	2.78075	-3.32194	Detected	Not Detected	GTGTTGCAGCGCTT	MIMAT0000549	chrX	50407512	50407500	+	0
mmu-miR-540-3p	68.0815	6.08919	68.0815	up	2.93811	0.1	2.76725	-3.32194	Detected	Not Detected	CCAGGATCGACCTCT	MIMAT0003167					0
mmu-miR-6966-5p	66.5184	6.05568	66.5184	up	31.5297	8.19691	5.91226	-0.143424	Detected	Detected	TGTGCTGTCCACATCC	MIMAT0027834					0
mmu-miR-455-3p	63.0803	5.97912	63.0803	up	31.4135	9.02529	5.90514	-0.0739775	Detected	Detected	GTGTATATGCCCGTGG	MIMAT0003742	chr4	62917944	62917958	-	0
mmu-miR-1943-5p	62.6299	5.96878	62.6299	up	29.2425	7.73109	5.78315	-0.185628	Detected	Detected	TCCAGGTGCCCAGA	MIMAT0009408	chr15	79205687	79205675	+	0
mmu-miR-1191b-5p	61.4027	5.94023	61.4027	up	36.8108	13.5679	6.16033	0.2201	Detected	Detected	AGGTTCTCGCTCTGTAG	MIMAT0029866					0
mmu-miR-100-5p	58.9904	5.88241	58.9904	up	321.068	19.3596	9.10374	3.22133	Detected	Detected	CACAAGTTCGGATCTACGG	MIMAT0000655	chr9	41339524	41339541	-	0
mmu-miR-7051-5p	58.1947	5.86282	58.1947	up	35.0078	13.8802	6.09933	0.236515	Detected	Detected	TGACCCAACTTCCTCC	MIMAT0028006					0
mmu-miR-31-5p	53.4498	5.74011	53.4498	up	1132.47	71.6661	11.0014	5.26128	Detected	Detected	CAGCTATGCCAGCATCT	MIMAT0000538	chr4	88556509	88556494	+	0
mmu-miR-3078-3p	50.8094	5.66702	50.8094	up	25.4044	9.25083	5.61085	-0.0561726	Detected	Detected	CCTAAAGACTACCCCAG	MIMAT0014865	chr14	65210080	65210095	-	0
mmu-let-7e-3p	48.0686	5.58702	48.0686	up	1.54269	0.1	2.26508	-3.32194	Detected	Not Detected	GGAAAGCTAGGAGGCCG	MIMAT0017016	chr17	17967381	17967396	-	0
mmu-miR-667-5p	46.3122	5.53332	46.3122	up	18.7721	5.83112	5.14424	-0.389078	Detected	Detected	CGTGCTCACTGCTC	MIMAT0017239	chr12	110958242	110958254	-	0
mmu-miR-29a-5p	46.2071	5.53004	46.2071	up	1.44043	0.1	2.2081	-3.32194	Detected	Not Detected	CTGAACACCAAAAGAAATCAGT	MIMAT0004631	chr6	31012696	31012676	+	0
mmu-miR-9768-5p	41.3222	5.36885	41.3222	up	20.5638	8.72808	5.27071	-0.0981319	Detected	Detected	ACAGTGCCGTCCTC	MIMAT0036459					0
mmu-miR-1941-5p	40.5423	5.34136	40.5423	up	14.5678	4.45881	4.75872	-0.582635	Detected	Detected	AAGCCTCTGTACCAGC	MIMAT0009405					0
mmu-miR-5114	40.3008	5.33274	40.3008	up	21.4007	9.93737	5.32821	-0.00453198	Detected	Detected	TCTTGCAGCTTCCGT	MIMAT0020622					0
mmu-miR-758-5p	37.1467	5.21516	37.1467	up	16.3008	6.85899	4.9432	-0.271966	Detected	Detected	CGTGTGCTCTCTGG	MIMAT0017235	chr12	110951041	110951053	-	0
mmu-miR-6962-5p	36.238	5.17943	36.238	up	15.6638	6.46154	4.86441	-0.315025	Detected	Detected	AGATCTCCCACCAGGT	MIMAT0027824					0
mmu-miR-882	32.8936	5.03974	32.8936	up	7.95959	1.95262	3.86148	-1.17826	Detected	Detected	ACTAATGCGCTAACTCTCTC	MIMAT0004847					0
mmu-miR-487b-3p	31.9276	4.99673	31.9276	up	14.8427	7.51689	4.79084	-0.205896	Detected	Detected	AAGTGGATGACCCTGTAC	MIMAT0003184	chr12	110965597	110965613	-	0
mmu-miR-5098	31.5698	4.98047	31.5698	up	14.5209	7.32122	4.75555	-0.224922	Detected	Detected	AACTGGGCTTCACCA	MIMAT0020605					0
mmu-miR-222-3p	31.4607	4.97548	31.4607	up	134.413	17.6689	7.99692	3.02144	Detected	Detected	ACCCAGTAGCCAGA	MIMAT0000670	chrX	18724087	18724075	+	0
mmu-miR-1957a	30.9465	4.95171	30.9465	up	9.91438	3.32303	4.15699	-0.794714	Detected	Detected	GTCATATGCTCTACCACT	MIMAT0009430	chr4	118802399	118802415	-	0
mmu-miR-6940-3p	28.2393	4.81963	28.2393	up	9.1643	3.43442	4.0487	-0.770931	Detected	Detected	CTGCGGGCAAGCA	MIMAT0027781					0
mmu-miR-125b-5p	27.2635	4.7689	27.2635	up	4350.9	645.154	13.2164	8.44747	Detected	Detected	TCACAAGTTAGGGTCTC	MIMAT0000136					0
mmu-miR-450b-3p	27.1182	4.76119	27.1182	up	17.4061	14.7372	5.04092	0.279729	Detected	Detected	ATGCATGCAAAATGTTCCCAA	MIMAT0003512					0
mmu-miR-92b-3p	26.4364	4.72445	26.4364	up	15.6835	12.1749	4.86641	0.141957	Detected	Detected	GGAGGCCGGGACG	MIMAT0004899	chr3	89031110	89031099	+	0
mmu-miR-432	24.0368	4.58718	24.0368	up	698.939	89.0527	10.1088	5.52166	Detected	Detected	CTGCCCACTGATCTAC	MIMAT0012771					0
mmu-let-7c-5p	23.2535	4.53938	23.2535	up	4091.28	637.502	12.9737	8.43434	Detected	Detected	AACCATACAACCTACTACC	MIMAT0000523	chr15	85537049	85537067	-	0
mmu-miR-450a-5p	22.8808	4.51607	22.8808	up	13.4004	11.5642	4.6209	0.104834	Detected	Detected	ATATTAGGAACACATCGCAA	MIMAT0001546	chrX	50401369	50401350	+	0
mmu-miR-5134-5p	22.4746	4.49022	22.4746	up	9.20836	5.45979	4.05368	-0.436541	Detected	Detected	CACAGCTGCCCTTTC	MIMAT0020645	chr17	24371501	24371488	+	0
mmu-miR-6950-5p	22.2829	4.47787	22.2829	up	380.253	52.5583	9.29485	4.81698	Detected	Detected	TCTGACTGTCCTCCAC	MIMAT0027800					0
mmu-miR-7033-3p	21.9914	4.45887	21.9914	up	459.692	64.7918	9.56173	5.10286	Detected	Detected	CTGCCCAAGAGAATGG	MIMAT0027971					0
mmu-miR-21a-5p	21.8083	4.4468	21.8083	up	51684.5	6934.26	16.3446	11.8978	Detected	Detected	TCAACATCAGTCTGATAAGC	MIMAT0000530	chr11	86397607	86397588	+	0
mmu-miR-6350	21.7778	4.44479	21.7778	up	9.48317	6.13758	4.09266	-0.352129	Detected	Detected	ATATTTATAATGCACCTGCTA	MIMAT0025093					0
mmu-miR-7214-3p	21.5527	4.4298	21.5527	up	13.9766	14.4508	4.69537	0.265574	Detected	Detected	TGCGCTCAAGGGGT	MIMAT0028397					0
mmu-miR-142a-3p	21.3432	4.41571	21.3432	up	187.713	29.1315	8.43434	4.01863	Detected	Detected	TCCATAAAGTAGGAAACACTACA	MIMAT0000155	chr11	87756904	87756925	-	0
mmu-miR-3074-2-3p	21.2364	4.40847	21.2364	up	7.00918	3.70075	3.69141	-0.717055	Detected	Detected	GTGCCTACTGAGCTGA	MIMAT0014946					0
mmu-miR-666-5p	20.3837	4.34934	20.3837	up	13.0686	14.0173	4.59295	0.243606	Detected	Detected	GGCTCTCACAGCTG	MIMAT0003737					0
mmu-miR-7648-3p	20.2626	4.34075	20.2626	up	853.847	131.156	10.4108	6.07003	Detected	Detected	CCGCGTCCCGG	MIMAT0029799					0
mmu-miR-7215-3p	20.1274	4.33109	20.1274	up	6.95487	4.0718	3.68296	-0.648131	Detected	Detected	CCGCTTTTCTGCCT	MIMAT0028399					0
mmu-miR-383-5p	19.388	4.27709	19.388	up	6.56947	4.02548	3.62071	-0.656384	Detected	Detected	AGCCACAGTCACCTT	MIMAT0000748	chr8	39315211	39315198	+	0
mmu-miR-7014-5p	19.1866	4.26203	19.1866	up	704.672	110.489	10.1185	5.85644	Detected	Detected	CTGTCCCTTCCACAG	MIMAT0027932					0
mmu-miR-1932	19.1101	4.25626	19.1101	up	11.7928	12.7252	4.4301	0.173842	Detected	Detected	CCGACCTAGCGCT	MIMAT0009395					0
mmu-miR-7054-5p	19.046	4.25141	19.046	up	6.6055	4.20823	3.62706	-0.624357	Detected	Detected	AGTACTCAGCCCAACC	MIMAT0028012					0
mmu-miR-181c-3p	18.3879	4.20069	18.3879	up	8.89554	7.59881	4.00261	-0.198077	Detected	Detected	GGTCCACTCAACGG	MIMAT0017068	chr8	86702848	86702836	+	0
mmu-miR-1188-5p	18.3205	4.19538	18.3205	up	191.784	34.5621	8.45962	4.26424	Detected	Detected	TCCTGGCCCAACCT	MIMAT0005843	chr12	110850059	110850071	-	0
mmu-miR-192-5p	18.2284	4.18811	18.2284	up	5366.67	1240.44	13.743	9.55493	Detected	Detected	GGCTGTCAATTCATAGGTC	MIMAT0000517	chr19	6264860	6264877	-	0
mmu-let-7d-5p	16.8742	4.07675	16.8742	up	1258.56	256.989	11.1877	7.1109	Detected	Detected	AACTATGCAACCTACTACC	MIMAT0000383	chr13	48631417	48631400	+	0
mmu-miR-7234-3p	16.6933	4.06119	16.6933	up	11.0129	14.324	4.32041	0.259219	Detected	Detected	CCTTCTACCCTAGAAAGA	MIMAT0028437					0
mmu-miR-125b-2-3p	16.441	4.03922	16.441	up	5.67385	4.5131	3.46532	-0.573905	Detected	Detected	AGGTCCCAAGAACCTG	MIMAT0004529	chr16	77646570	77646584	-	0
mmu-miR-206-3p	16.2524	4.02259	16.2524	up	10.809	14.2031	4.27569	0.2531	Detected	Detected	CCACACACTTCCTTAC	MIMAT0000239	chr1	20669143	20669157	-	0
mmu-miR-668-3p	16.003	4.00027	16.003	up	9.6479	11.5762	4.10585	0.10558	Detected	Detected	GGTAGTGGGCCGA	MIMAT0003732	chr12	110972996	110973007	-	0
mmu-miR-8116	15.8964	3.99063	15.8964	up	8.05098	8.48241	3.8719	-0.118727	Detected	Detected	GCCAACTAGCCCCG	MIMAT0031422					0
mmu-miR-221-3p	15.8936	3.99037	15.8936	up	501.115	99.3867	9.68105	5.69068	Detected	Detected	GAAACCCAGCAGACAATGTA	MIMAT0000669	chrX	18723501	18723483	+	0
mmu-miR-1199-5p	15.8029	3.98212	15.8029	up	37.2191	14.8213	6.17295	2.19083	Detected	Detected	CCGCGCGACCG	MIMAT0005860	chr8	86535453	86535444	+	0
mmu-miR-1947-3p	15.7622	3.97839	15.7622	up	9.98501	13.2492	4.18135	0.202955	Detected	Detected	GGAGGGAGAGCTAGC	MIMAT0017343	chr16	33105505	33105518	-	0
mmu-miR-98-5p	15.1404	3.92033	15.1404	up	70.0842	18.5068	7.03261	3.11228	Detected	Detected	AACAATACAACTTACTACCTCA	MIMAT0000545	chrX	148347773	148347793	-	0
mmu-miR-7047-3p	14.9709	3.90409	14.9709	up	8.48074	10.6426	3.94901	0.0449281	Detected	Detected	GGAAGGAGGAAGGGT	MIMAT0027999					0
mmu-miR-3100-3p	14.9289	3.90004	14.9289	up	9.05936	12.0365	4.03375	0.133706	Detected	Detected	CTGGGAGCGGGTG	MIMAT0014920					0
mmu-miR-9769-5p	13.9056	3.7976	13.9056	up	8.16862	11.4978	3.89828	0.10068	Detected	Detected	GGTCGGGCCTAATTC	MIMAT0036461					0
mmu-miR-7232-3p	13.6863	3.77466	13.6863	up	7.29379	9.7508	3.75646	-0.0182037	Detected	Detected	GCCCCAAAGTCGAA	MIMAT0028433					0
mmu-miR-3968	13.1475	3.71671	13.1475	up	1738.27	470.12	11.6403	7.9236	Detected	Detected	TGGTGTCTGGAGTGG	MIMAT0019352					0
mmu-miR-483-5p	13.0658	3.70772	13.0658	up	1069.68	265.18	10.8767	7.16901	Detected	Detected	CTCCCTTCTCTTC	MIMAT0004782	chr7	149840857	149840846	+	0
mmu-miR-6929-5p	12.9986	3.70029	12.9986	up	4.69501	5.49901	3.26891	-0.431378	Detected	Detected	TCACAGATGCTGCTCC	MIMAT0027758					0
mmu-miR-194-5p	12.9438	3.69419	12.9438	up	1250.8	315.027	11.1406	7.44639	Detected	Detected	TCCACATGGAGTTGCT	MIMAT0000224	chr1	187137210	187137225	-	0
mmu-miR-5133	12.9076	3.69015	12.9076	up	5.60272	7.21064	3.45425	-0.2359	Detected	Detected	CTGCGCTGCCGC	MIMAT0020644					0
mmu-miR-450b-5p	12.8605	3.68488	12.8605	up	3.52996	3.65199	2.95825	-0.726623	Detected	Detected	TATTCAGGAACATACTGCAAAA	MIMAT0003511					0
mmu-miR-760-5p	12.8518	3.6839	12.8518	up	80.5682	22.111	7.22022	3.53632	Detected	Detected	CCGGGCTCTGGTG	MIMAT0017245					0
mmu-miR-6936-5p	12.7381	3.67108	12.7381	up	4.04428	4.6233	3.11458	-0.556503	Detected	Detected	GCGGGCACGGC	MIMAT0027772					0
mmu-miR-7005-3p	12.6494	3.661	12.6494	up	6.6499	9.60603	3.632	-0.0289938	Detected	Detected	TGCAAGGGATGGGTAG	MIMAT0027915					0
mmu-miR-181d-3p	12.5522	3.64987	12.5522	up	8.21113	14.2993	3.90784	0.257974	Detected	Detected	TGACATTCATCCCCCG	MIMAT0017264	chr8	86702682	86702668	+	0
mmu-miR-151-3p	12.5014	3.64401	12.5014	up	2.30334	2.29765	2.58313	-1.06088	Detected	Detected	CCTCAAGGAGCCTC	MIMAT0000161					0
mmu-miR-455-5p	12.2248	3.61174	12.2248	up	5.31963	7.5397	3.40803	-0.20371	Detected	Detected	CGATGTAGTCCAAAGGCA	MIMAT0003485	chr4	62917906	62917922	-	0
mmu-miR-6993-5p	12.1038	3.59739	12.1038	up	7.39315	12.6638	3.76775	0.170357	Detected	Detected	GACAGACACCCGTTT	MIMAT0027888					0
mmu-miR-7648-5p	12.1026	3.59724	12.1026	up	5.35416	7.78874	3.41697	-0.180269	Detected	Detected	GCGCCGAGCCC	MIMAT0029798					0
mmu-miR-7050-3p	11.8616	3.56822	11.8616	up	7.54004	13.6592	3.79316	0.224939	Detected	Detected	CTGGGGAGATAAAGGC	MIMAT0028005					0
mmu-miR-8112	11.7433	3.55377	11.7433	up	7.20606	12.9888	3.7424	0.188634	Detected	Detected	TGCGGTGGAGGTGG	MIMAT0031418					0
mmu-miR-29b-1-5p	11.6964	3.54799	11.6964	up	5.95242	9.51174	3.51188	-0.0361094	Detected	Detected	TAAACCACCATATGAAACCAGC	MIMAT0004523	chr6	31013049	31013028	+	0
mmu-miR-6953-3p	11.6362	3.54055	11.6362	up	7.61721	14.5427	3.81069	0.270145	Detected	Detected	CTGGGGACATAGAGGC	MIMAT0027807					0
mmu-miR-6967-3p	11.3143	3.50007	11.3143	up	7.14869	13.6263	3.72327	0.223198	Detected	Detected	CTGGGGAGAGATAAAGA	MIMAT0027837					0
mmu-miR-7033-5p	11.2887	3.49681	11.2887	up	996.003	275.956	10.717	7.22022	Detected	Detected	CCTGCCCCTCAGAC	MIMAT0027970					0
mmu-miR-6370	11.2771	3.49532	11.2771	up	339.151	97.4228	9.16588	5.67056	Detected	Detected	CTTCCCCTTTGCTGT	MIMAT0025114					0
mmu-miR-3572-3p	11.158	3.48001	11.158	up	6.51388	11.9297	3.60729	0.127279	Detected	Detected	CTGGGGAAAGAAGGA	MIMAT0020636	chr7	3607621	3607634	-	0
mmu-miR-7053-3p	11.0343	3.46392	11.0343	up	6.22942	11.3263	3.55376	0.0898371	Detected	Detected	CTGGGGAAGGAGACA	MIMAT0028011					0
mmu-let-7i-5p	11.0017	3.45965	11.0017	up	791.343	198.812	10.2744	6.81473	Detected	Detected	AACAGCACAAACTACTACCTC	MIMAT0000122	chr10	122422722	122422703	+	0
mmu-miR-7072-3p	10.9004	3.44631	10.9004	up	6.34584	11.8685	3.56988	0.123572	Detected	Detected	CTGGGGAAGAAGAGAA	MIMAT0028051					0
mmu-miR-6366	10.8717	3.44251	10.8717	up	56413.9	15815.9	16.4162	12.9737	Detected	Detected	TGGCTCCCCGGG	MIMAT0025110					0
mmu-miR-5126	10.7865	3.43116	10.7865	up	30349.5	9564.33	15.7654	12.3343	Detected	Detected	CCCCGCCCCCG	MIMAT0020637					0
mmu-miR-6968-5p	10.2759	3.36119	10.2759	up	6.39153	13.5249	3.579	0.217809	Detected	Detected	CCACAGGGCCCC	MIMAT0027838					0
mmu-miR-3095-3p	9.87798	3.30422	9.87798	up	318.093	104.24	9.09599	5.79177	Detected	Detected	AAAAGCTCTCTCTCCAGT	MIMAT0014912					0
mmu-miR-7218-5p	9.60843	3.2643	9.60843	up	384.868	132.153	9.34947	6.08517	Detected	Detected	CCCTCTACACTAAACCC	MIMAT0028404					0
mmu-miR-883a-5p	9.58008	3.26004	9.58008	up	4.23775	8.71773	3.16105	-0.0989878	Detected	Detected	GTAACTGCTACTTCTCTCA	MIMAT0004848					0
mmu-let-7k	9.32524	3.22114	9.32524	up	5.47256	13.4684	3.43593	0.21479	Detected	Detected	CACACAACCTCCTACC	MIMAT0025580					0
mmu-miR-2137	9.27687	3.21364	9.27687	up	11576.5	5155.55	14.6913	11.4776	Detected	Detected	CTCCCTGGGGCTC	MIMAT0011213					0
mmu-miR-7023-5p	9.21269	3.20362	9.21269	up	5.23169	13.0204	3.39401	0.190389	Detected	Detected	ACGCCCAATCCCAG	MIMAT0027950					0
mmu-miR-339-5p	8.82401	3.14143	8.82401	up	1.54591	2.97654	2.26729	-0.874146	Detected	Detected	CGTGAGCTCCTGGA	MIMAT0000584					0
mmu-miR-300-5p	8.37258	3.06567	8.37258	up	4.90242	14.5383	3.3356	0.269929	Detected	Detected	ACAAAGGATAACCTCTCTTCAA	MIMAT0004578	chr12	110962529	110962549	-	0
mmu-miR-7002-5p	8.28078	3.04977	8.28078	up	390.604	156.887	9.38606	6.33629	Detected	Detected	CCACGTACTCCCCG	MIMAT0027906					0
mmu-miR-7084-3p	8.24205	3.043	8.24205	up	3.65694	9.47882	3.00439	-0.0386102	Detected	Detected	GCAGAGGACAGGGG	MIMAT0028075					0
mmu-miR-7016-5p	8.13474	3.0241	8.13474	up	421.166	167.93	9.46384	6.43974	Detected	Detected	CTACTCTCGCTCCCC	MIMAT0027936					0
mmu-miR-6359	8.12476	3.02232	8.12476	up	3.82287	10.4703	3.05548	0.0331514	Detected	Detected	TTCTGACCCTGGGC	MIMAT0025102					0
mmu-miR-344f-5p	8.10487	3.01879	8.10487	up	3.41289	8.79406	2.92609	-0.0926993	Detected	Detected	GACTCCAGCCAGGA	MIMAT0014931					0
mmu-miR-3963	8.04841	3.0087	8.04841	up	37180.8	15499	15.9437	12.935	Detected	Detected	GTGTCAGAAGTGGGAT	MIMAT0019341					0
mmu-miR-7003-3p	8.02965	3.00534	8.02965	up	3.8756	11.0379	3.07657	0.0712296	Detected	Detected	CTGTGGGGAAAACCC	MIMAT0027911					0
mmu-miR-155-5p	7.97523	2.99553	7.97523	up	456.104	178.684	9.55493	6.5594	Detected	Detected	ACCCCTATCACAATTAGC	MIMAT0000165	chr16	84714394	84714410	-	0
mmu-miR-1964-3p	7.92994	2.98731	7.92994	up	3.7664	10.7025	3.03628	0.0489719	Detected	Detected	AAAGCCGGAGCCCA	MIMAT0009437	chr7	30558372	30558384	-	0
mmu-miR-130b-5p	7.81041	2.9654	7.81041	up	4.42734	13.9154	3.20374	0.238343	Detected	Detected	AGTAGTGCAACAGGGAAAGA	MIMAT0004583	chr16	17124187	17124169	+	0
mmu-miR-7227-3p	7.79316	2.96221	7.79316	up	3.51909	9.86072	2.95209	-0.0101175	Detected	Detected	TCTGCCGATGACCC	MIMAT0028423					0
mmu-miR-188-5p	7.57726	2.92168	7.57726	up	2788.16	1165.05	12.3343	9.4126	Detected	Detected	CCCTCCACCATGC	MIMAT0000217					0
mmu-miR-6925-3p	7.51046	2.9089	7.51046	up	3.30298	9.70163	2.88705	-0.0218505	Detected	Detected	CTGAGGGATAAAAGGGG	MIMAT0027751					0
mmu-miR-3154	7.38797	2.88518	7.38797	up	527.913	217.211	9.82228	6.9371	Detected	Detected	TCCGCTCCCGACT	MIMAT0035714					0
mmu-miR-7007-5p	7.20193	2.84838	7.20193	up	391.781	178.004	9.38962	6.54123	Detected	Detected	ATCTCCTCCACTGCC	MIMAT0027918					0
mmu-miR-871-5p	7.12285	2.83245	7.12285	up	44.8726	22.8015	6.43974	3.60729	Detected	Detected	CATGACTGGCACTAATCTG	MIMAT0004841	chrX	64063635	64063618	+	0
mmu-miR-542-5p	7.05786	2.81923	7.05786	up	43.9747	22.3444	6.39823	3.579	Detected	Detected	TCGTGACATGATGATCCCC	MIMAT0003171					0
mmu-miR-1894-3p	6.77993	2.76127	6.77993	up	579.839	266.18	9.93761	7.17634	Detected	Detected	CTCCCTTCACCCTCT	MIMAT0007878					0
mmu-miR-3099-3p	6.74688	2.75422	6.74688	up	245.889	128.948	8.79774	6.04352	Detected	Detected	TCCCCAACCTCTCTC	MIMAT0014816	chr7	6756357	6756370	-	0
mmu-miR-486b-3p	6.70113	2.7444	6.70113	up	3.53387	13.5872	2.96553	0.221123	Detected	Detected	TCCTGTACTGAGCTGC	MIMAT0014944	chr8	24253120	24253105	+	0
mmu-miR-15b-3p	6.65119	2.73361	6.65119	up	1.54943	5.28701	2.27387	-0.459738	Detected	Detected	TAGAGCAGCAAATAATGATTCG	MIMAT0004521	chr3	68813736	68813756	-	0
mmu-miR-6239	6.44699	2.68862	6.44699	up	2.96372	11.4349	2.78534	0.0967193	Detected	Detected	CACCGAGTGATCCAA	MIMAT0024860					0
mmu-miR-6373	6.42932	2.68467	6.42932	up	22.9862	16.0553	5.47474	2.79008	Detected	Detected	TCACCTCCTAGATATTCCC	MIMAT0025117					0
mmu-miR-667-3p	6.37323	2.67203	6.37323	up	1.84319	6.92173	2.40663	-0.265398	Detected	Detected	CTTGGGCTGGGTG	MIMAT0003734	chr12	110958282	110958293	-	0
mmu-miR-6415	6.34077	2.66466	6.34077	up	3.40454	14.3114	2.92324	0.258583	Detected	Detected	TGCATGGGGCCCT	MIMAT0025169					0
mmu-miR-6538	6.33328	2.66295	6.33328	up	3038.06	1658.55	12.6006	9.93761	Detected	Detected	CGCCGCCCCG	MIMAT0025583					0
mmu-miR-7665-3p	6.23249	2.63981	6.23249	up	2.96131	12.2186	2.78435	0.144541	Detected	Detected	TGTAGGGGACAGGGA	MIMAT0029837					0
mmu-let-7a-5p	6.17757	2.62704	6.17757	up	2099.91	1032.47	11.8978	9.27078	Detected	Detected	AACTATACAACCTACTACCT	MIMAT0000521	chr9	41344817	41344836	-	0
mmu-miR-125a-5p	6.1348	2.61702	6.1348	up	668.245	314.471	10.0608	7.44377	Detected	Detected	TCACAGGTTAAAGGGTCTC	MIMAT0000135					0
mmu-miR-6368	6.06842	2.60132	6.06842	up	947.514	496.647	10.6579	8.05656	Detected	Detected	CTCCCCTCCACTGC	MIMAT0025112					0
mmu-miR-7057-5p	5.88964	2.55818	5.88964	up	53.0306	30.4267	6.63809	4.07991	Detected	Detected	AACTTGAGTCCTCTCCT	MIMAT0028018					0
mmu-miR-8109	5.79953	2.53593	5.79953	up	227.04	138.968	8.69627	6.16033	Detected	Detected	CCCGCGGCCG	MIMAT0031415					0
mmu-miR-7087-5p	5.72495	2.51726	5.72495	up	23.6985	17.6079	5.52166	3.00439	Detected	Detected	AGACCAGCTCCACAC	MIMAT0028080					0
mmu-let-7f-5p	5.64417	2.49676	5.64417	up	1078.96	646.23	10.9564	8.45962	Detected	Detected	AACTATACAATCTACTACCTC	MIMAT0000525	chr13	48633226	48633206	+	0
mmu-miR-93-3p	5.54534	2.47128	5.54534	up	1.54691	7.58686	2.27206	-0.199213	Detected	Detected	CGGGAAGTGCTAGCTC	MIMAT0004636	chr5	138606825	138606811	+	0
mmu-miR-3102-3p.2-3p	5.54522	2.47124	5.54522	up	46.2965	28.8827	6.47385	4.00261	Detected	Detected	TGGCTGGGGCAGG	MIMAT0014935					0
mmu-miR-1895	5.46383	2.44991	5.46383	up	1975.28	1108.06	11.8091	9.35918	Detected	Detected	TCCTCCTCGTCCTCC	MIMAT0007867					0
mmu-let-7e-5p	5.42441	2.43947	5.42441	up	1195.7	693.577	11.0439	8.60438	Detected	Detected	AACTATACAACCTCCTACC	MIMAT0000524	chr17	17967334	17967351	-	0
mmu-miR-3059-3p	5.38574	2.42914	5.38574	up	234.458	156.78	8.75218	6.32304	Detected	Detected	CCAACCTTCTCTTCCC	MIMAT0014812	chr10	101235381	101235395	-	0
mmu-miR-7081-5p	5.35542	2.421	5.35542	up	34.295	23.3591	6.06259	3.64159	Detected	Detected	TAATCCCCGGCCGA	MIMAT0028068					0
mmu-miR-7066-5p	5.3305	2.41427	5.3305	up	19.8931	16.0963	5.21345	2.79918	Detected	Detected	CCTCTACTCATTTCCCA	MIMAT0028036					0
mmu-miR-8100	4.99447	2.32033	4.99447	up	277.623	185.247	8.94484	6.62451	Detected	Detected	ACCTGCTTGCTCCC	MIMAT0031403					0
mmu-miR-3535	4.9619	2.31089	4.9619	up	121.886	92.0376	7.89209	5.5812	Detected	Detected	TCTCAGGTAATCAGTCATC	MIMAT0031410					0
mmu-miR-7238-5p	4.91709	2.2978	4.91709	up	31.6697	22.9767	5.91658	3.61878	Detected	Detected	GCCGCGTCCCAT	MIMAT0028444					0
mmu-miR-3110-3p	4.90884	2.29538	4.90884	up	195.346	141.009	8.47521	6.17983	Detected	Detected	GTGTCTGCCTCCGA	MIMAT0014952	chrX	35563674	35563686	-	0
mmu-miR-671-3p	4.89764	2.29209	4.89764	up	1.64317	10.3544	2.31721	0.0251255	Detected	Detected	GGTGGAGCCCTGA	MIMAT0004821					0
mmu-miR-6981-5p	4.85766	2.28026	4.85766	up	81.4386	58.5779	7.23105	4.95079	Detected	Detected	GCCTTCAGCCTCTTC	MIMAT0027864					0
mmu-miR-345-3p	4.8556	2.27965	4.8556	up	1.40645	8.84149	2.19083	-0.0888194	Detected	Detected	GTCTCCAGACCCCT	MIMAT0004656					0
mmu-miR-7218-3p	4.84523	2.27656	4.84523	up	100.014	70.3333	7.51035	5.23378	Detected	Detected	CCCCAGGCTAGAATG	MIMAT0028405					0
mmu-miR-132-3p	4.82001	2.26904	4.82001	up	87.4663	61.4035	7.29781	5.02878	Detected	Detected	CGACCATGGCTGTAGA	MIMAT0000144	chr11	74987232	74987246	-	0
mmu-miR-5131	4.79437	2.26134	4.79437	up	174.768	125.45	8.28437	6.02302	Detected	Detected	GCTCGGGGCTCC	MIMAT0020642					0
mmu-miR-6976-3p	4.58044	2.19549	4.58044	up	24.6304	21.0972	5.569	3.37351	Detected	Detected	CTGGGGAGTTGGGA	MIMAT0027855					0
mmu-miR-7082-5p	4.57797	2.19471	4.57797	up	929.022	625.817	10.6067	8.41196	Detected	Detected	CCTCCCCTCCTCC	MIMAT0028070					0
mmu-miR-24-3p	4.53301	2.18047	4.53301	up	4582.38	3808.93	13.2639	11.0834	Detected	Detected	CTGTTCCTGCTGAACTGA	MIMAT0000219	chr8	86732778	86732795	-	0
mmu-miR-7684-5p	4.44431	2.15196	4.44431	up	151.411	118.561	8.10825	5.95629	Detected	Detected	CTGCTGCCCAGGC	MIMAT0029890					0
mmu-miR-186-5p	4.40067	2.13772	4.40067	up	39.8942	32.0991	6.29471	4.15699	Detected	Detected	AGCCCAAAAGGAGAATTCTTT	MIMAT0000215	chr3	157207251	157207270	-	0
mmu-miR-7075-5p	4.38585	2.13286	4.38585	up	119.969	100.779	7.85649	5.72364	Detected	Detected	AAAACCATGTCCTCCTC	MIMAT0028056					0
mmu-miR-10a-5p	4.34409	2.11905	4.34409	up	29.4415	23.5502	5.79177	3.67272	Detected	Detected	CACAAATTCGGATCTACAGGG	MIMAT0000648	chr11	96178503	96178522	-	0
mmu-miR-5113	4.33865	2.11725	4.33865	up	185.378	154.485	8.41196	6.29471	Detected	Detected	ACAGGATCTCTCTCCTC	MIMAT0020621					0
mmu-miR-6906-5p	4.33345	2.11552	4.33345	up	125.128	104.869	7.91261	5.7971	Detected	Detected	CTGTCTGTCCGTCTG	MIMAT0027712					0
mmu-miR-423-5p	4.2587	2.09041	4.2587	up	513.965	391.055	9.78023	7.68982	Detected	Detected	AAAGTCTCGCTCTCTGC	MIMAT0004825					0
mmu-miR-30c-2-3p	4.25627	2.08959	4.25627	up	87.1744	68.9736	7.29083	5.20124	Detected	Detected	AGAGTAAACAGCCTTCTCC	MIMAT0005438	chr1	23298597	23298614	-	0
mmu-miR-6938-5p	4.2354	2.0825	4.2354	up	157.924	130.26	8.14509	6.06259	Detected	Detected	ACTCTCTCTGGAGCTAGC	MIMAT0027776					0
mmu-miR-193a-5p	4.21551	2.07571	4.21551	up	1.4407	12.0262	2.2088	0.133092	Detected	Detected	TCATCTTGCCCGCA	MIMAT0004544	chr11	79525485	79525498	-	0
mmu-miR-874-3p	4.18121	2.06392	4.18121	up	74.3492	62.6899	7.1109	5.04698	Detected	Detected	TCGGTCCCTCGGG	MIMAT0004853	chr13	58124551	58124540	+	0
mmu-miR-6418-5p	4.15114	2.05351	4.15114	up	506.69	386.462	9.72459	7.67108	Detected	Detected	GCATCTCTTCCCTTCC	MIMAT0025173					0
mmu-miR-5103	4.12762	2.04531	4.12762	up	207.176	173.126	8.53311	6.4878	Detected	Detected	CCTCAGGGGATCCC	MIMAT0020610					0
mmu-miR-1224-5p	4.00291	2.00105	4.00291	up	27573	28167	15.5477	13.5466	Detected	Detected	CTCCACCTCCC	MIMAT0005460	chr16	20604536	20604545	-	0
mmu-miR-7047-5p	3.98533	1.9947	3.98533	up	4217.48	4271.41	13.1703	11.1756	Detected	Detected	TCAGACCCAGCCCT	MIMAT0027998					0
mmu-miR-7224-3p	3.91529	1.96912	3.91529	up	28.0961	25.0946	5.73687	3.76775	Detected	Detected	GTGGGTGGTCCTCT	MIMAT0028417					0
mmu-miR-125a-3p	3.86392	1.95007	3.86392	up	470.293	371.725	9.57992	7.62985	Detected	Detected	GGCTCCCAAGAACCTC	MIMAT0004528					0
mmu-miR-7022-5p	3.80968	1.92967	3.80968	up	29.3754	26.4585	5.78734	3.85767	Detected	Detected	AAACAGAGCCCTTCCT	MIMAT0027948					0
mmu-miR-193b-3p	3.77131	1.91507	3.77131	up	247.101	212.098	8.80721	6.89215	Detected	Detected	AGCGGGACTTTGTGGGC	MIMAT0004859	chr16	13449669	13449684	-	0
mmu-miR-7685-3p	3.59638	1.84654	3.59638	up	13.4893	15.9941	4.62729	2.78075	Detected	Detected	CTCCAGCCGGAAGC	MIMAT0029897					0
mmu-miR-6961-5p	3.49756	1.80635	3.49756	up	382.369	330.652	9.30962	7.50327	Detected	Detected	GGCCATTTCCTTCCC	MIMAT0027822					0
mmu-miR-503-5p	3.43791	1.78153	3.43791	up	69.1305	67.4783	6.9371	5.15557	Detected	Detected	CTGCAGTACTGTTCCC	MIMAT0003188	chrX	50407188	50407174	+	0
mmu-miR-7211-5p	3.40233	1.76652	3.40233	up	10.592	15.5137	4.24313	2.4766	Detected	Detected	GGTGGAGTGGCAGA	MIMAT0028390					0
mmu-miR-3067-3p	3.37656	1.75555	3.37656	up	164.321	167.045	8.18179	6.42624	Detected	Detected	CCTCTCCCAGGGC	MIMAT0014841	chr12	82267199	82267210	-	0
mmu-miR-6984-5p	3.37236	1.75376	3.37236	up	570.754	510.935	9.92041	8.16665	Detected	Detected	GCTCCTCCTTCATTGC	MIMAT0027870					0
mmu-miR-760-3p	3.36742	1.75165	3.36742	up	112.751	122.159	7.75	5.99836	Detected	Detected	TCCCCACAGACCCA	MIMAT0003898	chr3	121996591	121996579	+	0
mmu-miR-5621-5p	3.36095	1.74887	3.36095	up	12.4713	15.7755	4.51612	2.76725	Detected	Detected	TCAGGGCGGCCC	MIMAT0022369					0
mmu-miR-23a-3p	3.35351	1.74567	3.35351	up	4333.37	5112.39	13.2014	11.4558	Detected	Detected	GGAAATCCCTGGCAATGT	MIMAT0000532	chr8	86732466	86732482	-	0
mmu-miR-1960	3.33119	1.73604	3.33119	up	25.4854	26.9079	5.62409	3.88805	Detected	Detected	AGCCCTCTTCTAACAGC	MIMAT0009433					0
mmu-miR-29a-3p	3.30434	1.72436	3.30434	up	2832.33	2754.83	12.3822	10.6579	Detected	Detected	TAACCGATTTCAGATGGTGC	MIMAT0000535	chr6	31012734	31012716	+	0
mmu-miR-1901	3.30208	1.72338	3.30208	up	45.0858	49.3071	6.453	4.72962	Detected	Detected	GGACCCCCGGGA	MIMAT0007880					0
mmu-miR-6349	3.29088	1.71847	3.29088	up	101.872	107.38	7.54322	5.82475	Detected	Detected	CGCATGCCCCTCC	MIMAT0025092					0
mmu-miR-6954-5p	3.28492	1.71586	3.28492	up	73.7295	79.2998	7.09381	5.37795	Detected	Detected	ATCTGCCCCCAGAAC	MIMAT0027808					0
mmu-miR-542-3p	3.27432	1.7112	3.27432	up	29.9174	30.8715	5.82475	4.11355	Detected	Detected	TTTCAGTTATCAATCTGTCACA	MIMAT0003172					0
mmu-miR-6978-5p	3.26724	1.70807	3.26724	up	107.073	117.986	7.64968	5.94161	Detected	Detected	CACCAGCTTCTCTCTC	MIMAT0027858					0
mmu-miR-7067-3p	3.26318	1.70628	3.26318	up	33.6358	35.6869	6.00459	4.29831	Detected	Detected	CTGTGGGGAGGGAA	MIMAT0028039					0
mmu-miR-3960	3.25234	1.70148	3.25234	up	5166.04	6699.99	13.5668	11.8653	Detected	Detected	CCCCCGCCTCCG	MIMAT0019336					0
mmu-miR-484	3.22882	1.69101	3.22882	up	40.5659	45.1795	6.31191	4.6209	Detected	Detected	ATCGGGAGGGGACTGA	MIMAT0003127					0
mmu-miR-8108	3.1913	1.67414	3.1913	up	38.373	42.5279	6.20993	4.53578	Detected	Detected	TGTAACTACGCTCCTCC	MIMAT0031413					0
mmu-miR-8110	3.12379	1.6433	3.12379	up	12651.5	20149.2	14.8136	13.1703	Detected	Detected	CCCCCCCCCCA	MIMAT0031416					0
mmu-miR-7687-5p	3.0926	1.62882	3.0926	up	96.3869	106.067	7.44377	5.81495	Detected	Detected	AGCCTGCGCCTCA	MIMAT0029902					0
mmu-miR-150-3p	3.08839	1.62686	3.08839	up	22.5577	25.7078	5.4307	3.80384	Detected	Detected	CTATCCCCCAGGC	MIMAT0004535	chr7	52377178	52377189	-	0
mmu-miR-3065-3p	3.01391	1.59164	3.01391	up	21.8068	25.6834	5.39075	3.79911	Detected	Detected	CCCCAACAATATCCTGG	MIMAT0014837	chr11	119876140	119876155	-	0
mmu-miR-7009-5p	3.00115	1.58551	3.00115	up	173.71	191.902	8.27703	6.69151	Detected	Detected	AGCTCTGGTCCCCTG	MIMAT0027922					0
mmu-miR-322-5p	2.99164	1.58094	2.99164	up	596.179	615.151	9.96477	8.38383	Detected	Detected	TCCAAAACATGAATTGCTGCTG	MIMAT0000548	chrX	50407475	50407455	+	0
mmu-miR-6931-5p	2.97156	1.57122	2.97156	up	3142.03	3849.85	12.6639	11.0927	Detected	Detected	AGTCCCCCACTCCC	MIMAT0027762					0
mmu-miR-330-3p	2.96546	1.56825	2.96546	up	33.4538	39.407	5.99836	4.4301	Detected	Detected	TCTCTGCAGGCCCT	MIMAT0000569	chr7	19766884	19766896	-	0
mmu-miR-8119	2.91238	1.5422	2.91238	up	54.2896	65.683	6.66549	5.12329	Detected	Detected	GACCCTAGCTCCCTC	MIMAT0031425					0
mmu-miR-7076-3p	2.90816	1.54011	2.90816	up	7.62643	15.0818	3.81217	2.27206	Detected	Detected	CTGGGGAGACAGTGG	MIMAT0028059					0
mmu-miR-6769b-3p	2.90507	1.53857	2.90507	up	14.038	18.8802	4.69962	3.16105	Detected	Detected	CTGGGTGGGACAGG	MIMAT0028041					0
mmu-miR-744-5p	2.90146	1.53678	2.90146	up	20.675	24.8409	5.27513	3.73835	Detected	Detected	TGCTGTTAGCCCTA	MIMAT0004187	chr11	65548268	65548256	+	0
mmu-miR-6391	2.86859	1.52034	2.86859	up	260.505	292.918	8.85093	7.33058	Detected	Detected	ACATTGTCCTCCCGT	MIMAT0025140					0
mmu-miR-6973b-5p	2.86692	1.5195	2.86692	up	332.253	370.83	9.13611	7.61661	Detected	Detected	TCCCTGTCCTCTCCC	MIMAT0027908					0
mmu-miR-5120	2.85881	1.51542	2.85881	up	40.8844	52.4363	6.32304	4.80762	Detected	Detected	GCTGGTGGCACCA	MIMAT0020628					0
mmu-miR-7040-5p	2.85091	1.51142	2.85091	up	157.082	186.431	8.14093	6.62951	Detected	Detected	CGCCTCCATCTCCC	MIMAT0027984					0
mmu-miR-3057-5p	2.8079	1.48949	2.8079	up	73.1153	91.9759	7.06343	5.57394	Detected	Detected	ATCCCGCAGAATCTCA	MIMAT0014822					0
mmu-miR-30d-5p	2.79968	1.48526	2.79968	up	219.463	262.263	8.62923	7.14397	Detected	Detected	CTTCCAGTCGGGGA	MIMAT0000515	chr15	68172802	68172790	+	0
mmu-miR-3085-5p	2.7959	1.48331	2.7959	up	34.8788	44.576	6.08517	4.60186	Detected	Detected	ACTCTTGGCCCTCGG	MIMAT0014878					0
mmu-miR-134-5p	2.78088	1.47554	2.78088	up	171.359	196.449	8.24931	6.77376	Detected	Detected	CCCCTCTGGTCAA	MIMAT0000146	chr12	110972365	110972376	-	0
mmu-miR-877-5p	2.77982	1.47499	2.77982	up	76.2714	97.3443	7.14397	5.66898	Detected	Detected	CCCTGCGCCATCT	MIMAT0004861	chr17	36097694	36097683	+	0
mmu-miR-711	2.73877	1.45353	2.73877	up	235.794	285.009	8.75663	7.3031	Detected	Detected	CTTACATCTCTCCCCG	MIMAT0003501					0
mmu-miR-7687-3p	2.70768	1.43706	2.70768	up	34.4141	45.4844	6.07003	4.63298	Detected	Detected	TGTGGCGGGGCG	MIMAT0029903					0
mmu-miR-551b-5p	2.69347	1.42947	2.69347	up	38.5379	51.336	6.21309	4.78362	Detected	Detected	AGGTCTCACCCAAGC	MIMAT0017236	chr3	29315771	29315784	-	0
mmu-miR-6980-3p	2.67579	1.41996	2.67579	up	14.5802	20.8347	4.75991	3.33995	Detected	Detected	CTGGGGTGGAAGGC	MIMAT0027863					0
mmu-let-7g-5p	2.6752	1.41965	2.6752	up	810.1	874.733	10.3645	8.94484	Detected	Detected	AACTGTACAAACTACTACCTC	MIMAT0000121	chr9	106081179	106081198	-	0
mmu-miR-7011-5p	2.67386	1.41892	2.67386	up	367.736	444.467	9.26638	7.84746	Detected	Detected	ACACCTCCCTCTCCC	MIMAT0027926					0
mmu-miR-664-3p	2.66615	1.41476	2.66615	up	14.2197	20.2343	4.72656	3.3118	Detected	Detected	TAGGCTGGGGAGTAA	MIMAT0012774	chr1	187066899	187066912	-	0
mmu-miR-6912-5p	2.62871	1.39436	2.62871	up	125.394	177.649	7.9236	6.52924	Detected	Detected	CTGCCTGAGCACCC	MIMAT0027724					0
mmu-miR-6963-3p	2.60568	1.38166	2.60568	up	6.4669	14.8339	3.59046	2.2088	Detected	Detected	CTGTGGGATGGAGGC	MIMAT0027827					0
mmu-miR-7052-3p	2.60187	1.37955	2.60187	up	13.5353	19.7183	4.63298	3.25343	Detected	Detected	CTGGGAAGGAGGGG	MIMAT0028009					0
mmu-miR-680	2.57553	1.36487	2.57553	up	313.086	402.132	9.07671	7.71184	Detected	Detected	CCCCCATGTCAGC	MIMAT0003457					0
mmu-miR-7241-5p	2.55885	1.3555	2.55885	up	13.8723	20.664	4.68467	3.32917	Detected	Detected	GGTGGGTATTAACTCATG	MIMAT0028450					0
mmu-miR-7048-5p	2.54818	1.34947	2.54818	up	1009.59	1146.13	10.7355	9.38606	Detected	Detected	GCTTCCTCACCTCTC	MIMAT0028000					0
mmu-miR-6968-3p	2.52787	1.33792	2.52787	up	21.5845	29.0483	5.35139	4.01347	Detected	Detected	CTGGAGGGGAGACA	MIMAT0027839					0
mmu-miR-3072-5p	2.51971	1.33326	2.51971	up	527.958	654.944	9.82745	8.49419	Detected	Detected	CCTGCCCTCCCTC	MIMAT0014852	chr12	110986113	110986124	-	0
mmu-miR-7226-5p	2.50786	1.32646	2.50786	up	168.143	210.813	8.21012	6.88367	Detected	Detected	CCCTTCACACAATCAAC	MIMAT0028420					0
mmu-miR-6937-5p	2.47413	1.30692	2.47413	up	1577.4	1778.59	11.4776	10.1707	Detected	Detected	ACACAGACCCAGCCC	MIMAT0027774					0
mmu-miR-6898-5p	2.47116	1.30519	2.47116	up	505.48	617.306	9.69693	8.39174	Detected	Detected	GCTCCCTGCATCTCC	MIMAT0027696					0
mmu-miR-877-3p	2.44561	1.2902	2.44561	up	21.7541	30.2412	5.36357	4.07338	Detected	Detected	TGGGAGGAGGGAGAAGA	MIMAT0004862	chr17	36097758	36097743	+	0
mmu-miR-6402	2.42405	1.27742	2.42405	up	49.7816	72.6573	6.5594	5.28198	Detected	Detected	GCGGGTTCCTGGG	MIMAT0025154					0
mmu-miR-6405	2.40596	1.26661	2.40596	up	55.6687	82.2174	6.69151	5.4249	Detected	Detected	CACTGCTTCCCACTG	MIMAT0025157					0
mmu-miR-7241-3p	2.39515	1.26012	2.39515	up	243.223	338.414	8.78965	7.52953	Detected	Detected	GCTCTCCCATGAGTATC	MIMAT0028451					0
mmu-miR-700-3p	2.37777	1.24961	2.37777	up	18.5248	26.762	5.12781	3.8782	Detected	Detected	GGTGGACTCGGTTCC	MIMAT0003490	chr4	134972542	134972529	+	0
mmu-miR-6990-5p	2.35159	1.23364	2.35159	up	77.1541	116.689	7.16005	5.92641	Detected	Detected	AGAGCCCTGACTCACC	MIMAT0027882					0
mmu-miR-7666-3p	2.34921	1.23218	2.34921	up	88.0373	132.6	7.32083	6.08865	Detected	Detected	CTCGCCCGTGCG	MIMAT0029839					0
mmu-miR-152-3p	2.3444	1.22922	2.3444	up	117.9	179.105	7.7938	6.56458	Detected	Detected	CCAAGTTCTGTCATGCA	MIMAT0000162	chr11	96711758	96711773	-	0
mmu-miR-6943-3p	2.32427	1.21678	2.32427	up	18.496	27.4158	5.12329	3.90651	Detected	Detected	CTGGGTAGGGGTATGG	MIMAT0027787					0
mmu-miR-3620-3p	2.32025	1.21428	2.32025	up	37.2719	59.33	6.17983	4.96555	Detected	Detected	TGGGGTGGGCGG	MIMAT0029879					0
mmu-miR-3620-5p	2.31553	1.21134	2.31553	up	314.244	456.921	9.08555	7.87421	Detected	Detected	TGCTTCCCAGCCCA	MIMAT0029878					0
mmu-miR-7017-3p	2.30203	1.20291	2.30203	up	10.5818	17.8757	4.24153	3.03862	Detected	Detected	CTGGAGGGAGAGGAG	MIMAT0027939					0
mmu-miR-6994-5p	2.29613	1.1992	2.29613	up	19.5597	28.8197	5.1986	3.9994	Detected	Detected	TCACCGGCTTCACC	MIMAT0027890					0
mmu-miR-8101	2.27286	1.18451	2.27286	up	784.726	926.215	10.2454	9.06085	Detected	Detected	GGCTCCTCCGGC	MIMAT0031405					0
mmu-miR-7118-5p	2.2619	1.17753	2.2619	up	1256.36	1682.49	11.1847	10.0072	Detected	Detected	GTTCCCTCTCCCGC	MIMAT0028133					0
mmu-miR-3091-5p	2.25069	1.17037	2.25069	up	17.7812	26.9942	5.06145	3.89109	Detected	Detected	GCGGGCCCAACC	MIMAT0014903					0
mmu-miR-212-3p	2.23476	1.16012	2.23476	up	152.328	221.649	8.11762	6.9575	Detected	Detected	TGGCCGTGACTGGA	MIMAT0000659	chr11	74986954	74986966	-	0
mmu-miR-3102-5p.2-5p	2.20661	1.14183	2.20661	up	389.249	523.083	9.35918	8.21735	Detected	Detected	GGCTCTCCTGCCTG	MIMAT0014934	chr7	108030862	108030850	+	0
mmu-miR-320-3p	2.1835	1.12665	2.1835	up	188.896	290.343	8.44747	7.32083	Detected	Detected	TCGCCCTCTCAAC	MIMAT0000666	chr14	70843374	70843385	-	0
mmu-miR-1187	2.18079	1.12485	2.18079	up	16.0227	25.1528	4.90437	3.77952	Detected	Detected	TTACACACATACACACACA	MIMAT0005837					0
mmu-miR-138-1-3p	2.17362	1.1201	2.17362	up	25.0245	40.6693	5.59789	4.47779	Detected	Detected	CCCTGGTGTTGTG	MIMAT0004668	chr9	122592063	122592075	-	0
mmu-miR-6974-5p	2.16655	1.1154	2.16655	up	57.3014	93.7349	6.71329	5.59789	Detected	Detected	ACCCCCAATCTCTTGC	MIMAT0027850					0
mmu-miR-6412	2.16011	1.1111	2.16011	up	23.2017	38.0563	5.48764	4.37653	Detected	Detected	TAGTAGCTGAGGATGGTT	MIMAT0025165					0
mmu-miR-7069-3p	2.15656	1.10873	2.15656	up	8.18891	16.0682	3.90335	2.79462	Detected	Detected	TGTAGGGGTTGGCAG	MIMAT0028045					0
mmu-miR-6977-5p	2.14441	1.10058	2.14441	up	5.77859	15.236	3.48917	2.38859	Detected	Detected	CCAAGCCGTGCCC	MIMAT0027856					0
mmu-miR-6904-3p	2.12883	1.09006	2.12883	up	7.86897	15.6641	3.84188	2.75182	Detected	Detected	CTGGGGTAAGAGATCAG	MIMAT0027709					0
mmu-miR-702-3p	2.12731	1.08903	2.12731	up	21.1191	33.3984	5.30457	4.21554	Detected	Detected	GGAGCGGGGTAAAG	MIMAT0003492					0
mmu-miR-770-3p	2.12709	1.08888	2.12709	up	64.4296	101.799	6.83721	5.74833	Detected	Detected	CCAGCTCCACGTC	MIMAT0003891					0
mmu-miR-7045-5p	2.12354	1.08647	2.12354	up	364.527	507.437	9.23156	8.14509	Detected	Detected	AGTCCCCCTCCCC	MIMAT0027994					0
mmu-miR-29b-3p	2.11721	1.08216	2.11721	up	794.112	1031.3	10.3485	9.26638	Detected	Detected	AACACTGATTTCAAATGGTGC	MIMAT0000127	chr1	196863287	196863307	-	0
mmu-miR-28c	2.10504	1.07385	2.10504	up	18.8278	30.4302	5.15557	4.08172	Detected	Detected	TCAATAGACTGTGAGCTC	MIMAT0019339					0
mmu-miR-3092-3p	2.09548	1.06728	2.09548	up	17.2721	28.3249	5.02448	3.9572	Detected	Detected	GGAGGGGAAACAGC	MIMAT0014906	chr3	27483902	27483890	+	0
mmu-miR-6931-3p	2.08434	1.05959	2.08434	up	10.5219	18.9736	4.22996	3.17037	Detected	Detected	CTGGGGTATGAAGAGG	MIMAT0027763					0
mmu-miR-7027-5p	2.0829	1.05859	2.0829	up	29.8792	50.3045	5.81495	4.75636	Detected	Detected	GCTCTGCTGTTTCTTC	MIMAT0027958					0
mmu-miR-6945-5p	2.07897	1.05587	2.07897	up	8.20267	16.3568	3.90651	2.85065	Detected	Detected	CCAGGGGCTGCC	MIMAT0027790					0
mmu-miR-7055-3p	2.06444	1.04575	2.06444	up	20.8348	33.6439	5.28198	4.23623	Detected	Detected	CTGGTGGGGTATCAAA	MIMAT0028015					0
mmu-miR-7062-3p	2.06158	1.04375	2.06158	up	16.3045	27.3416	4.9471	3.90335	Detected	Detected	CTGTGGGGCCAGG	MIMAT0028029					0
mmu-miR-6923-3p	2.0506	1.03605	2.0506	up	13.0317	22.1284	4.58806	3.55201	Detected	Detected	CTGGGGAGGAGGAG	MIMAT0027747					0
mmu-miR-224-5p	2.04318	1.03082	2.04318	up	17.8902	29.8856	5.07952	4.0487	Detected	Detected	AACGGAACCACTAGTGACTTA	MIMAT0000671	chrX	69506397	69506378	+	0
mmu-miR-7022-3p	2.04097	1.02925	2.04097	up	39.0625	68.9458	6.22785	5.1986	Detected	Detected	TGGGGGCAGAGGTC	MIMAT0027949					0
mmu-miR-1892	2.03165	1.02265	2.03165	up	1236.22	1707.12	11.0834	10.0608	Detected	Detected	ATCCTCCCTCCCGT	MIMAT0007871					0
mmu-miR-7678-5p	2.0236	1.01692	2.0236	up	4.58977	14.8748	3.24978	2.23286	Detected	Detected	ATTCCTATCCAGCCCTT	MIMAT0029870					0
mmu-miR-6947-5p	2.0166	1.01192	2.0166	up	14.7776	25.1157	4.78362	3.7717	Detected	Detected	CACGAGCCTCTCCA	MIMAT0027794					0
mmu-miR-5100	2.01307	1.0094	2.01307	up	2903.34	5002.84	12.4359	11.4265	Detected	Detected	AGAGGCACCGCTGG	MIMAT0020607					0
mmu-miR-27a-3p	2.01256	1.00903	2.01256	up	2570.64	4322.8	12.1967	11.1877	Detected	Detected	GCGGAACTTAGCCACTG	MIMAT0000537	chr8	86732631	86732646	-	0
mmu-miR-99b-5p	2.01127	1.00811	2.01127	up	198.522	323.218	8.49419	7.48608	Detected	Detected	CGCAAGGTCGGTTCTA	MIMAT0000132	chr17	17967165	17967179	-	0
mmu-miR-22-3p	2.00711	1.00512	2.00711	up	1015.99	1528.63	10.8038	9.79867	Detected	Detected	ACAGTTCTTCAACTGGCAG	MIMAT0000531	chr11	75277278	75277295	-	0
mmu-miR-296-5p	2.00307	1.00221	2.00307	up	221.613	376.605	8.65189	7.64968	Detected	Detected	ACAGGATTGAGGGGGGGC	MIMAT0000374					0
mmu-miR-467a-3p	-21901	-14.4187	21901	down	0.1	6518.64	-2.60961	11.8091	Not Detected	Detected	TGTAGGTGTGTGTATGTATA	MIMAT0002108	chr2	10398019	10398038	-	0
mmu-miR-466b-3p	-12511.8	-13.611	12511.8	down	0.1	3710.85	-2.60961	11.0014	Not Detected	Detected	TCTTATGTGTGCGTGTA	MIMAT0004876	chr2	10395901	10395917	-	0
mmu-miR-363-3p	-12127.5	-13.566	12127.5	down	0.1	3659.27	-2.60961	10.9564	Not Detected	Detected	TACAGATGGATACCGTGCA	MIMAT0000708	chrX	50094940	50094923	+	0
mmu-miR-135b-5p	-10406.1	-13.3451	10406.1	down	0.1	2879.28	-2.60961	10.7355	Not Detected	Detected	TCACATAGGAATGAAAAGCCATA	MIMAT0000612	chr1	134094681	134094702	-	0
mmu-miR-467b-5p	-8046.25	-12.9741	8046.25	down	0.1	2145.38	-2.60961	10.3645	Not Detected	Detected	CATATACATGCAGGCACT	MIMAT0005448	chr2	10402887	10402903	-	0
mmu-miR-467e-5p	-4817.35	-12.234	4817.35	down	0.1	1284.95	-2.60961	9.62441	Not Detected	Detected	ACATATACATGCTCACACT	MIMAT0005293	chr2	10427362	10427379	-	0
mmu-miR-467d-3p	-4671.04	-12.1895	4671.04	down	0.1	1245.42	-2.60961	9.57992	Not Detected	Detected	GTGTAGGTGTGTGTATG	MIMAT0004887	chr2	10398023	10398039	-	0
mmu-miR-148a-3p	-4321.95	-12.0775	4321.95	down	0.1	1189.69	-2.60961	9.46785	Not Detected	Detected	ACAAAGTTCTGTAGTGCACT	MIMAT0000516	chr6	51219892	51219874	+	0
mmu-miR-367-3p	-3434.11	-11.7457	3434.11	down	0.1	952.832	-2.60961	9.13611	Not Detected	Detected	TCACCATTGCTAAAGTGCAAT	MIMAT0003181	chr3	127248699	127248718	-	0
mmu-miR-467c-5p	-3171.44	-11.6309	3171.44	down	0.1	905.01	-2.60961	9.02131	Not Detected	Detected	CACATATACATGCACGCAC	MIMAT0004885	chr2	10395572	10395589	-	0
mmu-miR-297c-5p	-2984.65	-11.5433	2984.65	down	0.1	864.872	-2.60961	8.93374	Not Detected	Detected	ACATGTACATGCACACATACA	MIMAT0004865	chr2	10430655	10430674	-	0
mmu-miR-18b-5p	-2926.13	-11.5148	2926.13	down	0.1	849.203	-2.60961	8.90516	Not Detected	Detected	CTAACAGCACTAGATGCAC	MIMAT0004858	chrX	50095540	50095523	+	0
mmu-miR-294-5p	-2480.41	-11.2764	2480.41	down	0.1	731.896	-2.60961	8.66675	Not Detected	Detected	AGATAGGGCCTCCAT	MIMAT0004574	chr7	3220664	3220677	-	0
mmu-miR-466n-3p	-2281.85	-11.156	2281.85	down	0.1	671.185	-2.60961	8.54637	Not Detected	Detected	TCTATGTATGCTCTCATGTAT	MIMAT0014894					0
mmu-miR-467a-5p	-1857.21	-10.8589	1857.21	down	0.1	540.343	-2.60961	8.24931	Not Detected	Detected	CGCATATACATGCAGGCA	MIMAT0003409	chr2	10397986	10398003	-	0
mmu-miR-7682-3p	-1552.47	-10.6003	1552.47	down	0.1	482.828	-2.60961	7.99074	Not Detected	Detected	AAAGCCAACCCAACC	MIMAT0029885					0
mmu-miR-302a-3p	-1449.86	-10.5017	1449.86	down	0.1	462.975	-2.60961	7.89209	Not Detected	Detected	TCACCAAAACATGGAAGCAC	MIMAT0000380	chr3	127248461	127248479	-	0
mmu-miR-669b-5p	-1218.83	-10.2513	1218.83	down	0.1	374.569	-2.60961	7.64167	Not Detected	Detected	ACATGCACATGCACACA	MIMAT0003476	chr2	10389446	10389462	-	0
mmu-miR-669l-5p	-916.929	-9.84067	916.929	down	0.1	277.139	-2.60961	7.23105	Not Detected	Detected	ACATATACATGCACACAC	MIMAT0009418	chr2	10390015	10390032	-	0
mmu-miR-669h-5p	-737.49	-9.52648	737.49	down	0.1	213.18	-2.60961	6.91687	Not Detected	Detected	GCACTCAACTATACACCC	MIMAT0005841					0
mmu-miR-7684-3p	-697.873	-9.44682	697.873	down	0.1	202.92	-2.60961	6.83721	Not Detected	Detected	CACAGGCCAGCCC	MIMAT0029891					0
mmu-miR-669h-3p	-692.744	-9.43618	692.744	down	0.1	200.926	-2.60961	6.82657	Not Detected	Detected	TGTGCATGTGTGTATATGC	MIMAT0005842					0
mmu-miR-302c-3p	-547.294	-9.09617	547.294	down	0.1	172.833	-2.60961	6.48656	Not Detected	Detected	CCACTGAAACATGGAAGCAC	MIMAT0003376	chr3	127248327	127248345	-	0
mmu-miR-466m-3p	-542.494	-9.08346	542.494	down	0.1	170.647	-2.60961	6.47385	Not Detected	Detected	TGCGTGTGTATGTGTG	MIMAT0014883					0
mmu-miR-293-5p	-505.292	-8.98097	505.292	down	0.1	159.754	-2.60961	6.37136	Not Detected	Detected	CAAAATGTCACACAGTTTGAGT	MIMAT0004573	chr7	3220358	3220378	-	0
mmu-miR-199a-3p	-484.894	-8.92152	484.894	down	0.1	155.592	-2.60961	6.31191	Not Detected	Detected	TAACCAATGTGCAGACTACT	MIMAT0000230	chr2	32174047	32174065	-	0
mmu-miR-335-5p	-462.887	-8.85452	462.887	down	0.1	147.17	-2.60961	6.2449	Not Detected	Detected	ACATTTTTCGTTATTGCTC	MIMAT0000766					0
mmu-miR-7b-5p	-452.789	-8.8227	452.789	down	0.1	142.811	-2.60961	6.21309	Not Detected	Detected	ACAACAAAATCACAAGTCTTCCA	MIMAT0000678	chr17	56382441	56382462	-	0
mmu-miR-124-3p	-429.627	-8.74694	429.627	down	4.39876	7004.84	3.1987	11.9456	Detected	Detected	GGCATTCACCGCGTG	MIMAT0000134	chr2	180628793	180628807	-	0
mmu-miR-466c-5p	-425.183	-8.73194	425.183	down	0.1	135.402	-2.60961	6.12233	Not Detected	Detected	ATATGTACATGCACACACA	MIMAT0004877					0
mmu-miR-6516-5p	-423.066	-8.72474	423.066	down	0.1	135.081	-2.60961	6.11513	Not Detected	Detected	TGTCCACACCTGTTACT	MIMAT0027343					0
mmu-miR-340-5p	-414.102	-8.69384	414.102	down	0.1	132.099	-2.60961	6.08423	Not Detected	Detected	AATCAGTCTCATTGCTTTA	MIMAT0004651					0
mmu-miR-302b-3p	-373.25	-8.544	373.25	down	0.1	117.012	-2.60961	5.93438	Not Detected	Detected	CTACTAAAACATGGAAGCACT	MIMAT0003374	chr3	127248196	127248215	-	0
mmu-miR-297a-3p	-358.966	-8.48771	358.966	down	0.1	111.577	-2.60961	5.87809	Not Detected	Detected	TATGGGTATGTGTGTATGT	MIMAT0004864	chr2	10430695	10430713	-	0
mmu-miR-467c-3p	-354.119	-8.46809	354.119	down	0.1	110.775	-2.60961	5.85848	Not Detected	Detected	GTATAGGTGTGTGTATGTATA	MIMAT0017275	chr2	10395606	10395625	-	0
mmu-miR-1930-3p	-351.131	-8.45587	351.131	down	0.1	109.296	-2.60961	5.84625	Not Detected	Detected	CCACAGCCACAGTAA	MIMAT0017340	chr10	77104027	77104040	-	0
mmu-miR-150-5p	-350.111	-8.45167	350.111	down	0.1	109.214	-2.60961	5.84206	Not Detected	Detected	CACTGGTACAAGGGTT	MIMAT0000160	chr7	52377139	52377153	-	0
mmu-miR-499-5p	-349.09	-8.44745	349.09	down	0.1	109.003	-2.60961	5.83784	Not Detected	Detected	AAACATCACTGCAAGTCTTAA	MIMAT0003482	chr2	155448630	155448649	-	0
mmu-miR-20b-3p	-346.26	-8.43571	346.26	down	0.1	107.47	-2.60961	5.8261	Not Detected	Detected	CTAGAAGTGCTCACACTG	MIMAT0004788	chrX	50095360	50095344	+	0
mmu-miR-344g-5p	-337.081	-8.39695	337.081	down	0.1	103.834	-2.60961	5.78734	Not Detected	Detected	ACTCCTGCCAGGAGC	MIMAT0014929					0
mmu-miR-302d-3p	-333.824	-8.38294	333.824	down	0.1	103.222	-2.60961	5.77333	Not Detected	Detected	ACACTCAAACATGGAAGCA	MIMAT0003377	chr3	127248588	127248605	-	0
mmu-miR-3069-3p	-332.663	-8.37792	332.663	down	0.1	102.962	-2.60961	5.76831	Not Detected	Detected	TGTGGCAGTACTTAGTGT	MIMAT0014845					0
mmu-miR-669a-3-3p	-302.766	-8.24206	302.766	down	0.1	95.8818	-2.60961	5.63245	Not Detected	Detected	ATACATGTGTGTGTATGTTATG	MIMAT0017251					0
mmu-miR-6516-3p	-301.016	-8.2337	301.016	down	0.1	95.4433	-2.60961	5.62409	Not Detected	Detected	CTGTTTGCAGTATCATACA	MIMAT0027344					0
mmu-miR-205-5p	-298.267	-8.22046	298.267	down	0.1	94.007	-2.60961	5.61085	Not Detected	Detected	CAGACTCCGGTGGAAT	MIMAT0000238	chr1	195333684	195333670	+	0
mmu-miR-466d-3p	-284.502	-8.1523	284.502	down	0.1	90.473	-2.60961	5.54268	Not Detected	Detected	CTATGTGTGCGTGTAT	MIMAT0004931					0
mmu-miR-135a-5p	-273.851	-8.09725	273.851	down	0.1	86.7694	-2.60961	5.48764	Not Detected	Detected	TCACATAGGAATAAAAAGCCATA	MIMAT0000147	chr9	106056471	106056493	-	0
mmu-miR-6905-5p	-273.49	-8.09535	273.49	down	0.1	86.7277	-2.60961	5.48573	Not Detected	Detected	TCATTCAACCCAACCTG	MIMAT0027710					0
mmu-miR-292a-3p	-272.149	-8.08825	272.149	down	180.053	135570	8.32797	16.4162	Detected	Detected	ACACTCAAAACCTGGCGGC	MIMAT0000370	chr7	3219244	3219261	-	0
mmu-miR-291a-5p	-265.179	-8.05082	265.179	down	1.78848	2197.67	2.38142	10.4322	Detected	Detected	AGAGAGGGCCTCCAC	MIMAT0000367					0
mmu-miR-9-5p	-245.201	-7.93782	245.201	down	0.1	75.4174	-2.60961	5.32821	Not Detected	Detected	TCATACAGCTAGATAACCA	MIMAT0000142	chr3	88019539	88019557	-	0
mmu-miR-5118	-242.063	-7.91924	242.063	down	0.1	74.1454	-2.60961	5.30963	Not Detected	Detected	ACCAGGCTGGCCTA	MIMAT0020626					0
mmu-miR-669a-5p	-241.688	-7.917	241.688	down	0.1	74.1138	-2.60961	5.30739	Not Detected	Detected	AGACATGAACATGCACAC	MIMAT0003477	chr2	10410763	10410780	-	0
mmu-miR-3102-3p	-239.361	-7.90304	239.361	down	0.1	73.4088	-2.60961	5.29343	Not Detected	Detected	TGTGGGTAGCCAATGG	MIMAT0014936					0
mmu-miR-7649-5p	-238.802	-7.89967	238.802	down	0.1	73.1863	-2.60961	5.29006	Not Detected	Detected	CATGTCTACAGCACTGC	MIMAT0029800					0
mmu-miR-294-3p	-237.384	-7.89108	237.384	down	82.381	73780.3	7.24296	15.134	Detected	Detected	ACACACAAAAGGGAAGCACTT	MIMAT0000372	chr7	3220694	3220713	-	0
mmu-miR-7680-5p	-236.945	-7.88841	236.945	down	0.1	72.6038	-2.60961	5.2788	Not Detected	Detected	AACTGCTTGTTCACTGG	MIMAT0029874					0
mmu-miR-34b-5p	-231.346	-7.85391	231.346	down	0.1	70.912	-2.60961	5.24429	Not Detected	Detected	ACAATCAGCTAATTACACTGCC	MIMAT0000382					0
mmu-miR-696	-225.195	-7.81503	225.195	down	0.1	69.1028	-2.60961	5.20542	Not Detected	Detected	CCCACAGCAAGCAC	MIMAT0003483					0
mmu-miR-344b-3p	-222.494	-7.79762	222.494	down	0.1	68.4012	-2.60961	5.18801	Not Detected	Detected	ACAGTCAGGCTTTGGCT	MIMAT0014926	chr7	68935464	68935448	+	0
mmu-miR-293-3p	-220.614	-7.78538	220.614	down	209.526	133993	8.55924	16.3446	Detected	Detected	ACACTACAAACTCTGCGGC	MIMAT0000371	chr7	3220395	3220412	-	0
mmu-miR-3101-3p	-218.116	-7.76895	218.116	down	0.1	67.7237	-2.60961	5.15934	Not Detected	Detected	AAAGACCATCCACCAAA	MIMAT0014922	chr7	27961098	27961083	+	0
mmu-miR-466m-5p	-217.707	-7.76625	217.707	down	0.1	67.4863	-2.60961	5.15664	Not Detected	Detected	ATACACACATGCACATGC	MIMAT0014882					0
mmu-miR-199b-5p	-215.846	-7.75386	215.846	down	0.1	66.624	-2.60961	5.14424	Not Detected	Detected	GAACAGGTAGTCTAAACACTGG	MIMAT0000672	chr2	32174007	32174027	-	0
mmu-miR-340-3p	-213.931	-7.741	213.931	down	0.1	66.0886	-2.60961	5.13139	Not Detected	Detected	GCTATAAAGTAACTGAGACGGA	MIMAT0000586					0
mmu-miR-146b-5p	-212.246	-7.72959	212.246	down	0.1	65.5157	-2.60961	5.11998	Not Detected	Detected	AGCCTATGGAATTCAGTTC	MIMAT0003475	chr19	46417284	46417301	-	0
mmu-miR-295-3p	-203.204	-7.66678	203.204	down	85.8951	73449.5	7.27899	14.9458	Detected	Detected	AGACTCAAAAGTAGTAGCACTT	MIMAT0000373	chr7	3220818	3220838	-	0
mmu-miR-135a-2-3p	-195.79	-7.61316	195.79	down	0.1	61.0096	-2.60961	5.00355	Not Detected	Detected	TTCATGGCTTCCATCC	MIMAT0017064	chr10	91534912	91534898	+	0
mmu-miR-138-5p	-193.072	-7.59299	193.072	down	0.1	59.4106	-2.60961	4.98338	Not Detected	Detected	CGGCCTGATTCACAA	MIMAT0000150	chr8	96848220	96848234	-	0
mmu-miR-1969	-188.276	-7.55671	188.276	down	0.1	58.3636	-2.60961	4.9471	Not Detected	Detected	ACCCATGTTAAAGTCTCC	MIMAT0009442					0
mmu-miR-34c-5p	-182.783	-7.51399	182.783	down	0.1	55.9748	-2.60961	4.90437	Not Detected	Detected	GCAATCAGCTAACTACACTG	MIMAT0000381	chr9	50911173	50911155	+	0
mmu-miR-291a-3p	-182.342	-7.5105	182.342	down	87.5076	65544.2	7.3031	14.8136	Detected	Detected	GCACACAAAGTGGAAGCACT	MIMAT0000368					0
mmu-miR-598-3p	-178.036	-7.47602	178.036	down	0.1	54.2537	-2.60961	4.86641	Not Detected	Detected	TAACGATGACGACGATGACGTA	MIMAT0004942	chr14	64346074	64346094	-	0
mmu-miR-467e-3p	-168.77	-7.39891	168.77	down	0.1	51.5207	-2.60961	4.7893	Not Detected	Detected	ATATAGGTGTGTGTATGTATA	MIMAT0005294	chr2	10427397	10427416	-	0
mmu-miR-1983	-165.23	-7.36833	165.23	down	0.1	50.3085	-2.60961	4.75872	Not Detected	Detected	AGAAAACATGCTCCAGG	MIMAT0009455					0
mmu-miR-465a-3p	-164.748	-7.36412	164.748	down	0.1	50.2064	-2.60961	4.7545	Not Detected	Detected	TCTACTTAGAAAGGCCCTG	MIMAT0004217					0
mmu-miR-466h-5p	-162.609	-7.34527	162.609	down	0.1	49.3166	-2.60961	4.73566	Not Detected	Detected	TACACACAAGCACATGCAC	MIMAT0004884	chr2	10436532	10436549	-	0
mmu-miR-669n	-158.5	-7.30834	158.5	down	3.01201	1744.55	2.80049	10.1088	Detected	Detected	ACACACATCCACACACAA	MIMAT0009427	chr2	10430951	10430967	-	0
mmu-miR-101b-3p	-140.773	-7.13722	140.773	down	0.1	42.4204	-2.60961	4.52761	Not Detected	Detected	AGCTATCACAGTACTGTAC	MIMAT0000616					0
mmu-miR-6923-5p	-140.159	-7.13092	140.159	down	0.1	42.0563	-2.60961	4.5213	Not Detected	Detected	ACACCCCAATCCTCC	MIMAT0027746					0
mmu-miR-7223-5p	-137.586	-7.10419	137.586	down	0.1	41.4057	-2.60961	4.49458	Not Detected	Detected	CCGACACCTCAGCA	MIMAT0028414					0
mmu-miR-219a-2-3p	-133.16	-7.05702	133.16	down	0.1	40.0399	-2.60961	4.44741	Not Detected	Detected	ACAGATGTCCAGCCACA	MIMAT0022841	chr2	29701233	29701217	+	0
mmu-miR-669e-5p	-129.328	-7.01489	129.328	down	0.1	38.4434	-2.60961	4.40528	Not Detected	Detected	ATGAACATGCACACACA	MIMAT0005853	chr2	10389170	10389185	-	0
mmu-miR-7037-5p	-127.315	-6.99225	127.315	down	0.1	38.2598	-2.60961	4.38264	Not Detected	Detected	ACCATGATCTCCTGTGG	MIMAT0027978					0
mmu-miR-7681-3p	-127.071	-6.98949	127.071	down	0.1	38.1545	-2.60961	4.37987	Not Detected	Detected	CTATCCTGTCAGTGCC	MIMAT0029883					0
mmu-miR-3068-3p	-121.471	-6.92447	121.471	down	0.1	36.1315	-2.60961	4.31486	Not Detected	Detected	TGTTGGAGTACTGCAATT	MIMAT0014843	chr12	88778701	88778685	+	0
mmu-miR-1968-5p	-116.023	-6.85826	116.023	down	0.1	34.1008	-2.60961	4.24865	Not Detected	Detected	AGTCCACCATCCTTAAC	MIMAT0009441	chr8	13189061	13189046	+	0
mmu-miR-297b-5p	-114.529	-6.83958	114.529	down	0.1	33.4655	-2.60961	4.22996	Not Detected	Detected	ACATGTTCATGCACACATA	MIMAT0003480					0
mmu-miR-669m-3p	-111.872	-6.80571	111.872	down	0.1	33.0811	-2.60961	4.1961	Not Detected	Detected	ATATGTTTGTGTGGATGTATAT	MIMAT0009419	chr2	10434474	10434495	-	0
mmu-miR-6919-5p	-108.632	-6.76331	108.632	down	0.1	32.023	-2.60961	4.1537	Not Detected	Detected	ACAATTCCACCTCCAGT	MIMAT0027738					0
mmu-miR-18a-3p	-107.468	-6.74776	107.468	down	0.1	31.4832	-2.60961	4.13815	Not Detected	Detected	CAGAAGGAGCACTTAGGGC	MIMAT0004626	chr14	115443134	115443151	-	0
mmu-miR-449a-3p	-106.994	-6.74138	106.994	down	0.1	31.2747	-2.60961	4.13177	Not Detected	Detected	GAGAGCAGTCGCATG	MIMAT0017180	chr13	113827805	113827818	-	0
mmu-miR-669d-3p	-106.463	-6.73421	106.463	down	0.1	31.2734	-2.60961	4.1246	Not Detected	Detected	GTATATGGGTGTGTATGTATA	MIMAT0017324	chr2	10390050	10390070	-	0
mmu-miR-431-3p	-104.132	-6.70227	104.132	down	0.1	30.6953	-2.60961	4.09266	Not Detected	Detected	AGAAGCCCTGCAAGACG	MIMAT0004753	chr12	110828718	110828733	-	0
mmu-miR-470-5p	-102.336	-6.67716	102.336	down	0.1	30.0007	-2.60961	4.06755	Not Detected	Detected	ACTCACCAGTGCCAG	MIMAT0002111	chrX	64067156	64067143	+	0
mmu-miR-669b-3p	-100.522	-6.65136	100.522	down	0.1	29.6769	-2.60961	4.04175	Not Detected	Detected	ATATGTTTGTGTGTATGTATATG	MIMAT0017250	chr2	10389479	10389500	-	0
mmu-miR-335-3p	-99.5283	-6.63704	99.5283	down	0.1	29.3922	-2.60961	4.02742	Not Detected	Detected	GGTCAGGAGCAATAATGAAAAA	MIMAT0004704					0
mmu-miR-467b-3p	-91.2046	-6.51103	91.2046	down	0.1	27.2849	-2.60961	3.90142	Not Detected	Detected	GTGTTGGTGTGTGTAT	MIMAT0003478	chr2	10402927	10402941	-	0
mmu-miR-214-3p	-90.652	-6.50227	90.652	down	0.1	27.0381	-2.60961	3.89266	Not Detected	Detected	ACTGCCTGTCTGT	MIMAT0000661	chr1	164153579	164153590	-	0
mmu-miR-3084-5p	-88.714	-6.47109	88.714	down	0.1	26.543	-2.60961	3.86148	Not Detected	Detected	ACTCTGCTAATTAACCTTCA	MIMAT0014876	chr19	25016752	25016733	+	0
mmu-miR-7035-5p	-87.5171	-6.45149	87.5171	down	0.1	26.1291	-2.60961	3.84188	Not Detected	Detected	TTCTGAGCCACTCTCC	MIMAT0027974					0
mmu-miR-299b-3p	-86.7584	-6.43893	86.7584	down	0.1	26.0908	-2.60961	3.82932	Not Detected	Detected	GGTTTACCGTCCCAC	MIMAT0022837					0
mmu-miR-153-3p	-86.3949	-6.43288	86.3949	down	0.1	25.918	-2.60961	3.82326	Not Detected	Detected	GATCACTTTTGTGACTATGC	MIMAT0000163	chr12	118489336	118489354	-	0
mmu-miR-7239-3p	-85.7333	-6.42178	85.7333	down	0.1	25.8723	-2.60961	3.81217	Not Detected	Detected	CTACCTGCCTGACAGA	MIMAT0028447					0
mmu-miR-195a-3p	-81.8916	-6.35564	81.8916	down	0.1	24.9465	-2.60961	3.74603	Not Detected	Detected	GGAGCAGCACAGCC	MIMAT0017000	chr11	70048610	70048623	-	0
mmu-miR-8093	-80.6097	-6.33288	80.6097	down	0.1	24.4008	-2.60961	3.72327	Not Detected	Detected	CACTCATGCTCTGCTC	MIMAT0031394					0
mmu-miR-378a-5p	-79.745	-6.31732	79.745	down	0.1	24.1472	-2.60961	3.70771	Not Detected	Detected	ACACAGGACCTGGAGTCA	MIMAT0000742	chr18	61557514	61557497	+	0
mmu-miR-5104	-78.3885	-6.29257	78.3885	down	0.1	23.7177	-2.60961	3.68296	Not Detected	Detected	TGCTGAGCCACCTCA	MIMAT0020611					0
mmu-miR-1194	-74.7209	-6.22344	74.7209	down	0.1	22.9518	-2.60961	3.61383	Not Detected	Detected	AGGATCTAGCAGTTACTCA	MIMAT0005852					0
mmu-miR-677-5p	-67.6427	-6.07986	67.6427	down	0.1	21.5223	-2.60961	3.47025	Not Detected	Detected	TCAGAAGCTAATCATCACTGA	MIMAT0003451	chr10	127522349	127522368	-	0
mmu-miR-124-5p	-67.4119	-6.07493	67.4119	down	0.1	21.5007	-2.60961	3.46532	Not Detected	Detected	ATCAAGGTCCGCTGTGA	MIMAT0004527	chr2	180628755	180628771	-	0
mmu-miR-3060-3p	-66.8967	-6.06386	66.8967	down	0.1	21.4421	-2.60961	3.45425	Not Detected	Detected	TGGGAGTGCTTCTGTG	MIMAT0014827	chr11	4039423	4039437	-	0
mmu-miR-466o-3p	-65.1902	-6.02658	65.1902	down	0.1	21.3074	-2.60961	3.41697	Not Detected	Detected	GTCTTATGTGTGCATGTAT	MIMAT0014886					0
mmu-miR-7669-3p	-64.7876	-6.01764	64.7876	down	0.1	21.1816	-2.60961	3.40803	Not Detected	Detected	GCATGTGCCACCAC	MIMAT0029845					0
mmu-miR-6958-5p	-64.1609	-6.00362	64.1609	down	0.1	21.123	-2.60961	3.39401	Not Detected	Detected	CCACAGCAGCCTCT	MIMAT0027816					0
mmu-miR-200c-3p	-63.4458	-5.98745	63.4458	down	4.58372	991.339	3.24411	9.23156	Detected	Detected	TCCATCATTACCCGGC	MIMAT0000657	chr6	124668406	124668392	+	0
mmu-miR-669l-3p	-62.7872	-5.9724	62.7872	down	0.1	21.0008	-2.60961	3.36279	Not Detected	Detected	ATATATGGGTGTGTATGTATAT	MIMAT0017345	chr2	10390655	10390675	-	0
mmu-miR-92b-5p	-62.5463	-5.96685	62.5463	down	0.1	20.8925	-2.60961	3.35724	Not Detected	Detected	AACACTGCACCACGT	MIMAT0017278	chr3	89031071	89031058	+	0
mmu-miR-196a-5p	-61.7351	-5.94802	61.7351	down	4.92109	1036.14	3.33995	9.28797	Detected	Detected	CCCAACAACATGAAACTACCTA	MIMAT0000518	chr11	96126501	96126522	-	0
mmu-miR-470-3p	-61.6152	-5.94521	61.6152	down	0.1	20.7884	-2.60961	3.3356	Not Detected	Detected	TCTTCTCAGAAAGGTACTGG	MIMAT0004760	chrX	64067190	64067172	+	0
mmu-miR-199a-5p	-60.1741	-5.91107	60.1741	down	0.1	19.9906	-2.60961	3.30146	Not Detected	Detected	GAACAGGTAGTCTGAACAC	MIMAT0000229					0
mmu-miR-6540-5p	-59.5617	-5.89631	59.5617	down	0.1	19.9198	-2.60961	3.2867	Not Detected	Detected	CACTGAAGTCTGCCTG	MIMAT0025585					0
mmu-miR-6996-5p	-59.2241	-5.88811	59.2241	down	0.1	19.9037	-2.60961	3.2785	Not Detected	Detected	GACTGTGCTCTGTCC	MIMAT0027894					0
mmu-miR-505-5p	-56.2333	-5.81335	56.2333	down	0.1	19.1735	-2.60961	3.20374	Not Detected	Detected	AACATCAATACTTCCTGGC	MIMAT0017259					0
mmu-miR-741-3p	-56.037	-5.80831	56.037	down	0.1	19.1636	-2.60961	3.1987	Not Detected	Detected	TCTACATAGAATGGCATCTC	MIMAT0004236	chrX	64050046	64050028	+	0
mmu-miR-1929-3p	-55.1483	-5.78524	55.1483	down	0.1	19.004	-2.60961	3.17563	Not Detected	Detected	CCACCTAGGTCTCCA	MIMAT0022729					0
mmu-miR-7001-5p	-52.9585	-5.72679	52.9585	down	0.1	18.5961	-2.60961	3.11718	Not Detected	Detected	ATGCTCACGCTCACA	MIMAT0027904					0
mmu-miR-669e-3p	-52.8631	-5.72419	52.8631	down	0.1	18.549	-2.60961	3.11458	Not Detected	Detected	GTGTAAGTGTGTGTATATTC	MIMAT0017330	chr2	10389203	10389221	-	0
mmu-miR-669f-3p	-52.5862	-5.71661	52.5862	down	12.775	1938.33	4.55777	10.2744	Detected	Detected	ATACGTGTGTGTGTATGT	MIMAT0005839	chr2	10388918	10388934	-	0
mmu-miR-203-3p	-50.7413	-5.66509	50.7413	down	0.1	18.0797	-2.60961	3.05548	Not Detected	Detected	CTAGTGGTCCTAAACATT	MIMAT0000236	chr12	113369143	113369159	-	0
mmu-miR-6413	-50.0706	-5.64589	50.0706	down	0.1	17.8689	-2.60961	3.03628	Not Detected	Detected	ACTACCTGCTCTTCTGA	MIMAT0025166					0
mmu-miR-7038-5p	-49.9335	-5.64194	49.9335	down	0.1	17.807	-2.60961	3.03232	Not Detected	Detected	CACAGCAGCCCTTC	MIMAT0027980					0
mmu-miR-669f-5p	-49.8116	-5.63841	49.8116	down	0.1	17.7473	-2.60961	3.0288	Not Detected	Detected	ACACATGCACATGCAC	MIMAT0017327					0
mmu-miR-8104	-49.2614	-5.62239	49.2614	down	0.1	17.6386	-2.60961	3.01278	Not Detected	Detected	CGCTGCACTCCACC	MIMAT0031408					0
mmu-miR-466f-5p	-48.7027	-5.60593	48.7027	down	0.1	17.4632	-2.60961	2.99632	Not Detected	Detected	CATGCACATGCACACAC	MIMAT0004881					0
mmu-miR-6408	-47.6743	-5.57514	47.6743	down	0.1	17.2653	-2.60961	2.96553	Not Detected	Detected	GACCATCCCATGCAA	MIMAT0025161					0
mmu-miR-6347	-47.2324	-5.5617	47.2324	down	0.1	17.0179	-2.60961	2.95209	Not Detected	Detected	GCATCTCCAGCCAGC	MIMAT0025090					0
mmu-miR-211-5p	-46.3887	-5.5357	46.3887	down	0.1	16.9262	-2.60961	2.92609	Not Detected	Detected	AGGCAAAGGATGACAAAGGGAA	MIMAT0000668	chr7	71350718	71350738	-	0
mmu-miR-493-3p	-46.0101	-5.52388	46.0101	down	0.1	16.8026	-2.60961	2.91427	Not Detected	Detected	CCTGGCACACAGTA	MIMAT0004888	chr12	110818503	110818515	-	0
mmu-miR-128-2-5p	-44.3413	-5.47058	44.3413	down	0.1	16.5298	-2.60961	2.86097	Not Detected	Detected	TCTCTTACAGTGCATCG	MIMAT0017069	chr9	112021172	112021157	+	0
mmu-miR-1249-5p	-43.6439	-5.44771	43.6439	down	0.1	16.315	-2.60961	2.8381	Not Detected	Detected	GAACTTGGCCCATCC	MIMAT0014804	chr15	84782000	84781987	+	0
mmu-miR-6901-5p	-43.3689	-5.43859	43.3689	down	0.1	16.245	-2.60961	2.82898	Not Detected	Detected	AGGTCCTCTGCATTCC	MIMAT0027702					0
mmu-miR-669i	-43.2771	-5.43553	43.2771	down	0.1	16.1818	-2.60961	2.82592	Not Detected	Detected	GTATGCATGTGTGTATATGC	MIMAT0005840					0
mmu-miR-467g	-42.5209	-5.4101	42.5209	down	0.1	16.1141	-2.60961	2.80049	Not Detected	Detected	ATATATGTGTGTGTATGTATA	MIMAT0005854					0
mmu-miR-143-3p	-42.0769	-5.39496	42.0769	down	0.1	16.0364	-2.60961	2.78534	Not Detected	Detected	GAGCTACAGTGCTTCA	MIMAT0000247	chr18	61808909	61808895	+	0
mmu-miR-1970	-37.8605	-5.24262	37.8605	down	0.1	15.6417	-2.60961	2.63301	Not Detected	Detected	CAAAGCCTATCCCCAG	MIMAT0009444					0
mmu-miR-7093-5p	-36.5739	-5.19274	36.5739	down	0.1	15.5898	-2.60961	2.58313	Not Detected	Detected	AGGTTTTCCTTCTGTCAT	MIMAT0028092					0
mmu-miR-7667-5p	-32.3622	-5.01624	32.3622	down	0.1	15.2533	-2.60961	2.40663	Not Detected	Detected	TCAGGGGCTAGAGAGA	MIMAT0029840					0
mmu-miR-1839-3p	-32.3572	-5.01602	32.3572	down	3.69323	494.59	3.01278	8.02879	Detected	Detected	GCTGTTGGTAGATAAGTAG	MIMAT0009457					0
mmu-miR-1927	-31.8017	-4.99103	31.8017	down	0.1	15.18	-2.60961	2.38142	Not Detected	Detected	TCAGTCCCTAACATCCA	MIMAT0009390					0
mmu-miR-1956	-30.4174	-4.92682	30.4174	down	0.1	15.1154	-2.60961	2.31721	Not Detected	Detected	TCCGCTGACTCAGC	MIMAT0009428					0
mmu-miR-3473a	-30.1054	-4.91195	30.1054	down	74.4474	7239.86	7.11634	12.0283	Detected	Detected	TGCTGAGCCATCTCTC	MIMAT0015645	chrX	159312925	159312911	+	0
mmu-miR-7054-3p	-29.5173	-4.88349	29.5173	down	0.1	15.0951	-2.60961	2.27387	Not Detected	Detected	CTGGAAGGGGCCA	MIMAT0028013					0
mmu-miR-5710	-29.3379	-4.8747	29.3379	down	0.1	14.9774	-2.60961	2.26508	Not Detected	Detected	TGCCTTACACTATGTCCC	MIMAT0022505					0
mmu-miR-451b	-29.064	-4.86116	29.064	down	0.1	14.9177	-2.60961	2.25155	Not Detected	Detected	ACGGTTCTCTTGCTGC	MIMAT0025178					0
mmu-miR-363-5p	-28.2018	-4.81772	28.2018	down	0.1	14.8224	-2.60961	2.2081	Not Detected	Detected	AAATTGCATCGTGTTCC	MIMAT0017076					0
mmu-miR-1949	-26.4388	-4.72459	26.4388	down	18.2267	1563.56	5.10286	9.82745	Detected	Detected	AACTATGCTGACATCCTG	MIMAT0009416					0
mmu-miR-7a-5p	-16.0495	-4.00445	16.0495	down	97.6063	5135.53	7.46715	11.4716	Detected	Detected	ACAACAAAATCACTAGTCTTCC	MIMAT0000677	chr7	86033182	86033203	-	0
mmu-miR-3473b	-15.3154	-3.93691	15.3154	down	1695.38	83202.7	11.6107	15.5477	Detected	Detected	CTGAGCCATCTCTCCA	MIMAT0020367					0
mmu-miR-5121	-14.0388	-3.81135	14.0388	down	36.6393	1674.99	6.15342	9.96477	Detected	Detected	GGAGATGTCTCATCACA	MIMAT0020629					0
mmu-miR-1971	-13.14	-3.71589	13.14	down	10.5929	474.956	4.24467	7.96056	Detected	Detected	TCTCAGCCCAGCCT	MIMAT0009446					0
mmu-miR-96-5p	-12.7006	-3.66682	12.7006	down	276.499	12696.9	8.93374	12.6006	Detected	Detected	AGCAAAAATGTGCTAGTGCCAA	MIMAT0000541	chr6	30119491	30119471	+	0
mmu-miR-290a-5p	-11.4458	-3.51675	11.4458	down	88.4516	3208.52	7.33058	10.8473	Detected	Detected	AAAGTGCCCCCATAG	MIMAT0000366	chr7	3218647	3218660	-	0
mmu-miR-466g	-11.3205	-3.50087	11.3205	down	4.78086	198.014	3.2867	6.78757	Detected	Detected	TGTGTGTGCATGTGTC	MIMAT0004883					0
mmu-miR-341-3p	-11.2553	-3.49253	11.2553	down	30.2824	1094.77	5.84625	9.33878	Detected	Detected	ACCGACCGACCGATC	MIMAT0000588	chr12	110849773	110849786	-	0
mmu-miR-101c	-10.8947	-3.44555	10.8947	down	5.34175	207.216	3.41419	6.85973	Detected	Detected	TCAGTTATCACAGTACTGT	MIMAT0019349					0
mmu-miR-6915-5p	-10.7975	-3.43263	10.7975	down	9.37168	330.947	4.07338	7.506	Detected	Detected	ACGAACCTCCATCTGC	MIMAT0027730					0
mmu-miR-195a-5p	-10.7599	-3.42759	10.7599	down	61.6354	1869.69	6.78757	10.2152	Detected	Detected	GCCAATATTTCTGTGCTGC	MIMAT0000225	chr11	70048566	70048584	-	0
mmu-miR-3473f	-10.7125	-3.42123	10.7125	down	39.4187	1344.73	6.25982	9.68105	Detected	Detected	CATCTCTCCAGTCCTATT	MIMAT0031390					0
mmu-miR-292a-5p	-10.3284	-3.36854	10.3284	down	36.4849	1234.19	6.14818	9.51672	Detected	Detected	CAAAAGAGCCCCCAG	MIMAT0000369	chr7	3219208	3219221	-	0
mmu-miR-690	-10.3128	-3.36636	10.3128	down	44.0968	1504.37	6.41387	9.78023	Detected	Detected	TTTGGTTGTGAGCCTA	MIMAT0003469					0
mmu-miR-20b-5p	-9.51709	-3.25052	9.51709	down	1238.89	60138	11.0927	14.3432	Detected	Detected	CTACCTGCACTATGAGCACT	MIMAT0003187	chrX	50095323	50095305	+	0
mmu-miR-129-5p	-9.33444	-3.22256	9.33444	down	3.3821	137.156	2.91427	6.13683	Detected	Detected	GCAAGCCCAGACCGC	MIMAT0000209					0
mmu-miR-93-5p	-9.05424	-3.17859	9.05424	down	161.602	4580.65	8.16665	11.3452	Detected	Detected	CTACCTGCACGAACAG	MIMAT0000540	chr5	138606787	138606773	+	0
mmu-miR-677-3p	-8.78836	-3.13559	8.78836	down	13.3082	411.007	4.61441	7.75	Detected	Detected	CCTTCTCAGGAACGG	MIMAT0017246	chr10	127522403	127522416	-	0
mmu-miR-361-5p	-8.58	-3.10098	8.58	down	396.995	11399.1	9.40573	12.5067	Detected	Detected	GTACCCCTGGAGATTCT	MIMAT0000704	chrX	110188459	110188444	+	0
mmu-miR-672-5p	-8.44307	-3.07777	8.44307	down	17.4337	506.932	5.04698	8.12475	Detected	Detected	TCACACACAGTACACCA	MIMAT0003735	chrX	101311560	101311545	+	0
mmu-miR-32-5p	-8.21267	-3.03785	8.21267	down	1.48548	72.4738	2.23286	5.27071	Detected	Detected	TGCAACTTAGTAATGTGCAA	MIMAT0000654	chr4	56908127	56908109	+	0
mmu-miR-3473e	-8.18388	-3.03279	8.18388	down	31.7526	880.841	5.92903	8.96182	Detected	Detected	TACGAGCCATCTCTCC	MIMAT0025587					0
mmu-miR-676-3p	-8.13829	-3.02473	8.13829	down	9.95022	268.519	4.16351	7.18824	Detected	Detected	AGCTCAACAACCTCAGGA	MIMAT0003782	chrX	97576494	97576510	-	0
mmu-miR-9-3p	-8.0741	-3.0133	8.0741	down	15.1172	434.736	4.81698	7.83028	Detected	Detected	ACTTTCGGTTATCTAGCTT	MIMAT0000143	chr3	88019577	88019595	-	0
mmu-miR-497a-5p	-7.9666	-2.99396	7.9666	down	35.8413	943.407	6.12233	9.11629	Detected	Detected	TACAAACCACAGTGTGCTGC	MIMAT0003453	chr11	70048234	70048253	-	0
mmu-miR-29c-5p	-7.78643	-2.96096	7.78643	down	3.75306	121.675	3.0288	5.98976	Detected	Detected	GAACACCAGGAGAAATCGGTC	MIMAT0004632	chr1	196863758	196863777	-	0
mmu-miR-6957-5p	-7.77074	-2.95805	7.77074	down	15.9982	447.724	4.89844	7.85649	Detected	Detected	CTAGATCCTGTCTCTCTT	MIMAT0027814					0
mmu-miR-466i-3p	-7.5886	-2.92383	7.5886	down	29.4815	773.559	5.7971	8.72093	Detected	Detected	TAGTGTGTATGTGTGTGTG	MIMAT0005834	chr13	17839390	17839407	-	0
mmu-miR-8090	-7.57358	-2.92098	7.57358	down	39.0831	972.785	6.2449	9.16588	Detected	Detected	ACAGACCTCCACTGC	MIMAT0031391					0
mmu-miR-686	-7.35005	-2.87775	7.35005	down	0.1	14.5023	-2.60961	0.268141	Not Detected	Detected	TCTTCACCGTCTGGG	MIMAT0003464					0
mmu-miR-6989-5p	-7.31569	-2.87099	7.31569	down	0.1	14.3671	-2.60961	0.261382	Not Detected	Detected	CATCCTGTGCCTCTG	MIMAT0027880					0
mmu-miR-669k-5p	-7.27721	-2.86339	7.27721	down	0.1	14.2163	-2.60961	0.253773	Not Detected	Detected	GCACACAACTATACACAC	MIMAT0017323	chr2	10396953	10396969	-	0
mmu-miR-3971	-7.25376	-2.85873	7.25376	down	0.1	14.1248	-2.60961	0.249117	Not Detected	Detected	TCACTGGTACAGGGGT	MIMAT0019356					0
mmu-miR-466p-5p	-7.22199	-2.8524	7.22199	down	0.1	14.0014	-2.60961	0.242784	Not Detected	Detected	ATGTACATGTACACACACA	MIMAT0014891					0
mmu-miR-92a-2-5p	-7.20404	-2.84881	7.20404	down	0.1	13.9319	-2.60961	0.239194	Not Detected	Detected	GTAATGCCACCAATCCCC	MIMAT0004635	chrX	50095051	50095034	+	0
mmu-miR-682	-7.18233	-2.84445	7.18233	down	1.48846	63.9088	2.23507	5.07952	Detected	Detected	CAGACTTCACTGTGACTG	MIMAT0003459					0
mmu-miR-135b-3p	-7.13594	-2.8351	7.13594	down	0.1	13.6697	-2.60961	0.225491	Not Detected	Detected	CCCATGGCTTTTAGCC	MIMAT0017044	chr1	134094726	134094740	-	0
mmu-miR-10a-3p	-7.11358	-2.83058	7.11358	down	0.1	13.5842	-2.60961	0.220963	Not Detected	Detected	TATTCCCCTAGATACGAA	MIMAT0004659	chr11	96178546	96178562	-	0
mmu-miR-1291	-7.06643	-2.82098	7.06643	down	0.1	13.4047	-2.60961	0.21137	Not Detected	Detected	AACTGCTAGTCTTCAGTAA	MIMAT0031397					0
mmu-miR-7074-5p	-7.02849	-2.81321	7.02849	down	0.1	13.2611	-2.60961	0.203602	Not Detected	Detected	ACTGGAGCCCTAGCC	MIMAT0028054					0
mmu-miR-582-5p	-7.01591	-2.81063	7.01591	down	0.1	13.2137	-2.60961	0.201017	Not Detected	Detected	GTAACTGGTTGAACAACT	MIMAT0005291					0
mmu-miR-7061-5p	-6.92798	-2.79244	6.92798	down	0.1	12.8846	-2.60961	0.182824	Not Detected	Detected	AAAATCACCTCCTATTTCC	MIMAT0028026					0
mmu-miR-6397	-6.89848	-2.78628	6.89848	down	0.1	12.7751	-2.60961	0.176666	Not Detected	Detected	TCACTCCACTGAAAGTC	MIMAT0025149					0
mmu-miR-669o-5p	-6.88694	-2.78386	6.88694	down	0.1	12.7324	-2.60961	0.174252	Not Detected	Detected	ACATAAACATGCACACAC	MIMAT0009421	chr2	10435951	10435967	-	0
mmu-miR-5615-5p	-6.87334	-2.78101	6.87334	down	0.1	12.6822	-2.60961	0.1714	Not Detected	Detected	TCTGTCTCAGAAAACAAC	MIMAT0022355					0
mmu-miR-3061-5p	-6.8568	-2.77753	6.8568	down	0.1	12.6212	-2.60961	0.167922	Not Detected	Detected	GGCTACCTTTCACGG	MIMAT0014828					0
mmu-miR-6953-5p	-6.80511	-2.76662	6.80511	down	0.1	12.4316	-2.60961	0.157006	Not Detected	Detected	CACTTGAATCCCTGCC	MIMAT0027806					0
mmu-miR-1191a	-6.80282	-2.76613	6.80282	down	0.1	12.4232	-2.60961	0.156521	Not Detected	Detected	TAGGGCTACATAGTAAGACT	MIMAT0005849	chr7	27205617	27205635	-	0
mmu-miR-10b-3p	-6.78477	-2.7623	6.78477	down	0.1	12.3574	-2.60961	0.152689	Not Detected	Detected	TATTCCCCTAGAATCGAA	MIMAT0004538	chr2	74564176	74564192	-	0
mmu-miR-1247-5p	-6.72722	-2.75001	6.72722	down	0.1	12.1487	-2.60961	0.140399	Not Detected	Detected	TCCGGGGACGAAC	MIMAT0014800	chr12	111516293	111516282	+	0
mmu-miR-6916-5p	-6.71488	-2.74736	6.71488	down	0.1	12.1041	-2.60961	0.137749	Not Detected	Detected	TGACTCATCTCCATCCT	MIMAT0027732					0
mmu-miR-338-3p	-6.71182	-2.7467	6.71182	down	0.1	12.0931	-2.60961	0.137092	Not Detected	Detected	CAACAAAATCACTGATGCTGG	MIMAT0000582					0
mmu-miR-7002-3p	-6.70857	-2.74601	6.70857	down	0.1	12.0814	-2.60961	0.136394	Not Detected	Detected	CTGGCAAGGGGAAG	MIMAT0027907					0
mmu-miR-3110-5p	-6.70436	-2.7451	6.70436	down	0.1	12.0663	-2.60961	0.135489	Not Detected	Detected	GAGCCTTCAGGGGA	MIMAT0014951	chrX	35563638	35563650	-	0
mmu-miR-767	-6.70119	-2.74442	6.70119	down	0.1	12.0548	-2.60961	0.134806	Not Detected	Detected	TGCTCAGACAACCATGG	MIMAT0012773					0
mmu-miR-24-1-5p	-6.69704	-2.74352	6.69704	down	0.1	12.0399	-2.60961	0.133912	Not Detected	Detected	ACTGATATCAGCTCAGTAGGC	MIMAT0000218	chr13	63402524	63402543	-	0
mmu-miR-409-3p	-6.6264	-2.72823	6.6264	down	0.1	11.7873	-2.60961	0.118614	Not Detected	Detected	AGGGGTTCACCGAGCA	MIMAT0001090					0
mmu-miR-6967-5p	-6.5887	-2.71999	6.5887	down	0.1	11.6535	-2.60961	0.110383	Not Detected	Detected	ACTGGTCTTTATCCCTCC	MIMAT0027836					0
mmu-miR-7023-3p	-6.58594	-2.71939	6.58594	down	0.1	11.6437	-2.60961	0.109777	Not Detected	Detected	CTGAGGGGCGCAG	MIMAT0027951					0
mmu-miR-7017-5p	-6.56824	-2.71551	6.56824	down	0.1	11.5813	-2.60961	0.105895	Not Detected	Detected	ACAGCCCTAGTCTCAC	MIMAT0027938					0
mmu-miR-181c-5p	-6.56423	-2.71463	6.56423	down	30.1294	676.906	5.84206	8.55668	Detected	Detected	ACTCACCGACAGGTTGAAT	MIMAT0000674	chr8	86702809	86702792	+	0
mmu-miR-743a-3p	-6.55452	-2.71249	6.55452	down	0.1	11.5329	-2.60961	0.102878	Not Detected	Detected	TCTACTCAGCTTGGTG	MIMAT0004238	chrX	64029990	64029976	+	0
mmu-miR-17-3p	-6.5291	-2.70688	6.5291	down	106.466	2140.75	7.64167	10.3485	Detected	Detected	CTACAAGTGCCCTCA	MIMAT0000650	chr14	115442951	115442964	-	0
mmu-miR-6954-3p	-6.50744	-2.70209	6.50744	down	0.1	11.3678	-2.60961	0.0924785	Not Detected	Detected	CTAGGGGAAGAGCTGG	MIMAT0027809					0
mmu-miR-7070-3p	-6.49403	-2.69911	6.49403	down	0.1	11.321	-2.60961	0.0895021	Not Detected	Detected	CTGGAGGGAAGGAGA	MIMAT0028047					0
mmu-miR-295-5p	-6.38475	-2.67463	6.38475	down	30.3887	662.375	5.85848	8.53311	Detected	Detected	GAAGTGTGCCCCAC	MIMAT0004575	chr7	3220789	3220801	-	0
mmu-miR-7b-3p	-6.38023	-2.67361	6.38023	down	0.1	10.9277	-2.60961	0.0639969	Not Detected	Detected	TGAGGCTGGCTGTGA	MIMAT0017071	chr17	56382486	56382499	-	0
mmu-miR-669p-3p	-6.28196	-2.65122	6.28196	down	73.2211	1412.68	7.07338	9.72459	Detected	Detected	ATACGTGTGTGTGTGTATG	MIMAT0014890	chr2	10410799	10410817	-	0
mmu-miR-6378	-6.27611	-2.64987	6.27611	down	96.5664	1722.51	7.44639	10.0963	Detected	Detected	GCGTGTGTCCTCCC	MIMAT0025124					0
mmu-miR-291b-3p	-6.27222	-2.64898	6.27222	down	0.1	10.5609	-2.60961	0.0393636	Not Detected	Detected	ACAAACAAAATGGATGCACTTT	MIMAT0003190					0
mmu-miR-1964-5p	-6.24064	-2.64169	6.24064	down	0.1	10.4548	-2.60961	0.0320827	Not Detected	Detected	CACCGGCTTTTGTGC	MIMAT0017349					0
mmu-miR-3078-5p	-6.22463	-2.63799	6.22463	down	0.1	10.4012	-2.60961	0.0283771	Not Detected	Detected	AGGTAGCTGCAGTCTAG	MIMAT0014864	chr14	65210044	65210059	-	0
mmu-miR-204-5p	-6.22097	-2.63714	6.22097	down	0.1	10.389	-2.60961	0.0275284	Not Detected	Detected	AGGCATAGGATGACAAAGGG	MIMAT0000237	chr19	22825103	22825121	-	0
mmu-miR-7226-3p	-6.21297	-2.63528	6.21297	down	0.1	10.3623	-2.60961	0.0256721	Not Detected	Detected	CTGCTCAGAGAATGGC	MIMAT0028421					0
mmu-miR-467f	-6.20095	-2.63249	6.20095	down	99.5514	1770.91	7.50327	10.1358	Detected	Detected	TGTAGGTGTGTGTGTGT	MIMAT0005846					0
mmu-miR-6902-3p	-6.15507	-2.62178	6.15507	down	0.1	10.17	-2.60961	0.0121634	Not Detected	Detected	CTGAACCCACACATCA	MIMAT0027705					0
mmu-miR-370-3p	-6.11054	-2.6113	6.11054	down	34.2943	732.84	6.0574	8.6687	Detected	Detected	ACCAGGTTCCACCCC	MIMAT0001095	chr12	110856523	110856536	-	0
mmu-miR-7024-5p	-6.10346	-2.60963	6.10346	down	0.1	10.0002	-2.60961	1.51e-05	Not Detected	Detected	GCCAAGCAACCCATC	MIMAT0027952					0
mmu-miR-5627-5p	-6.05179	-2.59736	6.05179	down	0.1	9.8316	-2.60961	-0.0122509	Not Detected	Detected	CGCAGGGCCCG	MIMAT0022385					0
mmu-miR-468-3p	-6.02971	-2.59209	6.02971	down	0.1	9.76	-2.60961	-0.0175234	Not Detected	Detected	CAGACACACGCACATCA	MIMAT0002109	chr6	81846667	81846652	+	0
mmu-miR-6925-5p	-6.00991	-2.58734	6.00991	down	0.1	9.69602	-2.60961	-0.0222677	Not Detected	Detected	AGTCCAAGCCTTCTCTT	MIMAT0027750					0
mmu-miR-101a-3p	-5.9698	-2.57768	5.9698	down	28.7697	578.826	5.76122	8.3389	Detected	Detected	TTCAGTTATCACAGTACTGTA	MIMAT0000133	chr4	101019620	101019601	+	0
mmu-miR-489-3p	-5.96349	-2.57616	5.96349	down	0.1	9.54679	-2.60961	-0.0334561	Not Detected	Detected	GCTGCCATATATGTGGT	MIMAT0003112	chr6	3671978	3671963	+	0
mmu-miR-7005-5p	-5.94809	-2.57243	5.94809	down	339.497	6179.74	9.16886	11.7413	Detected	Detected	TGCTGGTCCTCCCA	MIMAT0027914					0
mmu-miR-7048-3p	-5.94146	-2.57082	5.94146	down	0.1	9.47639	-2.60961	-0.0387952	Not Detected	Detected	CTGGGGAAAGAGAATGG	MIMAT0028001					0
mmu-miR-7090-5p	-5.94062	-2.57061	5.94062	down	0.1	9.47371	-2.60961	-0.0389992	Not Detected	Detected	CTCATGGTGTCCCAA	MIMAT0028086					0
mmu-miR-6975-5p	-5.89842	-2.56033	5.89842	down	0.1	9.33961	-2.60961	-0.0492828	Not Detected	Detected	TGCCAAACCCCTTTC	MIMAT0027852					0
mmu-miR-6969-5p	-5.86111	-2.55117	5.86111	down	315.272	5862.05	9.08914	11.6403	Detected	Detected	TCTTTTGCTCCCTACTC	MIMAT0027840					0
mmu-miR-7011-3p	-5.83779	-2.54542	5.83779	down	0.1	9.14858	-2.60961	-0.06419	Not Detected	Detected	CTAGAGGAGGAGGGAA	MIMAT0027927					0
mmu-miR-296-3p	-5.82931	-2.54332	5.82931	down	0.1	9.12201	-2.60961	-0.0662881	Not Detected	Detected	GGAGAGCCTCCAC	MIMAT0004576					0
mmu-miR-7056-3p	-5.8162	-2.54008	5.8162	down	0.1	9.08104	-2.60961	-0.0695353	Not Detected	Detected	CTGTGGTGGGAGACA	MIMAT0028017					0
mmu-miR-7219-5p	-5.80609	-2.53757	5.80609	down	19.7005	410.442	5.20542	7.74298	Detected	Detected	TCTCAACCCTGAGCTC	MIMAT0028406					0
mmu-miR-449a-5p	-5.78921	-2.53337	5.78921	down	0.1	8.99697	-2.60961	-0.0762444	Not Detected	Detected	ACCAGCTAACAATACACTGC	MIMAT0001542	chr13	113827760	113827778	-	0
mmu-miR-872-3p	-5.78773	-2.533	5.78773	down	0.1	8.99236	-2.60961	-0.0766141	Not Detected	Detected	AGGAGGCTACTGCAATA	MIMAT0004935	chr4	94331903	94331918	-	0
mmu-miR-7658-3p	-5.70754	-2.51287	5.70754	down	0.1	8.7449	-2.60961	-0.0967431	Not Detected	Detected	AGCGTGGGTGAGGA	MIMAT0029823					0
mmu-miR-6369	-5.66612	-2.50236	5.66612	down	0.1	8.61845	-2.60961	-0.10725	Not Detected	Detected	CTCACCAACACTGAAC	MIMAT0025113					0
mmu-miR-7076-5p	-5.64353	-2.4966	5.64353	down	0.1	8.54987	-2.60961	-0.113013	Not Detected	Detected	TGAGACCATACCACCTC	MIMAT0028058					0
mmu-miR-378b	-5.63685	-2.49489	5.63685	down	63.7428	1053.09	6.81473	9.30962	Detected	Detected	TCTTCTGACTCCAAGTC	MIMAT0019348					0
mmu-miR-7673-5p	-5.63575	-2.49461	5.63575	down	0.1	8.52631	-2.60961	-0.115003	Not Detected	Detected	CATTCCTTACCTCTCAGT	MIMAT0029852					0
mmu-miR-466j	-5.60548	-2.48684	5.60548	down	0.1	8.43496	-2.60961	-0.122773	Not Detected	Detected	TTACACACATGCACATGC	MIMAT0005848					0
mmu-miR-466q	-5.59854	-2.48505	5.59854	down	51.2602	939.246	6.6005	9.08555	Detected	Detected	ACGTATGTGTGTGTGTG	MIMAT0020631					0
mmu-miR-7077-5p	-5.58801	-2.48233	5.58801	down	0.1	8.38245	-2.60961	-0.127278	Not Detected	Detected	GCCTGCCATGGGA	MIMAT0028060					0
mmu-miR-138-2-3p	-5.58399	-2.4813	5.58399	down	3.00986	72.619	2.79918	5.28047	Detected	Detected	ACCCTGGTGTCGTG	MIMAT0016987	chr8	96848267	96848279	-	0
mmu-miR-380-5p	-5.57207	-2.47821	5.57207	down	0.1	8.33469	-2.60961	-0.1314	Not Detected	Detected	CGCATGTTCTATGGTCA	MIMAT0000744					0
mmu-miR-6927-3p	-5.56587	-2.47661	5.56587	down	0.1	8.31618	-2.60961	-0.133004	Not Detected	Detected	CTGCAGGGGAGCC	MIMAT0027755					0
mmu-miR-375-5p	-5.5629	-2.47584	5.5629	down	0.1	8.30729	-2.60961	-0.133775	Not Detected	Detected	GTTTGTGCGAGGGG	MIMAT0017078	chr1	74947257	74947245	+	0
mmu-miR-7057-3p	-5.54645	-2.47157	5.54645	down	0.1	8.25824	-2.60961	-0.138047	Not Detected	Detected	GGTGGAGAAAGACATCA	MIMAT0028019					0
mmu-miR-6917-3p	-5.53268	-2.46798	5.53268	down	0.1	8.21727	-2.60961	-0.141634	Not Detected	Detected	CTGTGGTGGGAAGAG	MIMAT0027735					0
mmu-miR-5620-5p	-5.52617	-2.46628	5.52617	down	0.1	8.19796	-2.60961	-0.143332	Not Detected	Detected	CACAGTCAAAGCCCC	MIMAT0022367					0
mmu-miR-6935-5p	-5.51331	-2.46292	5.51331	down	0.1	8.15984	-2.60961	-0.146694	Not Detected	Detected	CAGGGGCCCTGAG	MIMAT0027770					0
mmu-miR-669c-3p	-5.49708	-2.45867	5.49708	down	26.8298	507.229	5.68227	8.14093	Detected	Detected	TTTACTTGTGTGTGTGTG	MIMAT0017253	chr2	10430991	10431007	-	0
mmu-miR-1190	-5.48268	-2.45488	5.48268	down	0.1	8.06944	-2.60961	-0.15473	Not Detected	Detected	GACAGAGGGGAACCT	MIMAT0005847					0
mmu-miR-466f-3p	-5.46601	-2.45049	5.46601	down	24.0928	485.492	5.54643	7.99692	Detected	Detected	GTGTGTATGTGTGTGTG	MIMAT0004882					0
mmu-miR-6970-3p	-5.4226	-2.43899	5.4226	down	0.1	7.89356	-2.60961	-0.170626	Not Detected	Detected	AGCACAGGGTGGGT	MIMAT0027843					0
mmu-miR-701-5p	-5.41203	-2.43617	5.41203	down	0.1	7.86279	-2.60961	-0.173443	Not Detected	Detected	TCCATCTATTTCAGCGG	MIMAT0003491	chr5	111433194	111433209	-	0
mmu-miR-7086-5p	-5.39042	-2.4304	5.39042	down	0.1	7.80014	-2.60961	-0.179214	Not Detected	Detected	TGCCCAAACCTTTCTC	MIMAT0028078					0
mmu-miR-3569-5p	-5.38845	-2.42987	5.38845	down	0.1	7.79444	-2.60961	-0.179741	Not Detected	Detected	CACCGGTCTGCTCT	MIMAT0029854					0
mmu-miR-145a-5p	-5.38764	-2.42965	5.38764	down	0.1	7.79208	-2.60961	-0.17996	Not Detected	Detected	AGGGATTCCTGGGA	MIMAT0000157	chr18	61807507	61807494	+	0
mmu-miR-687	-5.37387	-2.42596	5.37387	down	0.1	7.75232	-2.60961	-0.18365	Not Detected	Detected	TCATTGCTGCATTCCAG	MIMAT0003466					0
mmu-miR-7039-3p	-5.35584	-2.42111	5.35584	down	0.1	7.70037	-2.60961	-0.1885	Not Detected	Detected	CTGGAAGGGAGGGC	MIMAT0027983					0
mmu-miR-7217-3p	-5.34598	-2.41845	5.34598	down	0.1	7.67204	-2.60961	-0.191159	Not Detected	Detected	TCTTCTTGCTTGTGGG	MIMAT0028403					0
mmu-miR-3087-5p	-5.22264	-2.38478	5.22264	down	0.1	7.32214	-2.60961	-0.224831	Not Detected	Detected	CTCAACTCTTGCCCTG	MIMAT0014895	chr2	25298306	25298320	-	0
mmu-miR-207	-5.06571	-2.34077	5.06571	down	0.1	6.88871	-2.60961	-0.268847	Not Detected	Detected	GAGGGAGGAGAGCCAG	MIMAT0000240					0
mmu-miR-129-1-3p	-5.0539	-2.3374	5.0539	down	4.02133	83.3137	3.10864	5.44604	Detected	Detected	ATACTTTTTGGGGTAAGGG	MIMAT0016994					0
mmu-miR-6910-3p	-5.02329	-2.32863	5.02329	down	0.1	6.77383	-2.60961	-0.280978	Not Detected	Detected	GGACAAAGGGTGGAA	MIMAT0027721					0
mmu-miR-7213-3p	-5.01964	-2.32758	5.01964	down	0.1	6.76398	-2.60961	-0.282028	Not Detected	Detected	AGACTGGCTCTCTTGAG	MIMAT0028395					0
mmu-miR-6927-5p	-5.0168	-2.32677	5.0168	down	0.1	6.75633	-2.60961	-0.282844	Not Detected	Detected	AGCCTGGGCTGGAT	MIMAT0027754					0
mmu-miR-1843a-5p	-4.97904	-2.31587	4.97904	down	0.1	6.655	-2.60961	-0.293745	Not Detected	Detected	AGTCAGACAGAGACCTC	MIMAT0014805	chr12	81492623	81492608	+	0
mmu-miR-7212-5p	-4.94537	-2.30608	4.94537	down	0.1	6.56531	-2.60961	-0.303532	Not Detected	Detected	CCTACCACACAAGCC	MIMAT0028392					0
mmu-miR-122-5p	-4.85316	-2.27892	4.85316	down	0.1	6.32274	-2.60961	-0.330689	Not Detected	Detected	CAAACACCATTGTCACACTC	MIMAT0000246	chr18	65408523	65408541	-	0
mmu-miR-7667-3p	-4.85258	-2.27875	4.85258	down	0.1	6.32124	-2.60961	-0.33086	Not Detected	Detected	CAGTGCCATCTCTGC	MIMAT0029841					0
mmu-miR-702-5p	-4.81766	-2.26833	4.81766	down	0.1	6.23059	-2.60961	-0.34128	Not Detected	Detected	CATGCCAACCACCC	MIMAT0022931					0
mmu-miR-342-5p	-4.7596	-2.25084	4.7596	down	2.97972	62.2634	2.79008	5.04092	Detected	Detected	CTCAATCACAGATAGCACC	MIMAT0004653					0
mmu-miR-218-5p	-4.73805	-2.24429	4.73805	down	10.9627	178.643	4.31486	6.55915	Detected	Detected	ACATGGTTAGATCAAGCACA	MIMAT0000663	chr5	48615206	48615225	-	0
mmu-miR-29c-3p	-4.73133	-2.24225	4.73133	down	246.188	3727.67	8.80161	11.0439	Detected	Detected	TAACCGATTTCAAATGGTGCTA	MIMAT0000536	chr1	196863795	196863815	-	0
mmu-miR-302a-5p	-4.72784	-2.24118	4.72784	down	0.1	6.00043	-2.60961	-0.368431	Not Detected	Detected	GCAAGTACAACCACGTTT	MIMAT0004579	chr3	127248424	127248440	-	0
mmu-miR-744-3p	-4.71629	-2.23765	4.71629	down	0.1	5.97116	-2.60961	-0.371958	Not Detected	Detected	AGGTTGAGGTTAGTGGCA	MIMAT0004820	chr11	65548325	65548309	+	0
mmu-miR-466h-3p	-4.70246	-2.23342	4.70246	down	113.648	1676.19	7.75956	9.99298	Detected	Detected	GTGTGTGTGTGCGT	MIMAT0017274					0
mmu-miR-301b-3p	-4.67821	-2.22596	4.67821	down	46.443	762.519	6.47834	8.70429	Detected	Detected	GCTTTGACAATACCATTGCA	MIMAT0004186	chr16	17124569	17124551	+	0
mmu-miR-1962	-4.66597	-2.22218	4.66597	down	0.1	5.84441	-2.60961	-0.387435	Not Detected	Detected	ATGTGTCCCAGTGCC	MIMAT0009435					0
mmu-miR-378d	-4.63111	-2.21136	4.63111	down	69.6892	975.811	6.9575	9.16886	Detected	Detected	ACCTTCTGACTCCAAGG	MIMAT0025167					0
mmu-miR-1a-3p	-4.58371	-2.19651	4.58371	down	0.1	5.64015	-2.60961	-0.413097	Not Detected	Detected	ATACATACTTCTTTACATTCC	MIMAT0000123	chr2	180123802	180123822	-	0
mmu-miR-6546-3p	-4.57848	-2.19487	4.57848	down	0.1	5.6273	-2.60961	-0.414743	Not Detected	Detected	TCTGGCGCTTGGGC	MIMAT0029793					0
mmu-miR-6973a-3p	-4.56751	-2.19141	4.56751	down	0.1	5.60035	-2.60961	-0.418206	Not Detected	Detected	ATGGGTAGGTAGGGTTAG	MIMAT0027849					0
mmu-miR-490-3p	-4.56458	-2.19048	4.56458	down	0.1	5.59318	-2.60961	-0.41913	Not Detected	Detected	CAGCATGGAGTCCTCCA	MIMAT0003780	chr6	36371806	36371821	-	0
mmu-miR-6918-5p	-4.54775	-2.18515	4.54775	down	3.35267	63.9397	2.90371	5.08886	Detected	Detected	AGAACCTAATCCCGTCC	MIMAT0027736					0
mmu-miR-191-5p	-4.51736	-2.17548	4.51736	down	0.1	5.47806	-2.60961	-0.434132	Not Detected	Detected	CAGCTGCTTTTGGGA	MIMAT0000221	chr9	108470665	108470678	-	0
mmu-miR-6481	-4.48559	-2.1653	4.48559	down	0.1	5.40127	-2.60961	-0.444315	Not Detected	Detected	CATCTAAGCATTTTCAGTG	MIMAT0027339					0
mmu-miR-182-5p	-4.47973	-2.16341	4.47973	down	298.344	4312.82	9.02131	11.1847	Detected	Detected	CGGTGTGAGTTCTACC	MIMAT0000211	chr6	30115948	30115934	+	0
mmu-miR-1188-3p	-4.47767	-2.16275	4.47767	down	0.1	5.38221	-2.60961	-0.446865	Not Detected	Detected	GCAGGGTGTGGTGG	MIMAT0017328	chr12	110850099	110850111	-	0
mmu-miR-194-2-3p	-4.46537	-2.15878	4.46537	down	0.1	5.35269	-2.60961	-0.450832	Not Detected	Detected	CAGATAACAGCAGCCC	MIMAT0017073	chr19	6264701	6264715	-	0
mmu-miR-6939-5p	-4.44906	-2.1535	4.44906	down	11.8556	183.331	4.44328	6.59678	Detected	Detected	CTTCCACCAACCAGC	MIMAT0027778					0
mmu-miR-127-5p	-4.42514	-2.14572	4.42514	down	0.1	5.25667	-2.60961	-0.463889	Not Detected	Detected	ATCAGAGCCCTCTGA	MIMAT0004530	chr12	110831072	110831085	-	0
mmu-miR-743b-3p	-4.41688	-2.14303	4.41688	down	0.1	5.23708	-2.60961	-0.466583	Not Detected	Detected	TCTATTCAGCATGATGTCT	MIMAT0004840					0
mmu-miR-19a-3p	-4.41646	-2.14289	4.41646	down	421.485	5768.97	9.46785	11.6107	Detected	Detected	TCAGTTTTGCATAGATTTGCA	MIMAT0000651	chr14	115443273	115443292	-	0
mmu-miR-7015-5p	-4.41457	-2.14227	4.41457	down	11.1577	173.568	4.36225	6.50452	Detected	Detected	GAACCCACAGCCTAC	MIMAT0027934					0
mmu-miR-6382	-4.37887	-2.13056	4.37887	down	0.1	5.14732	-2.60961	-0.479053	Not Detected	Detected	CTTGTGTGCTCTCTTTAC	MIMAT0025128					0
mmu-miR-196a-1-3p	-4.36305	-2.12534	4.36305	down	0.1	5.11019	-2.60961	-0.484276	Not Detected	Detected	ATCAGGTGGTTTGATGTC	MIMAT0017013	chr11	96126544	96126560	-	0
mmu-miR-714	-4.3567	-2.12324	4.3567	down	44.0127	658.562	6.39979	8.52303	Detected	Detected	GCGACCGACCGGCC	MIMAT0003505					0
mmu-miR-425-3p	-4.35364	-2.12222	4.35364	down	0.1	5.08817	-2.60961	-0.487391	Not Detected	Detected	GGCGGACACGACATT	MIMAT0001342	chr9	108471168	108471181	-	0
mmu-miR-6241	-4.35076	-2.12127	4.35076	down	0.1	5.08145	-2.60961	-0.488344	Not Detected	Detected	GGGAATTCCAGCCG	MIMAT0024862					0
mmu-miR-7036a-3p	-4.34837	-2.12048	4.34837	down	0.1	5.07587	-2.60961	-0.489136	Not Detected	Detected	CTGGGAGGAGCGG	MIMAT0027977	chr5	137296688	137296677	+	0
mmu-miR-6934-5p	-4.31359	-2.10889	4.31359	down	30.3814	476.931	5.85644	7.96533	Detected	Detected	CCACCCTTGCTGTC	MIMAT0027768					0
mmu-miR-717	-4.30634	-2.10646	4.30634	down	0.1	4.97821	-2.60961	-0.50315	Not Detected	Detected	AGAGAAGGTATCTCTGTCT	MIMAT0003510					0
mmu-miR-551b-3p	-4.26698	-2.09322	4.26698	down	0.1	4.88764	-2.60961	-0.516395	Not Detected	Detected	CTGAAACCAAGTATGGGTCG	MIMAT0003890	chr3	29315803	29315821	-	0
mmu-miR-148b-5p	-4.23242	-2.08148	4.23242	down	0.1	4.80878	-2.60961	-0.528129	Not Detected	Detected	AGCCTGAGTGTATAACAGA	MIMAT0017036	chr15	103115585	103115602	-	0
mmu-miR-338-5p	-4.19556	-2.06886	4.19556	down	1.52008	36.2449	2.25155	4.32041	Detected	Detected	CACTCAGCACCAGGA	MIMAT0004647					0
mmu-miR-8091	-4.1372	-2.04866	4.1372	down	0.1	4.59484	-2.60961	-0.560957	Not Detected	Detected	CACCAGCTTACCACTC	MIMAT0031392					0
mmu-miR-7030-5p	-4.11405	-2.04056	4.11405	down	0.1	4.54356	-2.60961	-0.569052	Not Detected	Detected	GACTAGCACAGCCAC	MIMAT0027964					0
mmu-miR-126a-5p	-4.09159	-2.03266	4.09159	down	0.1	4.49409	-2.60961	-0.57695	Not Detected	Detected	CGCGTACCAAAAGTAATAATG	MIMAT0000137	chr2	26591366	26591385	-	0
mmu-miR-3100-5p	-4.07893	-2.02819	4.07893	down	0.1	4.46632	-2.60961	-0.581421	Not Detected	Detected	TCCCAAAGACACCCC	MIMAT0014919					0
mmu-miR-6988-5p	-4.07362	-2.02631	4.07362	down	3.13413	54.1711	2.8381	4.86441	Detected	Detected	TGGGCCTCAGCTCT	MIMAT0027878					0
mmu-miR-7651-5p	-3.99842	-1.99943	3.99842	down	0.1	4.29175	-2.60961	-0.610181	Not Detected	Detected	ATCTCAGGCTGGCTTT	MIMAT0029804					0
mmu-miR-183-5p	-3.97187	-1.98982	3.97187	down	478.046	5639.3	9.59536	11.5852	Detected	Detected	AGTGAATTCTACCAGTGCC	MIMAT0000212	chr6	30119694	30119677	+	0
mmu-miR-6952-3p	-3.95448	-1.98349	3.95448	down	0.1	4.19793	-2.60961	-0.626125	Not Detected	Detected	CTGTGGGAGGCAGA	MIMAT0027805					0
mmu-miR-30e-3p	-3.94984	-1.98179	3.94984	down	22.8099	312.054	5.44604	7.42783	Detected	Detected	GCTGTAAACATCCGACTG	MIMAT0000249	chr4	120445290	120445274	+	0
mmu-miR-17-5p	-3.90496	-1.96531	3.90496	down	74.8064	940.854	7.12383	9.08914	Detected	Detected	CTACCTGCACTGT	MIMAT0000649	chr14	115442916	115442928	-	0
mmu-miR-7036a-5p	-3.89251	-1.9607	3.89251	down	1580.84	25093.6	11.4922	13.4529	Detected	Detected	TCTCTTCCCCACCGA	MIMAT0027976	chr5	137296651	137296638	+	0
mmu-miR-34c-3p	-3.88984	-1.95971	3.88984	down	0.1	4.06182	-2.60961	-0.649901	Not Detected	Detected	CCTGGCTGTGTGGT	MIMAT0004580	chr9	50911205	50911193	+	0
mmu-miR-676-5p	-3.86174	-1.94925	3.86174	down	0.1	4.00334	-2.60961	-0.660362	Not Detected	Detected	GCAAGTCCTAAGGTTGT	MIMAT0003781	chrX	97576459	97576474	-	0
mmu-miR-129-2-3p	-3.84748	-1.94391	3.84748	down	7.17043	98.2762	3.73835	5.68227	Detected	Detected	ATGCTTTTTGGGGTAAGG	MIMAT0000544	chr2	94081598	94081582	+	0
mmu-miR-6971-5p	-3.84646	-1.94353	3.84646	down	6.71182	93.4866	3.65011	5.59364	Detected	Detected	AGCCTCTACACCCTCC	MIMAT0027844					0
mmu-miR-7679-5p	-3.84193	-1.94183	3.84193	down	0.1	3.96237	-2.60961	-0.667782	Not Detected	Detected	AGGGATCCTGGTGCC	MIMAT0029872					0
mmu-miR-423-3p	-3.83518	-1.93929	3.83518	down	12.4079	168.45	4.5048	6.4441	Detected	Detected	ACTGAGGGGCCTCA	MIMAT0003454					0
mmu-miR-880-3p	-3.83275	-1.93838	3.83275	down	0.1	3.94346	-2.60961	-0.671233	Not Detected	Detected	TCTACTCAGAGAGGATGGA	MIMAT0004844	chrX	64053772	64053755	+	0
mmu-miR-3066-5p	-3.82789	-1.93655	3.82789	down	0.1	3.93348	-2.60961	-0.673061	Not Detected	Detected	CTACTTAATCTACAGCAACC	MIMAT0014838	chr12	17362213	17362231	-	0
mmu-miR-6997-5p	-3.8257	-1.93572	3.8257	down	22.0327	293.079	5.401	7.33672	Detected	Detected	TCTGCACCTCTCCAGC	MIMAT0027896					0
mmu-miR-1306-5p	-3.79229	-1.92307	3.79229	down	0.1	3.86064	-2.60961	-0.686544	Not Detected	Detected	GGACGTTTGCAGGG	MIMAT0019136					0
mmu-miR-7083-5p	-3.78884	-1.92176	3.78884	down	3.73144	58.0618	3.02144	4.9432	Detected	Detected	TCTCTGCTTGTCCAGC	MIMAT0028072					0
mmu-miR-7014-3p	-3.78694	-1.92103	3.78694	down	0.1	3.84977	-2.60961	-0.688578	Not Detected	Detected	CTGTGGTTGGTATGAAA	MIMAT0027933					0
mmu-miR-3066-3p	-3.76243	-1.91166	3.76243	down	0.1	3.80009	-2.60961	-0.697947	Not Detected	Detected	GCAGGTTGCGGTC	MIMAT0014839	chr12	17362257	17362268	-	0
mmu-miR-5615-3p	-3.73832	-1.90239	3.73832	down	0.1	3.75154	-2.60961	-0.707222	Not Detected	Detected	TCCTTGGTTGTTTTCTGA	MIMAT0022356					0
mmu-miR-7019-5p	-3.73556	-1.90133	3.73556	down	4.70709	68.0257	3.2746	5.17593	Detected	Detected	ACTCCTGACAGCCCC	MIMAT0027942					0
mmu-miR-1199-3p	-3.73275	-1.90024	3.73275	down	0.1	3.74038	-2.60961	-0.709372	Not Detected	Detected	GCCGACTGAGCACC	MIMAT0017333	chr8	86535498	86535486	+	0
mmu-miR-3070-5p	-3.71476	-1.89327	3.71476	down	0.1	3.7044	-2.60961	-0.716344	Not Detected	Detected	TCCCAGGTTCAAGGT	MIMAT0014846	chr12	110826177	110826191	-	0
mmu-miR-7670-5p	-3.65884	-1.87139	3.65884	down	0.1	3.59372	-2.60961	-0.738225	Not Detected	Detected	TTCCCAATCTGCCCA	MIMAT0029846					0
mmu-miR-183-3p	-3.65406	-1.8695	3.65406	down	21.7958	278.529	5.37346	7.24296	Detected	Detected	TTATGGCCCTTCGGT	MIMAT0004539	chr6	30119733	30119720	+	0
mmu-miR-7a-1-3p	-3.63745	-1.86293	3.63745	down	6.07033	80.8863	3.53415	5.39707	Detected	Detected	TATGGCAGACTGTGATTTG	MIMAT0004670	chr13	58494226	58494208	+	0
mmu-miR-7041-5p	-3.63375	-1.86146	3.63375	down	0.1	3.5446	-2.60961	-0.748153	Not Detected	Detected	TCAACTGAGTCTCCATTC	MIMAT0027986					0
mmu-miR-210-5p	-3.63218	-1.86084	3.63218	down	0.1	3.54154	-2.60961	-0.748776	Not Detected	Detected	CAGTGTGCGGTGG	MIMAT0017052	chr7	148407331	148407320	+	0
mmu-miR-3084-3p	-3.62777	-1.85908	3.62777	down	0.1	3.53294	-2.60961	-0.750529	Not Detected	Detected	GTCTGAAGGAGACTGG	MIMAT0014877	chr19	25016788	25016773	+	0
mmu-miR-5627-3p	-3.59196	-1.84477	3.59196	down	3.02766	46.1298	2.80676	4.65153	Detected	Detected	ACGAGGGGCGCC	MIMAT0022386					0
mmu-miR-713	-3.57798	-1.83915	3.57798	down	0.1	3.43664	-2.60961	-0.770465	Not Detected	Detected	GCTGTGTGCCTTC	MIMAT0003504					0
mmu-miR-137-3p	-3.57271	-1.83702	3.57271	down	0.1	3.42652	-2.60961	-0.772592	Not Detected	Detected	CTACGCGTATTCTTAAGCAA	MIMAT0000149	chr3	118136823	118136841	-	0
mmu-miR-500-5p	-3.57259	-1.83697	3.57259	down	0.1	3.42629	-2.60961	-0.77264	Not Detected	Detected	ACTAAGCACCCAGATAGC	MIMAT0017258	chrX	6814853	6814837	+	0
mmu-miR-6337	-3.56422	-1.83358	3.56422	down	0.1	3.41024	-2.60961	-0.776027	Not Detected	Detected	ACCTAGCAACCCAGC	MIMAT0025080					0
mmu-miR-3059-5p	-3.55737	-1.83081	3.55737	down	0.1	3.39716	-2.60961	-0.778799	Not Detected	Detected	ACCCTATGGGGCAGA	MIMAT0014811	chr10	101235346	101235359	-	0
mmu-miR-9769-3p	-3.55717	-1.83073	3.55717	down	0.1	3.39677	-2.60961	-0.778882	Not Detected	Detected	GGAGGACACAGAACAG	MIMAT0036462					0
mmu-miR-7676-3p	-3.54872	-1.8273	3.54872	down	0.1	3.38066	-2.60961	-0.782312	Not Detected	Detected	TGTGGGCAGAGTGAG	MIMAT0029861					0
mmu-miR-6238	-3.54388	-1.82533	3.54388	down	64.116	730.068	6.82657	8.65189	Detected	Detected	CATTTCCTCCACTGAC	MIMAT0024859					0
mmu-miR-6913-5p	-3.54273	-1.82486	3.54273	down	0.1	3.36924	-2.60961	-0.784752	Not Detected	Detected	CCAACACCTGACTGG	MIMAT0027726					0
mmu-miR-3072-3p	-3.53821	-1.82302	3.53821	down	0.1	3.36066	-2.60961	-0.786592	Not Detected	Detected	AGAAGGCTTCCTGGAG	MIMAT0014853	chr12	110986145	110986159	-	0
mmu-miR-501-3p	-3.52937	-1.81941	3.52937	down	0.1	3.34388	-2.60961	-0.790203	Not Detected	Detected	CAAATCCTTGCCCGG	MIMAT0003509					0
mmu-miR-6979-5p	-3.52468	-1.81749	3.52468	down	0.1	3.335	-2.60961	-0.792121	Not Detected	Detected	CTCAGTCTCTGCGC	MIMAT0027860					0
mmu-miR-290a-3p	-3.52137	-1.81613	3.52137	down	11.7648	143.808	4.41172	6.22785	Detected	Detected	GGGCTTAAAACTAGGCGGC	MIMAT0004572	chr7	3218680	3218697	-	0
mmu-miR-3474	-3.52038	-1.81573	3.52038	down	15.1303	187.068	4.82236	6.63809	Detected	Detected	GAATCCACGTCTCCTC	MIMAT0015646					0
mmu-miR-30e-5p	-3.51594	-1.81391	3.51594	down	142.719	1571.41	8.05656	9.87047	Detected	Detected	CTTCCAGTCAAGGATGT	MIMAT0000248	chr4	120445248	120445233	+	0
mmu-miR-7658-5p	-3.513	-1.8127	3.513	down	11.3729	142.332	4.38264	6.19535	Detected	Detected	CCAGCACCGCCA	MIMAT0029822					0
mmu-miR-181d-5p	-3.4929	-1.80443	3.4929	down	73.4738	835.555	7.08548	8.8899	Detected	Detected	ACCCACCGACAACAATG	MIMAT0004324	chr8	86702643	86702628	+	0
mmu-miR-3067-5p	-3.46895	-1.7945	3.46895	down	0.1	3.23037	-2.60961	-0.815114	Not Detected	Detected	ACACCACAGCGGGC	MIMAT0014840	chr12	82267162	82267174	-	0
mmu-miR-7210-5p	-3.46054	-1.791	3.46054	down	0.1	3.21474	-2.60961	-0.818613	Not Detected	Detected	CTTTGTGCCTGTCTACA	MIMAT0028388					0
mmu-miR-6977-3p	-3.45748	-1.78972	3.45748	down	0.1	3.20904	-2.60961	-0.819893	Not Detected	Detected	GGTCAGGGTCAGGC	MIMAT0027857					0
mmu-miR-1896	-3.45733	-1.78966	3.45733	down	82.5619	911.063	7.24673	9.03639	Detected	Detected	CTCCTCACCCACCA	MIMAT0007873					0
mmu-miR-361-3p	-3.45412	-1.78832	3.45412	down	0.1	3.20281	-2.60961	-0.821295	Not Detected	Detected	ACAAATCAGAATCACACCT	MIMAT0017075	chrX	110188499	110188482	+	0
mmu-miR-6945-3p	-3.4491	-1.78622	3.4491	down	0.1	3.19351	-2.60961	-0.823392	Not Detected	Detected	ATGGGAAGGGCAGAG	MIMAT0027791					0
mmu-miR-20a-3p	-3.44854	-1.78598	3.44854	down	5.09131	67.7287	3.37351	5.15949	Detected	Detected	CTTTAAGTGCTCGTAATGCA	MIMAT0004627	chr14	115443444	115443462	-	0
mmu-miR-3071-3p	-3.44822	-1.78585	3.44822	down	0.1	3.19189	-2.60961	-0.823759	Not Detected	Detected	GGACTCCATTTGTTTTGA	MIMAT0014851	chr12	110833596	110833580	+	0
mmu-miR-324-5p	-3.43283	-1.7794	3.43283	down	68.4891	757.828	6.91687	8.69627	Detected	Detected	ACACCAATGCCCTAGGG	MIMAT0000555					0
mmu-miR-331-5p	-3.41383	-1.77139	3.41383	down	0.1	3.12854	-2.60961	-0.838219	Not Detected	Detected	GGATCCCTGGGAC	MIMAT0004643					0
mmu-miR-302d-5p	-3.41005	-1.76979	3.41005	down	0.1	3.1216	-2.60961	-0.839821	Not Detected	Detected	AGCAAGTGCCTCCATG	MIMAT0017225	chr3	127248555	127248569	-	0
mmu-miR-532-3p	-3.39856	-1.76492	3.39856	down	1.99687	33.814	2.4766	4.24153	Detected	Detected	TGCAAGCCTTGGGTG	MIMAT0004781					0
mmu-miR-34a-5p	-3.36918	-1.7524	3.36918	down	37.7283	472.065	6.19535	7.94774	Detected	Detected	ACAACCAGCTAAGACACTGC	MIMAT0000542	chr4	149442585	149442603	-	0
mmu-miR-872-5p	-3.36424	-1.75028	3.36424	down	33.7402	417.659	6.04352	7.7938	Detected	Detected	CCTGAACTAACAAGTAACCT	MIMAT0004934	chr4	94331860	94331878	-	0
mmu-miR-688	-3.35728	-1.74729	3.35728	down	0.1	3.02574	-2.60961	-0.86232	Not Detected	Detected	GAATAAGTAGTCGCCTGCG	MIMAT0003467					0
mmu-miR-135a-1-3p	-3.3525	-1.74524	3.3525	down	101.586	1033.77	7.53515	9.28038	Detected	Detected	CGCCACGGCTCCA	MIMAT0004531	chr9	106056519	106056531	-	0
mmu-miR-19a-5p	-3.34395	-1.74155	3.34395	down	0.1	3.00176	-2.60961	-0.86806	Not Detected	Detected	GTAGTGCAACTATGCAAAAC	MIMAT0004660	chr14	115443237	115443255	-	0
mmu-miR-466a-5p	-3.33592	-1.73809	3.33592	down	0.1	2.98737	-2.60961	-0.871526	Not Detected	Detected	TATGTACATGTACACACACAT	MIMAT0004759					0
mmu-miR-200b-3p	-3.298	-1.72159	3.298	down	24.3614	280.815	5.5574	7.27899	Detected	Detected	TCATCATTACCAGGCAG	MIMAT0000233	chr4	155429855	155429840	+	0
mmu-miR-7211-3p	-3.2164	-1.68545	3.2164	down	12.0377	138.029	4.46514	6.15059	Detected	Detected	GCATCCTCCCTACAGT	MIMAT0028391					0
mmu-miR-128-3p	-3.1549	-1.65759	3.1549	down	94.108	931.23	7.41911	9.07671	Detected	Detected	AAAGAGACCGGTTCACTGTG	MIMAT0000140	chr1	130098982	130099001	-	0
mmu-miR-504-3p	-3.14207	-1.65172	3.14207	down	20.5255	212.699	5.26128	6.913	Detected	Detected	GAAACCCTGCCCTG	MIMAT0017277	chrX	56350902	56350890	+	0
mmu-miR-188-3p	-3.08189	-1.62382	3.08189	down	0.1	2.54972	-2.60961	-0.985795	Not Detected	Detected	TGCAAACCCTGCATGTG	MIMAT0004541					0
mmu-miR-30c-5p	-3.06114	-1.61407	3.06114	down	326.48	2862.49	9.11629	10.7304	Detected	Detected	GCTGAGAGTGTAGGATGT	MIMAT0000514	chr1	23298558	23298575	-	0
mmu-miR-1306-3p	-2.98764	-1.579	2.98764	down	48.0214	502.916	6.52924	8.10825	Detected	Detected	CATCACCACCAGAGC	MIMAT0009411	chr16	18284331	18284318	+	0
mmu-miR-6539	-2.95271	-1.56204	2.95271	down	0.1	2.34044	-2.60961	-1.04757	Not Detected	Detected	AGCCCTCAGAGTTCATC	MIMAT0025584					0
mmu-miR-5132-3p	-2.94851	-1.55998	2.94851	down	13.9069	147.691	4.68788	6.24786	Detected	Detected	CTGCGGGATGGGG	MIMAT0022988					0
mmu-miR-6360	-2.91969	-1.54581	2.91969	down	307.94	2617.13	9.06085	10.6067	Detected	Detected	TCCTGCTGCCTGAGC	MIMAT0025103					0
mmu-miR-3081-5p	-2.90669	-1.53938	2.90669	down	91.5794	855.387	7.37157	8.91095	Detected	Detected	GCTCACCGCTCCA	MIMAT0014870	chr16	44558196	44558185	+	0
mmu-miR-5128	-2.90106	-1.53658	2.90106	down	181.379	1645.25	8.38383	9.92041	Detected	Detected	AGCCATCTCGCCAGC	MIMAT0020639					0
mmu-miR-1839-5p	-2.88463	-1.52838	2.88463	down	31.081	311.26	5.89073	7.41911	Detected	Detected	CAAGACCTGTTCTATCTAC	MIMAT0009456					0
mmu-miR-670-5p	-2.8517	-1.51182	2.8517	down	0.1	2.18306	-2.60961	-1.09779	Not Detected	Detected	TTCACCACATACACTCAG	MIMAT0003736	chr2	94101498	94101482	+	0
mmu-miR-15a-5p	-2.84343	-1.50763	2.84343	down	695.654	5729.83	10.0963	11.6039	Detected	Detected	CACAAACCATTATGTGCTGCTA	MIMAT0000526	chr14	62250899	62250879	+	0
mmu-miR-6963-5p	-2.84051	-1.50615	2.84051	down	18.8578	189.805	5.15934	6.66549	Detected	Detected	CCAGGTTCTGCCATC	MIMAT0027826					0
mmu-miR-7034-5p	-2.7924	-1.48151	2.7924	down	3.97954	43.953	3.09571	4.57722	Detected	Detected	AGCACATCCATCCCTC	MIMAT0027972					0
mmu-miR-3472	-2.7769	-1.47347	2.7769	down	398.66	3321.08	9.4126	10.8861	Detected	Detected	GGTTCCTTCCAGCTT	MIMAT0015643					0
mmu-miR-200a-3p	-2.77522	-1.4726	2.77522	down	3.38295	38.3346	2.91522	4.38782	Detected	Detected	ACATCGTTACCAGACAGT	MIMAT0000519	chr4	155429079	155429063	+	0
mmu-miR-107-3p	-2.76463	-1.46709	2.76463	down	328.319	2569.94	9.12097	10.5881	Detected	Detected	TGATAGCCCTGTACAATGCT	MIMAT0000647	chr19	34895250	34895232	+	0
mmu-miR-494-3p	-2.76449	-1.46701	2.76449	down	1477.71	15292.2	11.3452	12.8123	Detected	Detected	GAGGTTTCCCGTGTA	MIMAT0003182	chr12	110953585	110953598	-	0
mmu-miR-151-5p	-2.76059	-1.46497	2.76059	down	518.902	4325.61	9.79867	11.2636	Detected	Detected	ACTAGACTGTGAGCTCCT	MIMAT0004536					0
mmu-miR-708-3p	-2.74651	-1.4576	2.74651	down	0.1	2.02497	-2.60961	-1.15201	Not Detected	Detected	CTAGAAGCTCACAGTCT	MIMAT0003498	chr7	103398012	103398027	-	0
mmu-miR-465b-5p	-2.71174	-1.43922	2.71174	down	0.1	1.97403	-2.60961	-1.17039	Not Detected	Detected	CAGATCAGCACCATTC	MIMAT0004871					0
mmu-miR-350-3p	-2.63452	-1.39754	2.63452	down	230.159	1753.63	8.72093	10.1185	Detected	Detected	GAAAGTGTATGGGCTTTGTG	MIMAT0000605	chr1	178702537	178702519	+	0
mmu-miR-299a-3p	-2.61785	-1.38838	2.61785	down	0.1	1.8397	-2.60961	-1.22123	Not Detected	Detected	AAGCGGTTTACCGTCCC	MIMAT0004577	chr12	110948891	110948907	-	0
mmu-miR-378a-3p	-2.61145	-1.38485	2.61145	down	111.812	951.576	7.74298	9.12783	Detected	Detected	CCTTCTGACTCCAA	MIMAT0003151	chr18	61557551	61557538	+	0
mmu-miR-679-5p	-2.59737	-1.37705	2.59737	down	0.1	1.81102	-2.60961	-1.23256	Not Detected	Detected	ACCAAGAGTCACCTCAC	MIMAT0003455	chr12	110953803	110953818	-	0
mmu-miR-763	-2.59236	-1.37426	2.59236	down	0.1	1.80404	-2.60961	-1.23535	Not Detected	Detected	GCCACTGGTTCTTC	MIMAT0003896					0
mmu-miR-665-3p	-2.58541	-1.37039	2.58541	down	0.1	1.79438	-2.60961	-1.23922	Not Detected	Detected	AGGGACCTCAGCCTC	MIMAT0003733	chr12	110824584	110824597	-	0
mmu-miR-7042-5p	-2.56726	-1.36023	2.56726	down	1252.6	11781.7	11.1756	12.5358	Detected	Detected	GTGGCCCTTCTGCT	MIMAT0027988					0
mmu-miR-103-3p	-2.56046	-1.35641	2.56046	down	714.726	5249.11	10.1358	11.4922	Detected	Detected	TCATAGCCCTGTACAATG	MIMAT0000546	chr2	131113844	131113861	-	0
mmu-miR-16-5p	-2.54798	-1.34935	2.54798	down	1057.89	8572.26	10.8473	12.1967	Detected	Detected	CGCCAATATTTACGTGCT	MIMAT0000527	chr3	68813844	68813861	-	0
mmu-miR-346-5p	-2.54295	-1.3465	2.54295	down	0.1	1.73593	-2.60961	-1.26311	Not Detected	Detected	AGAGGCAGGCACTCG	MIMAT0000597	chr14	35707819	35707832	-	0
mmu-miR-8092	-2.53275	-1.34071	2.53275	down	2.99612	31.414	2.79462	4.13532	Detected	Detected	TGCCTGCGAGTCCC	MIMAT0031393					0
mmu-miR-18a-5p	-2.52431	-1.33589	2.52431	down	921.984	6959.3	10.5881	11.9239	Detected	Detected	CTATCTGCACTAGATGCAC	MIMAT0000528	chr14	115443094	115443111	-	0
mmu-miR-7058-5p	-2.51631	-1.33131	2.51631	down	39.105	355.8	6.24786	7.57917	Detected	Detected	ACTTCCACGGTCACC	MIMAT0028020					0
mmu-miR-7032-5p	-2.51459	-1.33032	2.51459	down	36.1016	320.772	6.13683	7.46715	Detected	Detected	ACCACCCTCTCGGG	MIMAT0027968					0
mmu-miR-362-3p	-2.50023	-1.32206	2.50023	down	65.0952	513.143	6.85973	8.18179	Detected	Detected	TGAATCCTTGAACAGGTGTG	MIMAT0004684					0
mmu-miR-615-3p	-2.48042	-1.31058	2.48042	down	0.1	1.65161	-2.60961	-1.29903	Not Detected	Detected	AAGAGGGAGACCCAGGC	MIMAT0003783					0
mmu-miR-7044-5p	-2.45552	-1.29603	2.45552	down	118.07	941.403	7.79996	9.09599	Detected	Detected	GCCGCCACCACC	MIMAT0027992					0
mmu-miR-130a-3p	-2.4494	-1.29243	2.4494	down	2169.52	20819.5	11.9239	13.2164	Detected	Detected	ATGCCCTTTTAACATTGCA	MIMAT0000141	chr2	84581334	84581317	+	0
mmu-miR-7660-3p	-2.43025	-1.28111	2.43025	down	4.88817	44.8477	3.32917	4.61028	Detected	Detected	TACTTTGCCCATCACTTA	MIMAT0029827					0
mmu-miR-141-5p	-2.42811	-1.27983	2.42811	down	0.1	1.58268	-2.60961	-1.32978	Not Detected	Detected	TCCAACACTGCACTGGA	MIMAT0004533	chr6	124667958	124667943	+	0
mmu-miR-30d-3p	-2.41405	-1.27145	2.41405	down	0.1	1.5644	-2.60961	-1.33816	Not Detected	Detected	GCAGCAAACATCTGACTGA	MIMAT0017011	chr15	68172842	68172825	+	0
mmu-miR-301a-3p	-2.4118	-1.27011	2.4118	down	557.601	4074.82	9.87047	11.1406	Detected	Detected	GCTTTGACAATACTATTGCAC	MIMAT0000379	chr11	86926559	86926578	-	0
mmu-miR-148b-3p	-2.40991	-1.26898	2.40991	down	32.8339	279.375	5.97775	7.24673	Detected	Detected	ACAAAGTTCTGTGATGCAC	MIMAT0000580	chr15	103115620	103115637	-	0
mmu-miR-26b-5p	-2.36289	-1.24055	2.36289	down	214.137	1552.53	8.58173	9.82228	Detected	Detected	ACCTATCCTGAATTACTTGA	MIMAT0000534	chr1	74440900	74440918	-	0
mmu-miR-19b-3p	-2.3089	-1.20721	2.3089	down	2993.06	35029.2	12.5358	13.743	Detected	Detected	TCAGTTTTGCATGGATTTGC	MIMAT0000513	chr14	115443583	115443602	-	0
mmu-miR-1931	-2.30029	-1.20182	2.30029	down	10.5574	82.5698	4.23623	5.43805	Detected	Detected	GCCATCGCACCAGC	MIMAT0009394					0
mmu-miR-378c	-2.27031	-1.18289	2.27031	down	9.82608	74.6498	4.13177	5.31466	Detected	Detected	GCTTCTGACTCCAAGT	MIMAT0025138					0
mmu-miR-140-5p	-2.25365	-1.17226	2.25365	down	169.343	1148.34	8.21735	9.38962	Detected	Detected	CTACCATAGGGTAAAACCACT	MIMAT0000151	chr8	110075151	110075170	-	0
mmu-miR-365-1-5p	-2.1964	-1.13514	2.1964	down	32.3672	251.044	5.95034	7.08548	Detected	Detected	CACATCTGCCCCCA	MIMAT0017077	chr16	13453958	13453970	-	0
mmu-miR-5110	-2.19432	-1.13378	2.19432	down	16.4546	134.276	4.96555	6.09933	Detected	Detected	AATTCCACCACCCTCT	MIMAT0020618					0
mmu-miR-5622-3p	-2.17771	-1.12281	2.17771	down	377.132	2170.37	9.28797	10.4108	Detected	Detected	GCACCACCACTACCC	MIMAT0022372					0
mmu-miR-362-5p	-2.14883	-1.10355	2.14883	down	13.3022	100.53	4.61028	5.71383	Detected	Detected	ATTCACACCTAGGTTCCA	MIMAT0000706					0
mmu-miR-10b-5p	-2.14096	-1.09826	2.14096	down	57.881	432.457	6.72511	7.82337	Detected	Detected	CACAAATTCGGTTCTACAGGG	MIMAT0000208	chr2	74564134	74564153	-	0
mmu-miR-7052-5p	-2.14057	-1.098	2.14057	down	13.5366	101.226	4.63887	5.73687	Detected	Detected	AAAGGCCTCCACCTT	MIMAT0028008					0
mmu-miR-664-5p	-2.12586	-1.08804	2.12586	down	3.18099	27.9064	2.85065	3.93869	Detected	Detected	CCAGTCATTTTCCCCA	MIMAT0017353	chr1	187066860	187066874	-	0
mmu-miR-490-5p	-2.10554	-1.07419	2.10554	down	15.1141	113.26	4.81654	5.89073	Detected	Detected	ACCCACCTGGAGATC	MIMAT0017261					0
mmu-miR-6955-5p	-2.09722	-1.06848	2.09722	down	20.1322	155.316	5.23378	6.30227	Detected	Detected	TCACCTCCTGAGTCC	MIMAT0027810					0
mmu-miR-674-3p	-2.09619	-1.06777	2.09619	down	120.08	863.658	7.86031	8.92808	Detected	Detected	TTGTTCTGAGATGGGAGCT	MIMAT0003741	chr2	117010926	117010943	-	0
mmu-miR-193b-5p	-2.03116	-1.0223	2.03116	down	11.9318	86.0314	4.45244	5.47474	Detected	Detected	TCATCTCGCCCTCAA	MIMAT0017271	chr16	13449634	13449647	-	0
mmu-miR-6972-5p	-2.02671	-1.01914	2.02671	down	7.42751	51.6246	3.7717	4.79084	Detected	Detected	CTGTTCTGCCCTGTG	MIMAT0027846					0
mmu-miR-1907	-2.0157	-1.01128	2.0157	down	27.4013	193.368	5.71383	6.72511	Detected	Detected	ACCTCCAGATCCTCTG	MIMAT0007876					0
mmu-miR-6386	-2.00933	-1.00671	2.00933	down	14.5124	102.25	4.7545	5.76122	Detected	Detected	ACTTGCATCCCACCC	MIMAT0025133					0
