# Supplementary material for: Exosomes derived from pancreatic cancer cells induce insulin resistance in C2C12 myotube cells through the PI3K/Akt/FoxO1 pathway
Source: Sci Rep. 2017 Jul 14;7:5384. doi: 10.1038/s41598-017-05541-4 (PMC5511275; doi:10.1038/s41598-017-05541-4)
Supplement: Supplementary file 5 — Dataset 4 [file 41598_2017_5541_MOESM5_ESM.xls]

## Sheet: target genes with 3 Database_KE
Term_ID	Term_description	Term_url	ListHit	ListTotal	PopHit	PopTotal	FoldEnrichment	Genes	GeneSymbols	miRNAs	P_value	"-log10(pvalue)"	FDR_bh
path:mmu05200	Pathways in cancer	http://www.kegg.jp/kegg-bin/show_pathway?mmu05200/22034%09yellow/14706%09yellow/20662%09yellow/56438%09yellow/14673%09yellow/16403%09yellow/18176%09yellow/18591%09yellow/11836%09yellow/110279%09yellow/12829%09yellow/16399%09yellow/12567%09yellow/14268%09yellow/12371%09yellow/11652%09yellow/12122%09yellow/11512%09yellow/12571%09yellow/12402%09yellow/22418%09yellow/22421%09yellow/78134%09yellow/146…	204	2198	398	7763	1.89319	22034;14706;20662;56438;14673;16403;18176;18591;11836;110279;12829;16399;12567;14268;12371;11652;12122;11512;12571;12402;22418;22421;78134;14678;30955;14083;14708;14697;14165;216795;19713;12550;72993;14170;14745;58231;110157;64654;17128;21415;56458;80903;22032;22339;224129;12394;17187;16001;14683;18095;22414;69635;71745;16801;13176;56044;242705;12828;15245;226519;19216;19419;18708;18596;18795;140…	Traf6;Gng4;Sos1;Rbx1;Gna12;Itga6;Nras;Pdgfb;Araf;Bcr;Col4a4;Itga2b;Cdk4;Fn1;Casp9;Akt2;Bid;Adcy6;Cdk6;Cbl;Wnt5a;Wnt7a;Lpar4;Gnai2;Pik3cg;Ptk2;Gng7;Gnb5;Fgf10;Wnt9a;Ret;Cdh1;Appl1;Fgf15;Lpar1;Stk4;Raf1;Fgf23;Smad4;Tcf7l1;Foxo1;Fgf16;Traf4;Vegfa;Adcy5;Runx1;Max;Igf1r;Gnas;Nkx3-1;Wnt2b;Dapk1;Cul2;Arhgef1;Dcc;Rala;E2f2;Col4a3;Hhip;Lamc1;Ptger1;Rasgrp1;Pik3r1;Pdgfrb;Plcb1;Fadd;Mitf;Kras;Fgfr2;Prkx;Hif…	mmu-miR-125b-5p;mmu-miR-702-3p;mmu-miR-466g;mmu-miR-686;mmu-miR-669f-3p;mmu-miR-125a-5p;mmu-miR-542-5p;mmu-miR-125a-3p;mmu-miR-882;mmu-miR-1190;mmu-miR-129-5p;mmu-miR-582-5p;mmu-miR-871-5p;mmu-miR-207;mmu-miR-339-5p;mmu-miR-362-3p;mmu-miR-338-5p;mmu-miR-669a-5p;mmu-miR-363-3p;mmu-miR-34b-5p;mmu-miR-199a-3p;mmu-miR-188-5p;mmu-miR-467g;mmu-miR-466d-3p;mmu-miR-466j;mmu-miR-465a-3p;mmu-miR-883b-5p;mm…	4.0898e-12	11.3883	1.14923e-09
path:mmu04810	Regulation of actin cytoskeleton	http://www.kegg.jp/kegg-bin/show_pathway?mmu04810/109711%09yellow/20662%09yellow/241226%09yellow/12632%09yellow/14673%09yellow/16403%09yellow/18176%09yellow/18591%09yellow/54126%09yellow/68089%09yellow/11836%09yellow/16404%09yellow/16885%09yellow/214230%09yellow/16399%09yellow/319480%09yellow/14268%09yellow/22350%09yellow/30955%09yellow/14083%09yellow/14165%09yellow/14170%09yellow/110157%09yellow…	123	2198	217	7763	2.06131	109711;20662;241226;12632;14673;16403;18176;18591;54126;68089;11836;16404;16885;214230;16399;319480;14268;22350;30955;14083;14165;14170;110157;117150;224105;320910;64654;232906;18643;329165;80903;67771;71960;19047;17931;216963;73178;19684;16801;109700;16402;20779;18718;66922;105855;18708;18596;16653;14183;76884;16400;107589;14182;69632;20130;19353;104099;18479;26395;544963;14674;16886;19877;18711…	Actn1;Sos1;Itga8;Cfl2;Gna12;Itga6;Nras;Pdgfb;Arhgef7;Arpc4;Araf;Itga7;Limk1;Pak6;Itga2b;Itga11;Fn1;Ezr;Pik3cg;Ptk2;Fgf10;Fgf15;Raf1;Pip4k2c;Pak2;Itgb8;Fgf23;Arhgap35;Pfn1;Abi2;Fgf16;Arpc5;Myh14;Ppp1cc;Ppp1r12a;Git1;Wasl;Rdx;Arhgef1;Itga1;Itga5;Src;Pip4k2a;Rras2;Nckap1l;Pik3r1;Pdgfrb;Kras;Fgfr2;Cyfip2;Itga3;Mylk;Fgfr1;Arhgef12;Rras;Rac1;Itga9;Pak1;Map2k1;Iqgap2;Gna13;Limk2;Rock1;Pikfyve;Crk;Fgf5;D…	mmu-miR-125b-5p;mmu-miR-423-5p;mmu-miR-702-3p;mmu-miR-290a-5p;mmu-miR-296-5p;mmu-miR-335-3p;mmu-miR-345-3p;mmu-miR-679-5p;mmu-miR-770-5p;mmu-miR-331-5p;mmu-miR-466g;mmu-miR-883a-5p;mmu-miR-291b-3p;mmu-miR-125a-5p;mmu-miR-680;mmu-miR-770-3p;mmu-miR-542-5p;mmu-miR-125a-3p;mmu-miR-882;mmu-miR-423-3p;mmu-miR-669i;mmu-miR-1190;mmu-miR-340-5p;mmu-miR-466a-5p;mmu-miR-129-5p;mmu-miR-296-3p;mmu-miR-466i-3…	1.13868e-09	8.9436	1.59985e-07
path:mmu04010	MAPK signaling pathway	http://www.kegg.jp/kegg-bin/show_pathway?mmu04010/19055%09yellow/22034%09yellow/20662%09yellow/68794%09yellow/14673%09yellow/18176%09yellow/18591%09yellow/18205%09yellow/12290%09yellow/12286%09yellow/11652%09yellow/19056%09yellow/26416%09yellow/56808%09yellow/14165%09yellow/12291%09yellow/14170%09yellow/76089%09yellow/58231%09yellow/110157%09yellow/224105%09yellow/26404%09yellow/64654%09yellow/80…	135	2198	254	7763	1.93456	19055;22034;20662;68794;14673;18176;18591;18205;12290;12286;11652;19056;26416;56808;14165;12291;14170;76089;58231;110157;224105;26404;64654;80903;12297;26406;12531;18212;17187;26405;319734;56274;239556;26400;66922;19419;18596;19060;19099;319520;16653;14183;19108;215449;14182;20130;19353;66513;18749;18479;15482;26398;26409;26408;26395;235584;26407;17346;56613;140723;12928;14176;17260;18034;14013;3…	Ppp3ca;Traf6;Sos1;Flnc;Gna12;Nras;Pdgfb;Ntf3;Cacna1e;Cacna1a;Akt2;Ppp3cb;Mapk14;Cacna2d2;Fgf10;Cacna1g;Fgf15;Rapgef2;Stk4;Raf1;Pak2;Map3k12;Fgf23;Fgf16;Cacnb3;Map3k3;Cdc25b;Ntrk2;Max;Map3k2;Cacna2d4;Stk3;Cacna1i;Map2k7;Rras2;Rasgrp1;Pdgfrb;Ppp5c;Mapk8ip1;Dusp4;Kras;Fgfr2;Prkx;Rap1b;Fgfr1;Rras;Rac1;Tab1;Prkacb;Pak1;Hspa1l;Map2k4;Map3k7;Map3k5;Map2k1;Dusp7;Map3k4;Mknk1;Rps6ka4;Cacng5;Crk;Fgf5;Mef2c…	mmu-miR-711;mmu-miR-423-5p;mmu-miR-702-3p;mmu-miR-290a-5p;mmu-miR-296-5p;mmu-miR-125b-5p;mmu-miR-345-3p;mmu-miR-679-5p;mmu-miR-770-5p;mmu-miR-331-5p;mmu-miR-466g;mmu-miR-686;mmu-miR-883a-5p;mmu-miR-291b-3p;mmu-miR-125a-5p;mmu-miR-680;mmu-miR-770-3p;mmu-miR-125a-3p;mmu-miR-882;mmu-miR-423-3p;mmu-miR-669i;mmu-miR-1190;mmu-miR-340-5p;mmu-miR-362-5p;mmu-miR-682;mmu-miR-466a-5p;mmu-miR-296-3p;mmu-miR-…	3.94315e-09	8.40416	3.18878e-07
path:mmu04151	PI3K-Akt signaling pathway	http://www.kegg.jp/kegg-bin/show_pathway?mmu04151/68553%09yellow/14706%09yellow/20662%09yellow/241226%09yellow/16403%09yellow/18176%09yellow/18591%09yellow/16404%09yellow/12829%09yellow/16399%09yellow/319480%09yellow/64930%09yellow/12567%09yellow/14268%09yellow/12371%09yellow/52432%09yellow/11652%09yellow/12571%09yellow/78134%09yellow/16367%09yellow/19651%09yellow/30955%09yellow/208647%09yellow/1…	171	2198	352	7763	1.77614	68553;14706;20662;241226;16403;18176;18591;16404;12829;16399;319480;64930;12567;14268;12371;52432;11652;12571;78134;16367;19651;30955;208647;14083;14708;13685;14697;14165;225849;19744;16196;18413;18762;14170;14745;110157;22628;12977;13684;320910;64654;12478;80903;12832;22339;73699;56716;269643;16197;16001;373864;74343;17210;109700;16402;26987;75705;12828;226519;18708;18596;13639;74370;13636;16653…	Col6a4;Gng4;Sos1;Itga8;Itga6;Nras;Pdgfb;Itga7;Col4a4;Itga2b;Itga11;Tsc1;Cdk4;Fn1;Casp9;Ppp2r2d;Akt2;Cdk6;Lpar4;Irs1;Rbl2;Pik3cg;Creb3l2;Ptk2;Gng7;Eif4ebp1;Gnb5;Fgf10;Ppp2r5b;Rheb;Il7;Osm;Prkcz;Fgf15;Lpar1;Raf1;Ywhag;Csf1;Eif4e;Itgb8;Fgf23;Cd19;Fgf16;Col5a2;Vegfa;Ppp2r1b;Mlst8;Ppp2r2c;Il7r;Igf1r;Col27a1;Crtc2;Mcl1;Itga1;Itga5;Eif4e2;Eif4b;Col4a3;Lamc1;Pik3r1;Pdgfrb;Efna4;Rptor;Efna1;Kras;Pck1;Fgfr…	mmu-miR-125b-5p;mmu-miR-711;mmu-miR-702-3p;mmu-miR-466g;mmu-miR-686;mmu-miR-669f-3p;mmu-miR-125a-5p;mmu-miR-542-5p;mmu-miR-125a-3p;mmu-miR-882;mmu-miR-1190;mmu-miR-129-5p;mmu-miR-582-5p;mmu-miR-871-5p;mmu-miR-207;mmu-miR-339-5p;mmu-miR-362-3p;mmu-miR-338-5p;mmu-miR-669a-5p;mmu-miR-363-3p;mmu-miR-34b-5p;mmu-miR-199a-3p;mmu-miR-188-5p;mmu-miR-467g;mmu-miR-466d-3p;mmu-miR-466j;mmu-miR-465a-3p;mmu-mi…	5.44291e-09	8.26417	3.18878e-07
path:mmu04360	Axon guidance	http://www.kegg.jp/kegg-bin/show_pathway?mmu04360/19055%09yellow/226251%09yellow/117600%09yellow/12632%09yellow/65254%09yellow/18176%09yellow/13842%09yellow/16885%09yellow/214230%09yellow/20361%09yellow/14678%09yellow/19056%09yellow/14083%09yellow/53972%09yellow/17974%09yellow/214968%09yellow/80883%09yellow/224105%09yellow/243743%09yellow/13844%09yellow/13176%09yellow/12934%09yellow/270190%09yell…	84	2198	129	7763	2.35146	19055;226251;117600;12632;65254;18176;13842;16885;214230;20361;14678;19056;14083;53972;17974;214968;80883;224105;243743;13844;13176;12934;270190;13841;26456;13639;13636;16653;107449;20355;20347;20348;18019;192198;69632;19353;11350;13642;13643;18479;13838;13640;20359;16886;19877;13846;13840;18186;259302;14677;18208;18021;13839;13641;19876;20357;12540;22253;14360;268902;11848;13845;19354;56637;2035…	Ppp3ca;Ablim1;Srgap1;Cfl2;Dpysl5;Nras;Epha8;Limk1;Pak6;Sema7a;Gnai2;Ppp3cb;Ptk2;Ngef;Nck2;Sema6d;Ntng1;Pak2;Plxna4;Ephb2;Dcc;Dpysl2;Ephb1;Epha7;Sema4g;Efna4;Efna1;Kras;Unc5b;Sema4f;Sema3b;Sema3c;Nfatc2;Lrrc4;Arhgef12;Rac1;Abl1;Efnb2;Efnb3;Pak1;Epha4;Efna5;Sema6b;Limk2;Rock1;Ephb4;Epha6;Nrp1;Srgap3;Gnai1;Ntn1;Nfatc3;Epha5;Efnb1;Robo1;Sema5b;Cdc42;Unc5c;Fyn;Robo2;Rhoa;Ephb3;Rac2;Gsk3b;Sema6a;Ablim3…	mmu-miR-711;mmu-miR-423-5p;mmu-miR-702-3p;mmu-miR-466c-5p;mmu-miR-296-5p;mmu-miR-125b-5p;mmu-miR-679-5p;mmu-miR-770-5p;mmu-miR-686;mmu-miR-331-5p;mmu-miR-669f-3p;mmu-miR-883a-5p;mmu-miR-743b-3p;mmu-miR-125a-5p;mmu-miR-680;mmu-miR-770-3p;mmu-miR-125a-3p;mmu-miR-882;mmu-miR-1190;mmu-miR-340-5p;mmu-miR-362-5p;mmu-miR-466a-5p;mmu-miR-296-3p;mmu-miR-466i-3p;mmu-miR-129-5p;mmu-miR-582-5p;mmu-miR-666-5p…	5.67399e-09	8.24611	3.18878e-07
path:mmu04015	Rap1 signaling pathway	http://www.kegg.jp/kegg-bin/show_pathway?mmu04015/74206%09yellow/18176%09yellow/18591%09yellow/16399%09yellow/11652%09yellow/11512%09yellow/78134%09yellow/14678%09yellow/30955%09yellow/26416%09yellow/14165%09yellow/12550%09yellow/18762%09yellow/14170%09yellow/76089%09yellow/14745%09yellow/110157%09yellow/12977%09yellow/64654%09yellow/18643%09yellow/80903%09yellow/22339%09yellow/224129%09yellow/16…	118	2198	214	7763	2.00122	74206;18176;18591;16399;11652;11512;78134;14678;30955;26416;14165;12550;18762;14170;76089;14745;110157;12977;64654;18643;80903;22339;224129;16001;14812;14683;16797;18759;56044;20779;18708;18596;12315;18795;13639;13636;16653;14810;18760;14183;12801;215449;14182;20130;19353;244668;18441;75292;17356;26395;13640;65086;12387;12928;14176;11513;14677;54354;12927;18796;14177;21825;14065;18707;23797;12929…	Sipa1l3;Nras;Pdgfb;Itga2b;Akt2;Adcy6;Lpar4;Gnai2;Pik3cg;Mapk14;Fgf10;Cdh1;Prkcz;Fgf15;Rapgef2;Lpar1;Raf1;Csf1;Fgf23;Pfn1;Fgf16;Vegfa;Adcy5;Igf1r;Grin2b;Gnas;Lat;Prkci;Rala;Src;Pik3r1;Pdgfrb;Calm3;Plcb1;Efna4;Efna1;Kras;Grin1;Prkd1;Fgfr2;Cnr1;Rap1b;Fgfr1;Rras;Rac1;Sipa1l2;P2ry1;Prkd3;Mllt4;Map2k1;Efna5;Lpar3;Ctnnb1;Crk;Fgf5;Adcy7;Gnai1;Rassf5;Bcar1;Plcb2;Fgf6;Thbs1;F2rl3;Pik3cd;Akt3;Crkl;Fgf13;Cal…	mmu-miR-125b-5p;mmu-miR-423-5p;mmu-miR-702-3p;mmu-miR-290a-5p;mmu-miR-296-5p;mmu-miR-466c-5p;mmu-miR-345-3p;mmu-miR-679-5p;mmu-miR-770-5p;mmu-miR-331-5p;mmu-miR-669f-3p;mmu-miR-686;mmu-miR-883a-5p;mmu-miR-291b-3p;mmu-miR-125a-5p;mmu-miR-680;mmu-miR-770-3p;mmu-miR-125a-3p;mmu-miR-882;mmu-miR-423-3p;mmu-miR-669i;mmu-miR-1190;mmu-miR-340-5p;mmu-miR-362-5p;mmu-miR-682;mmu-miR-466a-5p;mmu-miR-296-3p;m…	8.21937e-09	8.08516	3.8494e-07
path:mmu04510	Focal adhesion	http://www.kegg.jp/kegg-bin/show_pathway?mmu04510/109711%09yellow/68553%09yellow/20662%09yellow/241226%09yellow/68794%09yellow/16403%09yellow/18591%09yellow/16404%09yellow/57342%09yellow/12829%09yellow/214230%09yellow/16399%09yellow/319480%09yellow/14268%09yellow/11652%09yellow/271849%09yellow/30955%09yellow/14083%09yellow/110157%09yellow/224105%09yellow/320910%09yellow/232906%09yellow/12832%09ye…	110	2198	208	7763	1.91352	109711;68553;20662;241226;68794;16403;18591;16404;57342;12829;214230;16399;319480;14268;11652;271849;30955;14083;110157;224105;320910;232906;12832;22339;16001;19047;17931;373864;109700;16402;20779;12828;226519;18708;18596;215449;16400;107589;12390;19211;19353;104099;18479;23928;12814;12445;26395;16782;19877;12387;12928;12444;13367;14784;12927;26414;21825;16410;19046;232807;13712;192897;18707;2379…	Actn1;Col6a4;Sos1;Itga8;Flnc;Itga6;Pdgfb;Itga7;Parva;Col4a4;Pak6;Itga2b;Itga11;Fn1;Akt2;Shc4;Pik3cg;Ptk2;Raf1;Pak2;Itgb8;Arhgap35;Col5a2;Vegfa;Igf1r;Ppp1cc;Ppp1r12a;Col27a1;Itga1;Itga5;Src;Col4a3;Lamc1;Pik3r1;Pdgfrb;Rap1b;Itga3;Mylk;Cav2;Pten;Rac1;Itga9;Pak1;Lamc3;Col11a1;Ccnd3;Map2k1;Lamc2;Rock1;Ctnnb1;Crk;Ccnd2;Diap1;Grb2;Bcar1;Mapk10;Thbs1;Itgav;Ppp1cb;Ppp1r12c;Elk1;Itgb4;Pik3cd;Akt3;Myl12a;Co…	mmu-miR-125b-5p;mmu-miR-423-5p;mmu-miR-702-3p;mmu-miR-466c-5p;mmu-miR-296-5p;mmu-miR-345-3p;mmu-miR-679-5p;mmu-miR-770-5p;mmu-miR-331-5p;mmu-miR-669f-3p;mmu-miR-466g;mmu-miR-883a-5p;mmu-miR-743b-3p;mmu-miR-125a-5p;mmu-miR-680;mmu-miR-770-3p;mmu-miR-542-5p;mmu-miR-125a-3p;mmu-miR-882;mmu-miR-423-3p;mmu-miR-669i;mmu-miR-1190;mmu-miR-340-5p;mmu-miR-362-5p;mmu-miR-682;mmu-miR-466a-5p;mmu-miR-129-5p;m…	1.36096e-07	6.86615	5.46328e-06
path:mmu05205	Proteoglycans in cancer	http://www.kegg.jp/kegg-bin/show_pathway?mmu05205/12505%09yellow/20662%09yellow/68794%09yellow/18176%09yellow/11836%09yellow/16438%09yellow/14268%09yellow/11652%09yellow/19247%09yellow/12402%09yellow/22418%09yellow/22421%09yellow/22350%09yellow/30955%09yellow/14083%09yellow/26416%09yellow/216795%09yellow/12512%09yellow/110157%09yellow/22339%09yellow/16001%09yellow/19047%09yellow/17931%09yellow/22…	108	2198	206	7763	1.89566	12505;20662;68794;18176;11836;16438;14268;11652;19247;12402;22418;22421;22350;30955;14083;26416;216795;12512;110157;22339;16001;19047;17931;22414;19684;16801;109676;16402;20779;75705;66922;16002;18708;16653;15200;19108;15251;14733;327826;12390;14182;69632;20130;19353;18749;18479;12322;13982;26395;56717;13345;12325;22411;19877;12387;22415;20544;14784;21825;16410;19046;232807;13712;18707;23797;1284…	Cd44;Sos1;Flnc;Nras;Araf;Itpr1;Fn1;Akt2;Ptpn11;Cbl;Wnt5a;Wnt7a;Ezr;Pik3cg;Ptk2;Mapk14;Wnt9a;Cd63;Raf1;Vegfa;Igf1r;Ppp1cc;Ppp1r12a;Wnt2b;Rdx;Arhgef1;Ank2;Itga5;Src;Eif4b;Rras2;Igf2;Pik3r1;Kras;Hbegf;Prkx;Hif1a;Gpc1;Frs2;Cav2;Fgfr1;Arhgef12;Rras;Rac1;Prkacb;Pak1;Camk2a;Esr1;Map2k1;Mtor;Twist2;Camk2g;Wnt11;Rock1;Ctnnb1;Wnt3;Slc9a1;Grb2;Thbs1;Itgav;Ppp1cb;Ppp1r12c;Elk1;Pik3cd;Akt3;Col1a1;Igf1;Gab1;Fz…	mmu-miR-335-3p;mmu-miR-423-5p;mmu-miR-466c-5p;mmu-miR-702-3p;mmu-miR-290a-5p;mmu-miR-125b-5p;mmu-miR-345-3p;mmu-miR-679-5p;mmu-miR-770-5p;mmu-miR-686;mmu-miR-669f-3p;mmu-miR-466g;mmu-miR-883a-5p;mmu-miR-743b-3p;mmu-miR-125a-5p;mmu-miR-680;mmu-miR-770-3p;mmu-miR-125a-3p;mmu-miR-882;mmu-miR-423-3p;mmu-miR-669i;mmu-miR-1190;mmu-miR-340-5p;mmu-miR-362-5p;mmu-miR-466a-5p;mmu-miR-296-3p;mmu-miR-466i-3p…	2.45352e-07	6.61021	8.61801e-06
path:mmu04919	Thyroid hormone signaling pathway	http://www.kegg.jp/kegg-bin/show_pathway?mmu04919/18176%09yellow/14463%09yellow/12371%09yellow/11652%09yellow/30955%09yellow/19744%09yellow/11931%09yellow/110157%09yellow/17978%09yellow/21833%09yellow/56458%09yellow/107585%09yellow/18821%09yellow/54720%09yellow/20779%09yellow/18708%09yellow/18795%09yellow/18128%09yellow/11928%09yellow/16653%09yellow/76199%09yellow/19108%09yellow/15251%09yellow/11…	72	2198	118	7763	2.19414	18176;14463;12371;11652;30955;19744;11931;110157;17978;21833;56458;107585;18821;54720;20779;18708;18795;18128;11928;16653;76199;19108;15251;11933;53901;11938;18749;18132;19014;18129;13982;20466;26395;328572;56717;12387;327987;12159;20544;26896;18796;18131;13370;16410;18519;18707;23797;72469;21834;72472;210789;20502;67821;74769;16416;232975;56637;18607;74055;20181;20183;20525;17979;18710;26413;201…	Nras;Gata4;Casp9;Akt2;Pik3cg;Rheb;Atp1b1;Raf1;Ncoa2;Thra;Foxo1;Dio3;Pln;Rcan1;Src;Pik3r1;Plcb1;Notch1;Atp1a1;Kras;Med13l;Prkx;Hif1a;Atp1b3;Rcan2;Atp2a2;Prkacb;Notch4;Med1;Notch2;Esr1;Sin3a;Map2k1;Ep300;Mtor;Ctnnb1;Med13;Bmp4;Slc9a1;Med14;Plcb2;Notch3;Dio1;Itgav;Kat2b;Pik3cd;Akt3;Plcd3;Thrb;Slc16a10;Tbc1d4;Slc16a2;Atp1b4;Pik3cb;Itgb3;Atp1a3;Gsk3b;Pdpk1;Plce1;Rxra;Rxrg;Slc2a1;Ncoa3;Pik3r3;Mapk1;Nco…	mmu-miR-335-3p;mmu-miR-423-5p;mmu-miR-702-3p;mmu-miR-466c-5p;mmu-miR-296-5p;mmu-miR-345-3p;mmu-miR-679-5p;mmu-miR-466g;mmu-miR-686;mmu-miR-770-5p;mmu-miR-331-5p;mmu-miR-883a-5p;mmu-miR-743b-3p;mmu-miR-680;mmu-miR-125a-3p;mmu-miR-882;mmu-miR-423-3p;mmu-miR-1190;mmu-miR-466a-5p;mmu-miR-296-3p;mmu-miR-466i-3p;mmu-miR-129-5p;mmu-miR-666-5p;mmu-miR-760-3p;mmu-miR-207;mmu-miR-339-5p;mmu-miR-450b-3p;mmu…	4.39029e-07	6.35751	1.37075e-05
path:mmu04144	Endocytosis	http://www.kegg.jp/kegg-bin/show_pathway?mmu04144/234353%09yellow/22034%09yellow/78287%09yellow/22042%09yellow/215632%09yellow/110696%09yellow/68089%09yellow/54673%09yellow/19334%09yellow/12402%09yellow/11842%09yellow/225861%09yellow/77407%09yellow/19158%09yellow/19713%09yellow/20479%09yellow/12757%09yellow/18762%09yellow/30930%09yellow/103967%09yellow/74998%09yellow/107305%09yellow/11773%09yello…	131	2198	278	7763	1.70639	234353;22034;78287;22042;215632;110696;68089;54673;19334;12402;11842;225861;77407;19158;19713;20479;12757;18762;30930;103967;74998;107305;11773;65114;13429;67771;69150;67804;16001;216439;216963;73178;71955;17999;18759;66700;77038;20779;19345;74325;399549;211673;15239;320129;319740;14183;17274;57440;98366;12390;28084;213990;15482;232910;100017;19325;55988;11771;69780;227700;52055;16396;20404;53869…	Psd3;Traf6;Rbsn;Tfrc;Psd4;H2-M10.3;Arpc4;Sh3glb1;Rab22a;Cbl;Arf3;Snx32;Rab35;Cyth2;Ret;Vps4b;Clta;Prkcz;Vps26a;Dnm3;Rab11fip2;Vps37c;Ap2m1;Vps35;Dnm1;Arpc5;Snx4;Snx2;Igf1r;Agap2;Git1;Wasl;Ist1;Nedd4;Prkci;Chmp3;Arfgap2;Src;Rab5c;Cltb;H2-M10.6;Arfgef1;Hgs;Adrbk2;Zfyve27;Fgfr2;Rab8a;Ehd3;Smap1;Cav2;Vps25;Agap3;Hspa1l;Ap2s1;Ldlrap1;Rab10;Snx12;Ap2a1;Smap2;Sh3glb2;Rab11fip5;Itch;Sh3gl2;Rab11a;Ehd2;Ki…	mmu-miR-125b-5p;mmu-miR-466c-5p;mmu-miR-702-3p;mmu-miR-423-5p;mmu-miR-296-5p;mmu-miR-290a-5p;mmu-miR-345-3p;mmu-miR-679-5p;mmu-miR-450b-5p;mmu-miR-770-5p;mmu-miR-686;mmu-miR-331-5p;mmu-miR-669f-3p;mmu-miR-291b-3p;mmu-miR-883a-5p;mmu-miR-125a-5p;mmu-miR-680;mmu-miR-770-3p;mmu-miR-542-5p;mmu-miR-125a-3p;mmu-miR-743b-3p;mmu-miR-882;mmu-miR-423-3p;mmu-miR-212-3p;mmu-miR-669i;mmu-miR-1190;mmu-miR-340-…	1.26655e-06	5.89738	3.559e-05
path:mmu04014	Ras signaling pathway	http://www.kegg.jp/kegg-bin/show_pathway?mmu04014/14706%09yellow/20662%09yellow/18176%09yellow/18591%09yellow/214230%09yellow/11652%09yellow/19247%09yellow/271849%09yellow/30955%09yellow/14708%09yellow/14697%09yellow/14165%09yellow/26970%09yellow/14170%09yellow/58231%09yellow/110157%09yellow/12977%09yellow/224105%09yellow/64654%09yellow/19414%09yellow/80903%09yellow/22339%09yellow/16001%09yellow/…	113	2198	230	7763	1.77506	14706;20662;18176;18591;214230;11652;19247;271849;30955;14708;14697;14165;26970;14170;58231;110157;12977;224105;64654;19414;80903;22339;16001;14812;16797;23871;56044;19345;66922;19419;18708;18596;12315;13639;13636;16653;14810;14183;19108;215449;14182;20130;19353;11350;18749;18479;17356;26395;13640;12048;14176;14688;14696;53357;14784;54354;72399;15566;26414;14177;14700;14704;14702;13712;18707;2379…	Gng4;Sos1;Nras;Pdgfb;Pak6;Akt2;Ptpn11;Shc4;Pik3cg;Gng7;Gnb5;Fgf10;Pla2g2e;Fgf15;Stk4;Raf1;Csf1;Pak2;Fgf23;Rasa3;Fgf16;Vegfa;Igf1r;Grin2b;Lat;Ets1;Rala;Rab5c;Rras2;Rasgrp1;Pik3r1;Pdgfrb;Calm3;Efna4;Efna1;Kras;Grin1;Fgfr2;Prkx;Rap1b;Fgfr1;Rras;Rac1;Abl1;Prkacb;Pak1;Mllt4;Map2k1;Efna5;Bcl2l1;Fgf5;Gnb1;Gnb4;Pla2g6;Grb2;Rassf5;Brap;Htr7;Mapk10;Fgf6;Gng10;Gng3;Gng2;Elk1;Pik3cd;Akt3;Fgf13;Calm1;Fgfr3;Pd…	mmu-miR-423-5p;mmu-miR-702-3p;mmu-miR-290a-5p;mmu-miR-345-3p;mmu-miR-679-5p;mmu-miR-770-5p;mmu-miR-331-5p;mmu-miR-669f-3p;mmu-miR-466g;mmu-miR-291b-3p;mmu-miR-743b-3p;mmu-miR-686;mmu-miR-680;mmu-miR-770-3p;mmu-miR-883a-5p;mmu-miR-125a-3p;mmu-miR-882;mmu-miR-423-3p;mmu-miR-669i;mmu-miR-1190;mmu-miR-340-5p;mmu-miR-682;mmu-miR-466a-5p;mmu-miR-296-3p;mmu-miR-466i-3p;mmu-miR-129-5p;mmu-miR-666-5p;mmu-…	1.52262e-06	5.81741	3.8896e-05
path:mmu04024	cAMP signaling pathway	http://www.kegg.jp/kegg-bin/show_pathway?mmu04024/242425%09yellow/14800%09yellow/11652%09yellow/11512%09yellow/14678%09yellow/30955%09yellow/208647%09yellow/12638%09yellow/11931%09yellow/54393%09yellow/110157%09yellow/14799%09yellow/224129%09yellow/19049%09yellow/109305%09yellow/14812%09yellow/19047%09yellow/14814%09yellow/17931%09yellow/11517%09yellow/14683%09yellow/30952%09yellow/18578%09yellow…	101	2198	199	7763	1.83072	242425;14800;11652;11512;14678;30955;208647;12638;11931;54393;110157;14799;224129;19049;109305;14812;19047;14814;17931;11517;14683;30952;18578;13488;20191;18821;170483;15245;66922;18708;12315;11539;19013;109648;11928;56188;14810;19108;215449;11933;15550;14802;11938;20130;19353;18749;18479;12326;239273;12322;17356;26395;328572;12325;15166;19877;53623;67972;11513;20544;14677;26414;19046;231991;1870…	Gabbr2;Gria2;Akt2;Adcy6;Gnai2;Pik3cg;Creb3l2;Cftr;Atp1b1;Gabbr1;Raf1;Gria1;Adcy5;Ppp1r1b;Orai1;Grin2b;Ppp1cc;Grin2d;Ppp1r12a;Adcyap1r1;Gnas;Cngb3;Pde4b;Drd1;Ryr2;Pln;Grin3b;Hhip;Rras2;Pik3r1;Calm3;Adora1;Ppara;Npy;Atp1a1;Fxyd1;Grin1;Prkx;Rap1b;Atp1b3;Htr1a;Gria4;Atp2a2;Rras;Rac1;Prkacb;Pak1;Camk4;Abcc4;Camk2a;Mllt4;Map2k1;Ep300;Camk2g;Hcn2;Rock1;Gria3;Atp2b1;Adcy7;Slc9a1;Gnai1;Mapk10;Ppp1cb;Creb5…	mmu-miR-711;mmu-miR-466c-5p;mmu-miR-423-5p;mmu-miR-702-3p;mmu-miR-296-5p;mmu-miR-290a-5p;mmu-miR-345-3p;mmu-miR-679-5p;mmu-miR-335-3p;mmu-miR-770-5p;mmu-miR-686;mmu-miR-466g;mmu-miR-883a-5p;mmu-miR-680;mmu-miR-770-3p;mmu-miR-125a-3p;mmu-miR-882;mmu-miR-423-3p;mmu-miR-1190;mmu-miR-466a-5p;mmu-miR-296-3p;mmu-miR-466i-3p;mmu-miR-129-5p;mmu-miR-582-5p;mmu-miR-871-5p;mmu-miR-666-5p;mmu-miR-760-3p;mmu-…	1.84234e-06	5.73463	4.31414e-05
path:mmu04120	Ubiquitin mediated proteolysis	http://www.kegg.jp/kegg-bin/show_pathway?mmu04120/22034%09yellow/12702%09yellow/14897%09yellow/56438%09yellow/63958%09yellow/103583%09yellow/59026%09yellow/12402%09yellow/12234%09yellow/56228%09yellow/109161%09yellow/68729%09yellow/20438%09yellow/70093%09yellow/22215%09yellow/66894%09yellow/268470%09yellow/17999%09yellow/71745%09yellow/67615%09yellow/66156%09yellow/67455%09yellow/12211%09yellow/2…	78	2198	143	7763	1.96055	22034;12702;14897;56438;63958;103583;59026;12402;12234;56228;109161;68729;20438;70093;22215;66894;268470;17999;71745;67615;66156;67455;12211;231672;100763;50868;217342;67128;216080;22210;27401;68999;52563;22195;70790;140629;16396;140499;106052;26374;75717;22214;21402;67923;53323;20437;69288;18854;50754;56424;22194;17318;208650;71991;246710;56550;72584;17237;140630;26401;217232;11798;231380;74126;…	Traf6;Socs3;Trip12;Rbx1;Ube4b;Fbxw11;Huwe1;Cbl;Btrc;Ube2j1;Ube2q2;Trim37;Siah1b;Ube2q1;Ube3a;Wwp2;Ube2z;Nedd4;Cul2;Ube2r2;Anapc11;Klhl13;Birc6;Fbxw8;Ube3c;Keap1;Ube2o;Ube2g1;Ube2d1;Ube2b;Skp2;Anapc10;Cdc23;Ube2l3;Ubr5;Ubox5;Itch;Ube2j2;Fbxo4;Rfwd2;Cul5;Ube2h;Skp1a;Tceb1;Ube2k;Siah1a;Rhobtb1;Pml;Fbxw7;Stub1;Ube2e1;Mid1;Cblb;Ercc8;Rhobtb2;Ube2d2a;Cul4b;Mgrn1;Ube4a;Map3k1;Cdc27;Xiap;Uba6;Syvn1;Ube2w…	mmu-miR-335-3p;mmu-miR-423-5p;mmu-miR-466c-5p;mmu-miR-290a-5p;mmu-miR-702-3p;mmu-miR-125b-5p;mmu-miR-345-3p;mmu-miR-679-5p;mmu-miR-296-5p;mmu-miR-711;mmu-miR-770-5p;mmu-miR-686;mmu-miR-466g;mmu-miR-669f-3p;mmu-miR-883a-5p;mmu-miR-743b-3p;mmu-miR-125a-5p;mmu-miR-680;mmu-miR-770-3p;mmu-miR-125a-3p;mmu-miR-882;mmu-miR-423-3p;mmu-miR-1190;mmu-miR-340-5p;mmu-miR-362-5p;mmu-miR-466a-5p;mmu-miR-129-5p;m…	3.82333e-06	5.41756	8.26428e-05
path:mmu04068	FoxO signaling pathway	http://www.kegg.jp/kegg-bin/show_pathway?mmu04068/20662%09yellow/18176%09yellow/20528%09yellow/11836%09yellow/11652%09yellow/16367%09yellow/19651%09yellow/30955%09yellow/26416%09yellow/329934%09yellow/93759%09yellow/58231%09yellow/110157%09yellow/17128%09yellow/56458%09yellow/16197%09yellow/16001%09yellow/216439%09yellow/12053%09yellow/18708%09yellow/16653%09yellow/18534%09yellow/16369%09yellow/1…	73	2198	134	7763	1.95581	20662;18176;20528;11836;11652;16367;19651;30955;26416;329934;93759;58231;110157;17128;56458;16197;16001;216439;12053;18708;16653;18534;16369;12176;16598;19211;74551;27373;73251;26395;27401;328572;108097;26558;12444;14784;26414;56486;21813;19373;18707;23797;12576;26556;15228;20393;16000;12452;170755;109880;12359;16370;13197;12575;18817;27219;105787;252870;74769;12566;108079;18607;14816;20848;29857…	Sos1;Nras;Slc2a4;Araf;Akt2;Irs1;Rbl2;Pik3cg;Mapk14;Foxo6;Sirt1;Stk4;Raf1;Smad4;Foxo1;Il7r;Igf1r;Agap2;Bcl6;Pik3r1;Kras;Pck1;Irs3;Bnip3;Klf2;Pten;Pck2;Csnk1e;Setd7;Map2k1;Skp2;Ep300;Prkab2;Homer3;Ccnd2;Grb2;Mapk10;Gabarap;Tgfbr2;Rag1;Pik3cd;Akt3;Cdkn1b;Homer1;Foxg1;Sgk1;Igf1;Ccng2;Sgk3;Braf;Cat;Irs4;Gadd45a;Cdkn1a;Plk1;Sgk2;Prkaa1;Usp7;Pik3cb;Cdk2;Prkaa2;Pdpk1;Grm1;Stat3;Mapk12;Pik3r3;Mapk1;Tgfbr1…	mmu-miR-711;mmu-miR-423-5p;mmu-miR-702-3p;mmu-miR-466c-5p;mmu-miR-125b-5p;mmu-miR-345-3p;mmu-miR-466g;mmu-miR-686;mmu-miR-669f-3p;mmu-miR-770-5p;mmu-miR-883a-5p;mmu-miR-743b-3p;mmu-miR-331-5p;mmu-miR-680;mmu-miR-125a-5p;mmu-miR-125a-3p;mmu-miR-882;mmu-miR-423-3p;mmu-miR-669i;mmu-miR-1190;mmu-miR-362-5p;mmu-miR-682;mmu-miR-466a-5p;mmu-miR-129-5p;mmu-miR-296-3p;mmu-miR-466i-3p;mmu-miR-760-3p;mmu-mi…	8.00658e-06	5.09655	0.000160703
path:mmu04550	Signaling pathways regulating pluripotency of stem cells	http://www.kegg.jp/kegg-bin/show_pathway?mmu04550/320202%09yellow/18176%09yellow/16195%09yellow/15110%09yellow/16880%09yellow/15407%09yellow/22773%09yellow/11652%09yellow/22418%09yellow/22421%09yellow/30955%09yellow/26416%09yellow/11480%09yellow/12166%09yellow/216795%09yellow/110157%09yellow/16878%09yellow/17128%09yellow/12167%09yellow/16001%09yellow/18423%09yellow/22414%09yellow/269275%09yellow/…	75	2198	140	7763	1.92358	320202;18176;16195;15110;16880;15407;22773;11652;22418;22421;30955;26416;11480;12166;216795;110157;16878;17128;12167;16001;18423;22414;269275;11477;18708;76073;16653;14183;16324;16468;14182;21423;15902;12151;20674;26395;17268;12005;22411;11906;11479;12387;22415;12159;14784;75590;21386;18707;23797;14184;16000;51869;84505;14369;20482;22419;13990;14367;74769;12156;14366;56637;20848;17129;12168;29857…	Lefty2;Nras;Il6st;Hand1;Lifr;Hoxb1;Zic3;Akt2;Wnt5a;Wnt7a;Pik3cg;Mapk14;Acvr2a;Bmpr1a;Wnt9a;Raf1;Lif;Smad4;Bmpr1b;Igf1r;Otx1;Wnt2b;Acvr1c;Acvr1;Pik3r1;Pcgf5;Kras;Fgfr2;Inhbb;Jarid2;Fgfr1;Tcf3;Id2;Bmi1;Sox2;Map2k1;Meis1;Axin1;Wnt11;Zfhx3;Acvr1b;Ctnnb1;Wnt3;Bmp4;Grb2;Dusp9;Tbx3;Pik3cd;Akt3;Fgfr3;Igf1;Rif1;Setdb1;Fzd7;Skil;Wnt5b;Smarcad1;Fzd5;Pik3cb;Bmp2;Fzd4;Gsk3b;Stat3;Smad5;Bmpr2;Mapk12;Pax6;Wnt1;…	mmu-miR-125b-5p;mmu-miR-423-5p;mmu-miR-702-3p;mmu-miR-290a-5p;mmu-miR-466c-5p;mmu-miR-450b-5p;mmu-miR-345-3p;mmu-miR-679-5p;mmu-miR-770-5p;mmu-miR-686;mmu-miR-669f-3p;mmu-miR-466g;mmu-miR-883a-5p;mmu-miR-743b-3p;mmu-miR-125a-5p;mmu-miR-680;mmu-miR-770-3p;mmu-miR-125a-3p;mmu-miR-882;mmu-miR-423-3p;mmu-miR-669i;mmu-miR-1190;mmu-miR-188-3p;mmu-miR-466a-5p;mmu-miR-296-3p;mmu-miR-129-5p;mmu-miR-466i-3…	9.44906e-06	5.02461	0.000177012
path:mmu04722	Neurotrophin signaling pathway	http://www.kegg.jp/kegg-bin/show_pathway?mmu04722/22034%09yellow/20662%09yellow/18176%09yellow/18205%09yellow/11652%09yellow/19247%09yellow/23921%09yellow/271849%09yellow/16367%09yellow/192662%09yellow/30955%09yellow/26416%09yellow/110157%09yellow/26406%09yellow/65020%09yellow/18212%09yellow/72843%09yellow/26400%09yellow/20399%09yellow/18708%09yellow/12315%09yellow/16653%09yellow/215449%09yellow/…	67	2198	122	7763	1.96916	22034;20662;18176;18205;11652;19247;23921;271849;16367;192662;30955;26416;110157;26406;65020;18212;72843;26400;20399;18708;12315;16653;215449;327826;19353;11350;18036;12326;12322;26408;26395;20661;12325;18213;12928;14784;26414;18707;23797;12929;12313;78405;14388;12540;108058;109880;12064;18049;26401;11848;18053;67071;109905;18037;74769;56637;18607;19164;12043;29857;20111;18710;26413;77480;26420;1…	Traf6;Sos1;Nras;Ntf3;Akt2;Ptpn11;Sh2b2;Shc4;Irs1;Arhgdia;Pik3cg;Mapk14;Raf1;Map3k3;Zfp110;Ntrk2;Prdm4;Map2k7;Sh2b1;Pik3r1;Calm3;Kras;Rap1b;Frs2;Rac1;Abl1;Nfkbib;Camk4;Camk2a;Map3k5;Map2k1;Sort1;Camk2g;Ntrk3;Crk;Grb2;Mapk10;Pik3cd;Akt3;Crkl;Calm1;Ntf5;Gab1;Cdc42;Camk2d;Braf;Bdnf;Ngf;Map3k1;Rhoa;Ngfr;Rps6ka6;Rap1a;Nfkbie;Pik3cb;Gsk3b;Pdpk1;Psen1;Bcl2;Mapk12;Rps6ka1;Pik3r3;Mapk1;Kidins220;Mapk9;Fasl…	mmu-miR-125b-5p;mmu-miR-423-5p;mmu-miR-466c-5p;mmu-miR-290a-5p;mmu-miR-345-3p;mmu-miR-679-5p;mmu-miR-770-5p;mmu-miR-331-5p;mmu-miR-466g;mmu-miR-686;mmu-miR-883a-5p;mmu-miR-125a-5p;mmu-miR-680;mmu-miR-770-3p;mmu-miR-125a-3p;mmu-miR-882;mmu-miR-423-3p;mmu-miR-669i;mmu-miR-1190;mmu-miR-340-5p;mmu-miR-682;mmu-miR-466a-5p;mmu-miR-296-3p;mmu-miR-466i-3p;mmu-miR-129-5p;mmu-miR-871-5p;mmu-miR-666-5p;mmu-…	1.53548e-05	4.81376	0.000268379
path:mmu04921	Oxytocin signaling pathway	http://www.kegg.jp/kegg-bin/show_pathway?mmu04921/19055%09yellow/18176%09yellow/16521%09yellow/16438%09yellow/20192%09yellow/11512%09yellow/14678%09yellow/19056%09yellow/30955%09yellow/56808%09yellow/110157%09yellow/12297%09yellow/224129%09yellow/19047%09yellow/319734%09yellow/17931%09yellow/14683%09yellow/20191%09yellow/54720%09yellow/20779%09yellow/18708%09yellow/12315%09yellow/18795%09yellow/1…	81	2198	159	7763	1.82982	19055;18176;16521;16438;20192;11512;14678;19056;30955;56808;110157;12297;224129;19047;319734;17931;14683;20191;54720;20779;18708;12315;18795;16653;19108;107589;16522;18019;18749;12326;12322;227541;26395;12325;108097;19877;140723;17260;11513;14677;54195;18796;216459;18021;19046;232807;13712;18707;13631;12313;12298;12296;108058;16520;16518;12575;11848;12293;12289;105787;12292;16515;74769;28240;2114…	Ppp3ca;Nras;Kcnj5;Itpr1;Ryr3;Adcy6;Gnai2;Ppp3cb;Pik3cg;Cacna2d2;Raf1;Cacnb3;Adcy5;Ppp1cc;Cacna2d4;Ppp1r12a;Gnas;Ryr2;Rcan1;Src;Pik3r1;Calm3;Plcb1;Kras;Prkx;Mylk;Kcnj6;Nfatc2;Prkacb;Camk4;Camk2a;Camk1d;Map2k1;Camk2g;Prkab2;Rock1;Cacng5;Mef2c;Adcy7;Gnai1;Gucy1b3;Plcb2;Myl6b;Nfatc3;Ppp1cb;Ppp1r12c;Elk1;Pik3cd;Eef2k;Calm1;Cacnb4;Cacnb2;Camk2d;Kcnj4;Kcnj2;Cdkn1a;Rhoa;Cacna2d1;Cacna1d;Prkaa1;Cacna1s;Kc…	mmu-miR-711;mmu-miR-423-5p;mmu-miR-702-3p;mmu-miR-125b-5p;mmu-miR-296-5p;mmu-miR-345-3p;mmu-miR-679-5p;mmu-miR-770-5p;mmu-miR-686;mmu-miR-331-5p;mmu-miR-669f-3p;mmu-miR-883a-5p;mmu-miR-671-3p;mmu-miR-125a-5p;mmu-miR-680;mmu-miR-770-3p;mmu-miR-125a-3p;mmu-miR-882;mmu-miR-423-3p;mmu-miR-1190;mmu-miR-362-5p;mmu-miR-466a-5p;mmu-miR-296-3p;mmu-miR-129-5p;mmu-miR-466i-3p;mmu-miR-582-5p;mmu-miR-871-5p;m…	1.71775e-05	4.76504	0.000268379
path:mmu05218	Melanoma	http://www.kegg.jp/kegg-bin/show_pathway?mmu05218/18176%09yellow/18591%09yellow/11836%09yellow/12567%09yellow/11652%09yellow/12571%09yellow/30955%09yellow/14165%09yellow/12550%09yellow/14170%09yellow/110157%09yellow/64654%09yellow/80903%09yellow/16001%09yellow/242705%09yellow/18708%09yellow/18596%09yellow/17342%09yellow/16653%09yellow/14182%09yellow/19211%09yellow/26395%09yellow/14176%09yellow/13…	46	2198	71	7763	2.31578	18176;18591;11836;12567;11652;12571;30955;14165;12550;14170;110157;64654;80903;16001;242705;18708;18596;17342;16653;14182;19211;26395;14176;13555;14177;19645;18707;23797;14168;18595;16000;14164;109880;14180;12575;14178;14169;74769;14167;54635;14175;15234;18710;26413;12443;17295	Nras;Pdgfb;Araf;Cdk4;Akt2;Cdk6;Pik3cg;Fgf10;Cdh1;Fgf15;Raf1;Fgf23;Fgf16;Igf1r;E2f2;Pik3r1;Pdgfrb;Mitf;Kras;Fgfr1;Pten;Map2k1;Fgf5;E2f1;Fgf6;Rb1;Pik3cd;Akt3;Fgf13;Pdgfra;Igf1;Fgf1;Braf;Fgf9;Cdkn1a;Fgf7;Fgf14;Pik3cb;Fgf12;Pdgfc;Fgf4;Hgf;Pik3r3;Mapk1;Ccnd1;Met	mmu-miR-423-5p;mmu-miR-702-3p;mmu-miR-290a-5p;mmu-miR-345-3p;mmu-miR-686;mmu-miR-291b-3p;mmu-miR-743b-3p;mmu-miR-883a-5p;mmu-miR-680;mmu-miR-125a-3p;mmu-miR-882;mmu-miR-423-3p;mmu-miR-1190;mmu-miR-296-3p;mmu-miR-466i-3p;mmu-miR-129-5p;mmu-miR-760-3p;mmu-miR-207;mmu-miR-339-5p;mmu-miR-450b-3p;mmu-miR-292a-5p;mmu-miR-324-5p;mmu-miR-362-3p;mmu-miR-151-3p;mmu-miR-291a-3p;mmu-miR-763;mmu-miR-338-5p;mm…	1.71916e-05	4.76468	0.000268379
path:mmu04728	Dopaminergic synapse	http://www.kegg.jp/kegg-bin/show_pathway?mmu04728/19055%09yellow/14706%09yellow/16521%09yellow/16438%09yellow/14800%09yellow/12286%09yellow/52432%09yellow/11652%09yellow/14678%09yellow/19056%09yellow/208647%09yellow/26416%09yellow/14708%09yellow/14697%09yellow/225849%09yellow/12753%09yellow/14799%09yellow/73699%09yellow/224129%09yellow/19049%09yellow/269643%09yellow/14812%09yellow/19047%09yellow/…	72	2198	136	7763	1.89926	19055;14706;16521;16438;14800;12286;52432;11652;14678;19056;208647;26416;14708;14697;225849;12753;14799;73699;224129;19049;269643;14812;19047;14683;13488;12315;18795;19108;71978;14802;16522;26931;18749;12322;12325;53623;16573;14688;16574;14696;14677;18796;11909;21770;26414;14700;14704;14702;19046;231991;23797;12313;17161;108058;20265;214084;12289;19052;11865;26932;56637;14681;14679;29857;14680;16…	Ppp3ca;Gng4;Kcnj5;Itpr1;Gria2;Cacna1a;Ppp2r2d;Akt2;Gnai2;Ppp3cb;Creb3l2;Mapk14;Gng7;Gnb5;Ppp2r5b;Clock;Gria1;Ppp2r1b;Adcy5;Ppp1r1b;Ppp2r2c;Grin2b;Ppp1cc;Gnas;Drd1;Calm3;Plcb1;Prkx;Ppp2r2a;Gria4;Kcnj6;Ppp2r5c;Prkacb;Camk2a;Camk2g;Gria3;Kif5b;Gnb1;Kif5c;Gnb4;Gnai1;Plcb2;Atf2;Ppp2r5d;Mapk10;Gng10;Gng3;Gng2;Ppp1cb;Creb5;Akt3;Calm1;Maoa;Camk2d;Scn1a;Slc18a2;Cacna1d;Ppp2ca;Arntl;Ppp2r5e;Gsk3b;Gnao1;Gna…	mmu-miR-711;mmu-miR-466c-5p;mmu-miR-423-5p;mmu-miR-125b-5p;mmu-miR-345-3p;mmu-miR-770-5p;mmu-miR-686;mmu-miR-466g;mmu-miR-883a-5p;mmu-miR-743b-3p;mmu-miR-291b-3p;mmu-miR-680;mmu-miR-125a-5p;mmu-miR-125a-3p;mmu-miR-882;mmu-miR-423-3p;mmu-miR-1190;mmu-miR-340-5p;mmu-miR-362-5p;mmu-miR-466a-5p;mmu-miR-129-5p;mmu-miR-296-3p;mmu-miR-466i-3p;mmu-miR-582-5p;mmu-miR-871-5p;mmu-miR-760-3p;mmu-miR-207;mmu-…	1.91131e-05	4.71867	0.000282673
path:mmu04390	Hippo signaling pathway	http://www.kegg.jp/kegg-bin/show_pathway?mmu04390/50523%09yellow/103583%09yellow/16798%09yellow/23859%09yellow/52432%09yellow/22418%09yellow/12234%09yellow/22421%09yellow/20583%09yellow/53310%09yellow/12166%09yellow/216795%09yellow/12550%09yellow/18762%09yellow/22628%09yellow/17128%09yellow/21415%09yellow/12167%09yellow/73699%09yellow/269643%09yellow/19047%09yellow/56274%09yellow/22414%09yellow/1…	78	2198	154	7763	1.81788	50523;103583;16798;23859;52432;22418;12234;22421;20583;53310;12166;216795;12550;18762;22628;17128;21415;12167;73699;269643;19047;56274;22414;18759;21679;71978;22630;27373;170770;15902;12445;20674;54401;12005;22411;27494;12387;12444;22415;12159;18787;68473;12162;16842;19046;21813;22629;14369;17131;14164;14633;22419;12695;56289;16415;19052;14367;21676;13383;11799;12156;14366;56637;232157;12164;1216…	Lats2;Fbxw11;Lats1;Dlg2;Ppp2r2d;Wnt5a;Btrc;Wnt7a;Snai2;Dlg3;Bmpr1a;Wnt9a;Cdh1;Prkcz;Ywhag;Smad4;Tcf7l1;Bmpr1b;Ppp2r1b;Ppp2r2c;Ppp1cc;Stk3;Wnt2b;Prkci;Tead4;Ppp2r2a;Ywhaq;Csnk1e;Bbc3;Id2;Ccnd3;Sox2;Ywhab;Axin1;Wnt11;Amot;Ctnnb1;Ccnd2;Wnt3;Bmp4;Serpine1;Mob1b;Bmp7;Lef1;Ppp1cb;Tgfbr2;Ywhah;Fzd7;Smad7;Fgf1;Gli2;Wnt5b;Inadl;Rassf1;Itgb2l;Ppp2ca;Fzd5;Tead1;Dlg1;Birc5;Bmp2;Fzd4;Gsk3b;Mob1a;Bmp8b;Bmpr2;Y…	mmu-miR-423-5p;mmu-miR-466c-5p;mmu-miR-290a-5p;mmu-miR-296-5p;mmu-miR-702-3p;mmu-miR-450b-5p;mmu-miR-679-5p;mmu-miR-770-5p;mmu-miR-466g;mmu-miR-669f-3p;mmu-miR-883a-5p;mmu-miR-291b-3p;mmu-miR-125a-5p;mmu-miR-680;mmu-miR-770-3p;mmu-miR-125a-3p;mmu-miR-882;mmu-miR-1190;mmu-miR-340-5p;mmu-miR-362-5p;mmu-miR-682;mmu-miR-466a-5p;mmu-miR-582-5p;mmu-miR-466i-3p;mmu-miR-129-5p;mmu-miR-760-3p;mmu-miR-207;…	2.84757e-05	4.54553	0.000400083
path:mmu04310	Wnt signaling pathway	http://www.kegg.jp/kegg-bin/show_pathway?mmu04310/19055%09yellow/56438%09yellow/103583%09yellow/24117%09yellow/22418%09yellow/12234%09yellow/22421%09yellow/19056%09yellow/216795%09yellow/208846%09yellow/20438%09yellow/17128%09yellow/21415%09yellow/76441%09yellow/13000%09yellow/22414%09yellow/212398%09yellow/18795%09yellow/19108%09yellow/20377%09yellow/12995%09yellow/18019%09yellow/27373%09yellow/…	73	2198	143	7763	1.83056	19055;56438;103583;24117;22418;12234;22421;19056;216795;208846;20438;17128;21415;76441;13000;22414;212398;18795;19108;20377;12995;18019;27373;19353;13017;18749;26409;19015;12445;12322;328572;12325;12005;22411;67772;12387;12444;22415;75826;106042;18796;21402;18021;26414;16973;20437;16842;14735;20319;14369;108058;22419;11848;13016;14367;81004;12622;14366;19354;56637;26965;19164;170758;14283;22408;1…	Ppp3ca;Rbx1;Fbxw11;Wif1;Wnt5a;Btrc;Wnt7a;Ppp3cb;Wnt9a;Daam1;Siah1b;Smad4;Tcf7l1;Daam2;Csnk2a2;Wnt2b;Frat2;Plcb1;Prkx;Sfrp1;Csnk2a1;Nfatc2;Csnk1e;Rac1;Ctbp2;Prkacb;Map3k7;Ppard;Ccnd3;Camk2a;Ep300;Camk2g;Axin1;Wnt11;Chd8;Ctnnb1;Ccnd2;Wnt3;Senp2;Prickle1;Plcb2;Skp1a;Nfatc3;Mapk10;Lrp5;Siah1a;Lef1;Gpc4;Sfrp2;Fzd7;Camk2d;Wnt5b;Rhoa;Ctbp1;Fzd5;Tbl1xr1;Cer1;Fzd4;Rac2;Gsk3b;Cul1;Psen1;Rac3;Fosl1;Wnt1;Apc…	mmu-miR-423-5p;mmu-miR-702-3p;mmu-miR-290a-5p;mmu-miR-466c-5p;mmu-miR-345-3p;mmu-miR-679-5p;mmu-miR-770-5p;mmu-miR-686;mmu-miR-669f-3p;mmu-miR-466g;mmu-miR-883a-5p;mmu-miR-680;mmu-miR-770-3p;mmu-miR-125a-3p;mmu-miR-882;mmu-miR-1190;mmu-miR-682;mmu-miR-466a-5p;mmu-miR-129-5p;mmu-miR-582-5p;mmu-miR-296-3p;mmu-miR-466i-3p;mmu-miR-760-3p;mmu-miR-207;mmu-miR-324-5p;mmu-miR-450b-3p;mmu-miR-339-5p;mmu-m…	4.18691e-05	4.37811	0.000560249
path:mmu04910	Insulin signaling pathway	http://www.kegg.jp/kegg-bin/show_pathway?mmu04910/20662%09yellow/12702%09yellow/18176%09yellow/20528%09yellow/11836%09yellow/64930%09yellow/11652%09yellow/12402%09yellow/23921%09yellow/20411%09yellow/271849%09yellow/16367%09yellow/30955%09yellow/13685%09yellow/19744%09yellow/18762%09yellow/110157%09yellow/13684%09yellow/56458%09yellow/19246%09yellow/140491%09yellow/19047%09yellow/18759%09yellow/1…	71	2198	142	7763	1.79149	20662;12702;18176;20528;11836;64930;11652;12402;23921;20411;271849;16367;30955;13685;19744;18762;110157;13684;56458;19246;140491;19047;18759;19087;102093;26987;18708;12315;74370;16653;18534;16369;19108;74551;18749;19088;26395;56717;107476;108097;17346;12928;19017;14784;244416;26414;19046;13712;18707;23797;12929;12313;14936;208650;109880;16370;105787;72508;74769;54646;56637;108079;18607;216233;104…	Sos1;Socs3;Nras;Slc2a4;Araf;Tsc1;Akt2;Cbl;Sh2b2;Sorbs1;Shc4;Irs1;Pik3cg;Eif4ebp1;Rheb;Prkcz;Raf1;Eif4e;Foxo1;Ptpn1;Ppp1r3a;Ppp1cc;Prkci;Prkar2a;Phkb;Eif4e2;Pik3r1;Calm3;Rptor;Kras;Pck1;Irs3;Prkx;Pck2;Prkacb;Prkar2b;Map2k1;Mtor;Acaca;Prkab2;Mknk1;Crk;Ppargc1a;Grb2;Ppp1r3b;Mapk10;Ppp1cb;Elk1;Pik3cd;Akt3;Crkl;Calm1;Gys1;Cblb;Braf;Irs4;Prkaa1;Rps6kb1;Pik3cb;Ppp1r3f;Gsk3b;Prkaa2;Pdpk1;Socs2;Rhoq;Pik3r…	mmu-miR-125b-5p;mmu-miR-423-5p;mmu-miR-466c-5p;mmu-miR-290a-5p;mmu-miR-345-3p;mmu-miR-679-5p;mmu-miR-466g;mmu-miR-686;mmu-miR-669f-3p;mmu-miR-770-5p;mmu-miR-883a-5p;mmu-miR-743b-3p;mmu-miR-125a-5p;mmu-miR-680;mmu-miR-770-3p;mmu-miR-331-5p;mmu-miR-125a-3p;mmu-miR-882;mmu-miR-423-3p;mmu-miR-669i;mmu-miR-1190;mmu-miR-682;mmu-miR-466a-5p;mmu-miR-129-5p;mmu-miR-296-3p;mmu-miR-466i-3p;mmu-miR-871-5p;mm…	8.7033e-05	4.06032	0.00106663
path:mmu05211	Renal cell carcinoma	http://www.kegg.jp/kegg-bin/show_pathway?mmu05211/20662%09yellow/56438%09yellow/18176%09yellow/18591%09yellow/11836%09yellow/214230%09yellow/11652%09yellow/19247%09yellow/30955%09yellow/110157%09yellow/224105%09yellow/22339%09yellow/23871%09yellow/71745%09yellow/18708%09yellow/16653%09yellow/215449%09yellow/15251%09yellow/19353%09yellow/18479%09yellow/26395%09yellow/328572%09yellow/112407%09yello…	42	2198	68	7763	2.20445	20662;56438;18176;18591;11836;214230;11652;19247;30955;110157;224105;22339;23871;71745;18708;16653;215449;15251;19353;18479;26395;328572;112407;12928;14784;67923;18707;23797;112405;12929;14388;12540;109880;109905;74769;20525;15234;18710;26413;70584;11863;17295	Sos1;Rbx1;Nras;Pdgfb;Araf;Pak6;Akt2;Ptpn11;Pik3cg;Raf1;Pak2;Vegfa;Ets1;Cul2;Pik3r1;Kras;Rap1b;Hif1a;Rac1;Pak1;Map2k1;Ep300;Egln3;Crk;Grb2;Tceb1;Pik3cd;Akt3;Egln1;Crkl;Gab1;Cdc42;Braf;Rap1a;Pik3cb;Slc2a1;Hgf;Pik3r3;Mapk1;Pak4;Arnt;Met	mmu-miR-423-5p;mmu-miR-702-3p;mmu-miR-345-3p;mmu-miR-770-5p;mmu-miR-331-5p;mmu-miR-669f-3p;mmu-miR-883a-5p;mmu-miR-680;mmu-miR-770-3p;mmu-miR-125a-3p;mmu-miR-882;mmu-miR-423-3p;mmu-miR-669i;mmu-miR-1190;mmu-miR-340-5p;mmu-miR-129-5p;mmu-miR-296-3p;mmu-miR-466i-3p;mmu-miR-666-5p;mmu-miR-871-5p;mmu-miR-760-3p;mmu-miR-207;mmu-miR-450b-3p;mmu-miR-151-3p;mmu-miR-763;mmu-miR-713;mmu-miR-338-5p;mmu-miR-…	8.73046e-05	4.05896	0.00106663
path:mmu05100	Bacterial invasion of epithelial cells	http://www.kegg.jp/kegg-bin/show_pathway?mmu05100/68089%09yellow/14268%09yellow/12402%09yellow/271849%09yellow/30955%09yellow/14083%09yellow/53860%09yellow/12757%09yellow/12550%09yellow/103967%09yellow/20362%09yellow/56212%09yellow/13429%09yellow/67771%09yellow/56526%09yellow/73178%09yellow/16402%09yellow/20779%09yellow/78514%09yellow/74325%09yellow/18708%09yellow/12390%09yellow/19353%09yellow/52…	46	2198	78	7763	2.10603	68089;14268;12402;271849;30955;14083;53860;12757;12550;103967;20362;56212;13429;67771;56526;73178;16402;20779;78514;74325;18708;12390;19353;52398;12387;12928;11867;12927;18707;12929;14388;208650;12540;24050;11848;74769;12488;22330;242687;12389;18710;140579;12386;67300;11461;17295	Arpc4;Fn1;Cbl;Shc4;Pik3cg;Ptk2;Sept9;Clta;Cdh1;Dnm3;Sept8;Rhog;Dnm1;Arpc5;Sept6;Wasl;Itga5;Src;Arhgap10;Cltb;Pik3r1;Cav2;Rac1;Sept11;Ctnnb1;Crk;Arpc1b;Bcar1;Pik3cd;Crkl;Gab1;Cblb;Cdc42;Sept3;Rhoa;Pik3cb;Cd2ap;Vcl;Wasf2;Cav1;Pik3r3;Elmo2;Ctnna2;Cltc;Actb;Met	mmu-miR-423-5p;mmu-miR-702-3p;mmu-miR-290a-5p;mmu-miR-466c-5p;mmu-miR-345-3p;mmu-miR-770-5p;mmu-miR-331-5p;mmu-miR-466g;mmu-miR-883a-5p;mmu-miR-680;mmu-miR-770-3p;mmu-miR-125a-3p;mmu-miR-882;mmu-miR-423-3p;mmu-miR-669i;mmu-miR-1190;mmu-miR-340-5p;mmu-miR-682;mmu-miR-466a-5p;mmu-miR-129-5p;mmu-miR-466i-3p;mmu-miR-296-3p;mmu-miR-666-5p;mmu-miR-760-3p;mmu-miR-207;mmu-miR-339-5p;mmu-miR-324-5p;mmu-mi…	9.33965e-05	4.02967	0.00109352
path:mmu04723	Retrograde endocannabinoid signaling	http://www.kegg.jp/kegg-bin/show_pathway?mmu04723/14706%09yellow/16521%09yellow/16438%09yellow/108071%09yellow/14800%09yellow/12286%09yellow/11512%09yellow/14678%09yellow/26416%09yellow/14708%09yellow/14697%09yellow/14799%09yellow/224129%09yellow/66082%09yellow/14406%09yellow/18795%09yellow/12801%09yellow/19108%09yellow/14399%09yellow/14397%09yellow/14802%09yellow/16522%09yellow/18749%09yellow/22…	56	2198	104	7763	1.92534	14706;16521;16438;108071;14800;12286;11512;14678;26416;14708;14697;14799;224129;66082;14406;18795;12801;19108;14399;14397;14802;16522;18749;22348;53623;269060;11513;14688;14696;14677;18796;14408;26414;14700;14704;14702;72961;14073;12289;12292;14681;216227;14679;14816;29857;14401;14402;26413;14394;14400;18751;14395;14701;26420;140919;14682	Gng4;Kcnj5;Itpr1;Grm5;Gria2;Cacna1a;Adcy6;Gnai2;Mapk14;Gng7;Gnb5;Gria1;Adcy5;Abhd6;Gabrg2;Plcb1;Cnr1;Prkx;Gabra6;Gabra4;Gria4;Kcnj6;Prkacb;Slc32a1;Gria3;Dagla;Adcy7;Gnb1;Gnb4;Gnai1;Plcb2;Gabrr1;Mapk10;Gng10;Gng3;Gng2;Slc17a7;Faah;Cacna1d;Cacna1s;Gnao1;Slc17a8;Gnai3;Grm1;Mapk12;Gabrb2;Gabrb3;Mapk1;Gabra1;Gabrb1;Prkcb;Gabra2;Gng12;Mapk9;Slc17a6;Gnaq	mmu-miR-125b-5p;mmu-miR-466c-5p;mmu-miR-423-5p;mmu-miR-711;mmu-miR-345-3p;mmu-miR-679-5p;mmu-miR-770-5p;mmu-miR-686;mmu-miR-669f-3p;mmu-miR-331-5p;mmu-miR-883a-5p;mmu-miR-743b-3p;mmu-miR-125a-5p;mmu-miR-680;mmu-miR-466g;mmu-miR-125a-3p;mmu-miR-882;mmu-miR-423-3p;mmu-miR-1190;mmu-miR-340-5p;mmu-miR-362-5p;mmu-miR-466a-5p;mmu-miR-129-5p;mmu-miR-296-3p;mmu-miR-582-5p;mmu-miR-466i-3p;mmu-miR-871-5p;m…	0.000111037	3.95453	0.00123764
path:mmu04520	Adherens junction	http://www.kegg.jp/kegg-bin/show_pathway?mmu04520/109711%09yellow/99167%09yellow/20411%09yellow/20583%09yellow/19271%09yellow/12550%09yellow/58235%09yellow/11431%09yellow/17128%09yellow/21415%09yellow/19246%09yellow/16001%09yellow/73178%09yellow/13000%09yellow/20779%09yellow/21872%09yellow/12995%09yellow/14182%09yellow/19353%09yellow/245880%09yellow/26409%09yellow/19294%09yellow/17356%09yellow/32…	44	2198	74	7763	2.12249	109711;99167;20411;20583;19271;12550;58235;11431;17128;21415;19246;16001;73178;13000;20779;21872;12995;14182;19353;245880;26409;19294;17356;328572;12387;14158;16842;21813;71740;12540;14360;11848;19354;22330;242687;170758;380928;26413;21812;21416;12386;11461;17295;19268	Actn1;Ssx2ip;Sorbs1;Snai2;Ptprj;Cdh1;Pvrl1;Acp1;Smad4;Tcf7l1;Ptpn1;Igf1r;Wasl;Csnk2a2;Src;Tjp1;Csnk2a1;Fgfr1;Rac1;Wasf3;Map3k7;Pvrl2;Mllt4;Ep300;Ctnnb1;Fer;Lef1;Tgfbr2;Pvrl4;Cdc42;Fyn;Rhoa;Rac2;Vcl;Wasf2;Rac3;Lmo7;Mapk1;Tgfbr1;Tcf7l2;Ctnna2;Actb;Met;Ptprf	mmu-miR-125b-5p;mmu-miR-423-5p;mmu-miR-702-3p;mmu-miR-290a-5p;mmu-miR-335-3p;mmu-miR-345-3p;mmu-miR-679-5p;mmu-miR-770-5p;mmu-miR-331-5p;mmu-miR-466g;mmu-miR-883a-5p;mmu-miR-743b-3p;mmu-miR-125a-5p;mmu-miR-680;mmu-miR-770-3p;mmu-miR-125a-3p;mmu-miR-882;mmu-miR-340-5p;mmu-miR-362-5p;mmu-miR-466a-5p;mmu-miR-129-5p;mmu-miR-466i-3p;mmu-miR-296-3p;mmu-miR-760-3p;mmu-miR-207;mmu-miR-324-5p;mmu-miR-339-…	0.000114515	3.94114	0.00123764
path:mmu04261	Adrenergic signaling in cardiomyocytes	http://www.kegg.jp/kegg-bin/show_pathway?mmu04261/12916%09yellow/11464%09yellow/52432%09yellow/11652%09yellow/11512%09yellow/14678%09yellow/30955%09yellow/208647%09yellow/26416%09yellow/56808%09yellow/326618%09yellow/58200%09yellow/225849%09yellow/11931%09yellow/12297%09yellow/73699%09yellow/224129%09yellow/269643%09yellow/19047%09yellow/319734%09yellow/14683%09yellow/20191%09yellow/18821%09yello…	74	2198	153	7763	1.73289	12916;11464;52432;11652;11512;14678;30955;208647;26416;56808;326618;58200;225849;11931;12297;73699;224129;269643;19047;319734;14683;20191;18821;18708;12315;18795;11928;20272;19108;71978;11933;11938;26931;18749;12322;12325;140723;67972;11513;20544;22003;14677;18796;11909;21770;19046;231991;18707;23797;59069;12313;12298;12296;108058;22004;67821;12293;12289;19052;26932;12292;74769;232975;20266;14679…	Crem;Actc1;Ppp2r2d;Akt2;Adcy6;Gnai2;Pik3cg;Creb3l2;Mapk14;Cacna2d2;Tpm4;Ppp1r1a;Ppp2r5b;Atp1b1;Cacnb3;Ppp2r1b;Adcy5;Ppp2r2c;Ppp1cc;Cacna2d4;Gnas;Ryr2;Pln;Pik3r1;Calm3;Plcb1;Atp1a1;Scn7a;Prkx;Ppp2r2a;Atp1b3;Atp2a2;Ppp2r5c;Prkacb;Camk2a;Camk2g;Cacng5;Atp2b1;Adcy7;Slc9a1;Tpm1;Gnai1;Plcb2;Atf2;Ppp2r5d;Ppp1cb;Creb5;Pik3cd;Akt3;Tpm3;Calm1;Cacnb4;Cacnb2;Camk2d;Tpm2;Atp1b4;Cacna2d1;Cacna1d;Ppp2ca;Ppp2r5e…	mmu-miR-711;mmu-miR-423-5p;mmu-miR-702-3p;mmu-miR-466c-5p;mmu-miR-296-5p;mmu-miR-125b-5p;mmu-miR-345-3p;mmu-miR-679-5p;mmu-miR-466g;mmu-miR-686;mmu-miR-770-5p;mmu-miR-883a-5p;mmu-miR-743b-3p;mmu-miR-125a-5p;mmu-miR-680;mmu-miR-770-3p;mmu-miR-125a-3p;mmu-miR-882;mmu-miR-423-3p;mmu-miR-1190;mmu-miR-340-5p;mmu-miR-466a-5p;mmu-miR-296-3p;mmu-miR-129-5p;mmu-miR-466i-3p;mmu-miR-582-5p;mmu-miR-760-3p;mm…	0.000139031	3.85689	0.00144331
path:mmu04152	AMPK signaling pathway	http://www.kegg.jp/kegg-bin/show_pathway?mmu04152/20528%09yellow/64930%09yellow/52432%09yellow/11652%09yellow/16367%09yellow/30955%09yellow/208647%09yellow/13685%09yellow/12638%09yellow/15568%09yellow/12283%09yellow/93759%09yellow/225849%09yellow/19744%09yellow/56458%09yellow/73699%09yellow/269643%09yellow/16001%09yellow/74343%09yellow/18708%09yellow/74370%09yellow/18534%09yellow/16369%09yellow/7…	65	2198	129	7763	1.80337	20528;64930;52432;11652;16367;30955;208647;13685;12638;15568;12283;93759;225849;19744;56458;73699;269643;16001;74343;18708;74370;18534;16369;71978;12894;17274;74551;227154;26931;20249;26409;19325;18641;56717;107476;16846;108097;19017;30049;21770;329065;15357;20250;68465;231991;18707;23797;13631;16000;14936;16370;59021;19052;105787;72508;26932;68365;74769;108079;18607;18710;18640;12443;55984;226849	Slc2a4;Tsc1;Ppp2r2d;Akt2;Irs1;Pik3cg;Creb3l2;Eif4ebp1;Cftr;Elavl1;Cab39;Sirt1;Ppp2r5b;Rheb;Foxo1;Ppp2r1b;Ppp2r2c;Igf1r;Crtc2;Pik3r1;Rptor;Pck1;Irs3;Ppp2r2a;Cpt1a;Rab8a;Pck2;Stradb;Ppp2r5c;Scd1;Map3k7;Rab10;Pfkl;Mtor;Acaca;Lep;Prkab2;Ppargc1a;Scd3;Ppp2r5d;Scd4;Hmgcr;Scd2;Adipor2;Creb5;Pik3cd;Akt3;Eef2k;Igf1;Gys1;Irs4;Rab2a;Ppp2ca;Prkaa1;Rps6kb1;Ppp2r5e;Rab14;Pik3cb;Prkaa2;Pdpk1;Pik3r3;Pfkfb2;Ccnd1…	mmu-miR-423-5p;mmu-miR-466c-5p;mmu-miR-702-3p;mmu-miR-290a-5p;mmu-miR-345-3p;mmu-miR-770-5p;mmu-miR-686;mmu-miR-669f-3p;mmu-miR-466g;mmu-miR-883a-5p;mmu-miR-331-5p;mmu-miR-125a-5p;mmu-miR-680;mmu-miR-770-3p;mmu-miR-125a-3p;mmu-miR-882;mmu-miR-423-3p;mmu-miR-1190;mmu-miR-466a-5p;mmu-miR-129-5p;mmu-miR-466i-3p;mmu-miR-296-3p;mmu-miR-760-3p;mmu-miR-207;mmu-miR-339-5p;mmu-miR-324-5p;mmu-miR-292a-5p;m…	0.000143818	3.84219	0.00144331
path:mmu04611	Platelet activation	http://www.kegg.jp/kegg-bin/show_pathway?mmu04611/17096%09yellow/16438%09yellow/16399%09yellow/11652%09yellow/11512%09yellow/14678%09yellow/30955%09yellow/26416%09yellow/18762%09yellow/232906%09yellow/12832%09yellow/224129%09yellow/109305%09yellow/19047%09yellow/17931%09yellow/373864%09yellow/14683%09yellow/16801%09yellow/18759%09yellow/20779%09yellow/19419%09yellow/18708%09yellow/18795%09yellow/…	66	2198	132	7763	1.78963	17096;16438;16399;11652;11512;14678;30955;26416;18762;232906;12832;224129;109305;19047;17931;373864;14683;16801;18759;20779;19419;18708;18795;19108;215449;107589;69632;18749;18441;20866;12814;14674;19877;11513;14677;54195;18796;19046;14065;18707;23797;67268;12842;14360;12229;16822;11848;19224;70549;109905;74769;16416;19092;14679;29857;22371;234889;22320;18710;26413;19878;12831;11461;228785;71355;…	Lyn;Itpr1;Itga2b;Akt2;Adcy6;Gnai2;Pik3cg;Mapk14;Prkcz;Arhgap35;Col5a2;Adcy5;Orai1;Ppp1cc;Ppp1r12a;Col27a1;Gnas;Arhgef1;Prkci;Src;Rasgrp1;Pik3r1;Plcb1;Prkx;Rap1b;Mylk;Arhgef12;Prkacb;P2ry1;Stim1;Col11a1;Gna13;Rock1;Adcy7;Gnai1;Gucy1b3;Plcb2;Ppp1cb;F2rl3;Pik3cd;Akt3;Myl12a;Col1a1;Fyn;Btk;Lcp2;Rhoa;Ptgs1;Tln2;Rap1a;Pik3cb;Itgb3;Prkg2;Gnai3;Mapk12;Vwf;Gucy1a2;Vamp8;Pik3r3;Mapk1;Rock2;Col5a1;Actb;Mylk…	mmu-miR-125b-5p;mmu-miR-423-5p;mmu-miR-702-3p;mmu-miR-345-3p;mmu-miR-679-5p;mmu-miR-770-5p;mmu-miR-331-5p;mmu-miR-686;mmu-miR-669f-3p;mmu-miR-883a-5p;mmu-miR-125a-5p;mmu-miR-680;mmu-miR-770-3p;mmu-miR-125a-3p;mmu-miR-882;mmu-miR-423-3p;mmu-miR-1190;mmu-miR-362-5p;mmu-miR-682;mmu-miR-466a-5p;mmu-miR-296-3p;mmu-miR-466i-3p;mmu-miR-582-5p;mmu-miR-129-5p;mmu-miR-666-5p;mmu-miR-871-5p;mmu-miR-760-3p;m…	0.000152104	3.81786	0.00147383
path:mmu04150	mTOR signaling pathway	http://www.kegg.jp/kegg-bin/show_pathway?mmu04150/29869%09yellow/64930%09yellow/11652%09yellow/16367%09yellow/245670%09yellow/30955%09yellow/13685%09yellow/12283%09yellow/19744%09yellow/13684%09yellow/22339%09yellow/56716%09yellow/26987%09yellow/75705%09yellow/18708%09yellow/74370%09yellow/15251%09yellow/19211%09yellow/56717%09yellow/74747%09yellow/18707%09yellow/23797%09yellow/16000%09yellow/787…	38	2198	61	7763	2.22128	29869;64930;11652;16367;245670;30955;13685;12283;19744;13684;22339;56716;26987;75705;18708;74370;15251;19211;56717;74747;18707;23797;16000;78757;109880;67071;105787;72508;74769;108079;18607;54170;20111;52187;18710;68441;26413;18751	Ulk2;Tsc1;Akt2;Irs1;Rragb;Pik3cg;Eif4ebp1;Cab39;Rheb;Eif4e;Vegfa;Mlst8;Eif4e2;Eif4b;Pik3r1;Rptor;Hif1a;Pten;Mtor;Ddit4;Pik3cd;Akt3;Igf1;Rictor;Braf;Rps6ka6;Prkaa1;Rps6kb1;Pik3cb;Prkaa2;Pdpk1;Rragc;Rps6ka1;Rragd;Pik3r3;Rraga;Mapk1;Prkcb	mmu-miR-711;mmu-miR-423-5p;mmu-miR-335-3p;mmu-miR-290a-5p;mmu-miR-466c-5p;mmu-miR-345-3p;mmu-miR-466g;mmu-miR-686;mmu-miR-669f-3p;mmu-miR-883a-5p;mmu-miR-743b-3p;mmu-miR-125a-5p;mmu-miR-680;mmu-miR-125a-3p;mmu-miR-882;mmu-miR-423-3p;mmu-miR-1190;mmu-miR-466a-5p;mmu-miR-129-5p;mmu-miR-466i-3p;mmu-miR-582-5p;mmu-miR-296-3p;mmu-miR-871-5p;mmu-miR-760-3p;mmu-miR-207;mmu-miR-450b-3p;mmu-miR-292a-5p;mm…	0.000163619	3.78617	0.00153257
path:mmu04713	Circadian entrainment	http://www.kegg.jp/kegg-bin/show_pathway?mmu04713/14706%09yellow/18626%09yellow/16521%09yellow/16438%09yellow/14800%09yellow/20192%09yellow/11512%09yellow/14678%09yellow/14708%09yellow/14697%09yellow/12291%09yellow/14799%09yellow/224129%09yellow/14812%09yellow/14814%09yellow/11517%09yellow/14683%09yellow/239556%09yellow/20191%09yellow/12315%09yellow/18795%09yellow/14810%09yellow/19108%09yellow/14…	53	2198	99	7763	1.9128	14706;18626;16521;16438;14800;20192;11512;14678;14708;14697;12291;14799;224129;14812;14814;11517;14683;239556;20191;12315;18795;14810;19108;14802;16522;18749;12322;12325;53623;11513;14688;14696;14677;54195;18627;18796;14700;14704;14702;12313;108058;12289;19092;14681;14679;234889;26413;19416;18628;18751;14701;14281;14682	Gng4;Per1;Kcnj5;Itpr1;Gria2;Ryr3;Adcy6;Gnai2;Gng7;Gnb5;Cacna1g;Gria1;Adcy5;Grin2b;Grin2d;Adcyap1r1;Gnas;Cacna1i;Ryr2;Calm3;Plcb1;Grin1;Prkx;Gria4;Kcnj6;Prkacb;Camk2a;Camk2g;Gria3;Adcy7;Gnb1;Gnb4;Gnai1;Gucy1b3;Per2;Plcb2;Gng10;Gng3;Gng2;Calm1;Camk2d;Cacna1d;Prkg2;Gnao1;Gnai3;Gucy1a2;Mapk1;Rasd1;Per3;Prkcb;Gng12;Fos;Gnaq	mmu-miR-711;mmu-miR-423-5p;mmu-miR-466c-5p;mmu-miR-345-3p;mmu-miR-770-5p;mmu-miR-686;mmu-miR-669f-3p;mmu-miR-883a-5p;mmu-miR-743b-3p;mmu-miR-291b-3p;mmu-miR-680;mmu-miR-770-3p;mmu-miR-125a-3p;mmu-miR-882;mmu-miR-423-3p;mmu-miR-1190;mmu-miR-340-5p;mmu-miR-362-5p;mmu-miR-466a-5p;mmu-miR-296-3p;mmu-miR-129-5p;mmu-miR-582-5p;mmu-miR-871-5p;mmu-miR-760-3p;mmu-miR-207;mmu-miR-292a-5p;mmu-miR-151-3p;mmu…	0.000186899	3.72839	0.00169415
path:mmu04022	cGMP-PKG signaling pathway	http://www.kegg.jp/kegg-bin/show_pathway?mmu04022/17258%09yellow/19055%09yellow/18386%09yellow/14673%09yellow/11551%09yellow/14463%09yellow/16438%09yellow/11652%09yellow/11512%09yellow/14678%09yellow/19056%09yellow/16367%09yellow/30955%09yellow/208647%09yellow/11931%09yellow/110157%09yellow/224129%09yellow/19047%09yellow/17931%09yellow/18821%09yellow/18708%09yellow/12315%09yellow/11539%09yellow/1…	80	2198	172	7763	1.667	17258;19055;18386;14673;11551;14463;16438;11652;11512;14678;19056;16367;30955;208647;11931;110157;224129;19047;17931;18821;18708;12315;11539;18795;11928;207728;16369;14886;107589;11933;18019;11938;11740;17540;110891;26395;14674;19877;17260;11937;67972;11513;11542;14677;54195;11552;18796;11909;18021;17261;19046;231991;18707;23797;12313;20807;16370;54611;67821;11848;12289;12292;74769;19092;232975;2…	Mef2a;Ppp3ca;Oprd1;Gna12;Adra2a;Gata4;Itpr1;Akt2;Adcy6;Gnai2;Ppp3cb;Irs1;Pik3cg;Creb3l2;Atp1b1;Raf1;Adcy5;Ppp1cc;Ppp1r12a;Pln;Pik3r1;Calm3;Adora1;Plcb1;Atp1a1;Pde2a;Irs3;Gtf2i;Mylk;Atp1b3;Nfatc2;Atp2a2;Slc25a5;Mrvi1;Slc8a2;Map2k1;Gna13;Rock1;Mef2c;Atp2a1;Atp2b1;Adcy7;Adora3;Gnai1;Gucy1b3;Adra2b;Plcb2;Atf2;Nfatc3;Mef2d;Ppp1cb;Creb5;Pik3cd;Akt3;Calm1;Srf;Irs4;Pde3a;Atp1b4;Rhoa;Cacna1d;Cacna1s;Pik3c…	mmu-miR-711;mmu-miR-423-5p;mmu-miR-702-3p;mmu-miR-290a-5p;mmu-miR-296-5p;mmu-miR-345-3p;mmu-miR-466g;mmu-miR-686;mmu-miR-770-5p;mmu-miR-331-5p;mmu-miR-883a-5p;mmu-miR-669f-3p;mmu-miR-680;mmu-miR-770-3p;mmu-miR-125a-3p;mmu-miR-882;mmu-miR-423-3p;mmu-miR-1190;mmu-miR-362-5p;mmu-miR-466a-5p;mmu-miR-296-3p;mmu-miR-466i-3p;mmu-miR-582-5p;mmu-miR-129-5p;mmu-miR-871-5p;mmu-miR-760-3p;mmu-miR-207;mmu-miR…	0.000202545	3.69348	0.0017786
path:mmu04660	T cell receptor signaling pathway	http://www.kegg.jp/kegg-bin/show_pathway?mmu04660/18761%09yellow/19055%09yellow/20662%09yellow/18176%09yellow/214230%09yellow/12567%09yellow/54167%09yellow/11652%09yellow/12402%09yellow/19056%09yellow/30955%09yellow/26416%09yellow/17974%09yellow/110157%09yellow/224105%09yellow/12477%09yellow/16797%09yellow/26400%09yellow/19419%09yellow/18708%09yellow/16653%09yellow/18019%09yellow/19264%09yellow/1…	55	2198	105	7763	1.87183	18761;19055;20662;18176;214230;12567;54167;11652;12402;19056;30955;26416;17974;110157;224105;12477;16797;26400;19419;18708;16653;18019;19264;18036;18479;26409;16191;16428;26395;14784;18021;240354;18707;23797;208650;12540;12504;14360;26410;16822;11848;13383;18037;74769;16818;12503;56637;18607;29857;22324;18710;26413;70584;26420;14281	Prkcq;Ppp3ca;Sos1;Nras;Pak6;Cdk4;Icos;Akt2;Cbl;Ppp3cb;Pik3cg;Mapk14;Nck2;Raf1;Pak2;Ctla4;Lat;Map2k7;Rasgrp1;Pik3r1;Kras;Nfatc2;Ptprc;Nfkbib;Pak1;Map3k7;Il5;Itk;Map2k1;Grb2;Nfatc3;Malt1;Pik3cd;Akt3;Cblb;Cdc42;Cd4;Fyn;Map3k8;Lcp2;Rhoa;Dlg1;Nfkbie;Pik3cb;Lck;Cd247;Gsk3b;Pdpk1;Mapk12;Vav1;Pik3r3;Mapk1;Pak4;Mapk9;Fos	mmu-miR-125b-5p;mmu-miR-423-5p;mmu-miR-466c-5p;mmu-miR-345-3p;mmu-miR-331-5p;mmu-miR-686;mmu-miR-883a-5p;mmu-miR-125a-5p;mmu-miR-680;mmu-miR-770-3p;mmu-miR-125a-3p;mmu-miR-882;mmu-miR-423-3p;mmu-miR-669i;mmu-miR-1190;mmu-miR-340-5p;mmu-miR-466a-5p;mmu-miR-296-3p;mmu-miR-466i-3p;mmu-miR-129-5p;mmu-miR-666-5p;mmu-miR-760-3p;mmu-miR-207;mmu-miR-324-5p;mmu-miR-450b-3p;mmu-miR-339-5p;mmu-miR-292a-5p;m…	0.000217405	3.66273	0.00180671
path:mmu04012	ErbB signaling pathway	http://www.kegg.jp/kegg-bin/show_pathway?mmu04012/20662%09yellow/18176%09yellow/11836%09yellow/214230%09yellow/11652%09yellow/12402%09yellow/271849%09yellow/30955%09yellow/14083%09yellow/13685%09yellow/17974%09yellow/110157%09yellow/83961%09yellow/224105%09yellow/20779%09yellow/26400%09yellow/18708%09yellow/16653%09yellow/15200%09yellow/11350%09yellow/18479%09yellow/26398%09yellow/12322%09yellow/…	48	2198	87	7763	1.96978	20662;18176;11836;214230;11652;12402;271849;30955;14083;13685;17974;110157;83961;224105;20779;26400;18708;16653;15200;11350;18479;26398;12322;26395;56717;12325;12928;20850;14784;26414;13712;18707;23797;12576;12929;14388;208650;108058;109880;12575;72508;74769;56637;18710;26413;18751;70584;26420	Sos1;Nras;Araf;Pak6;Akt2;Cbl;Shc4;Pik3cg;Ptk2;Eif4ebp1;Nck2;Raf1;Nrg4;Pak2;Src;Map2k7;Pik3r1;Kras;Hbegf;Abl1;Pak1;Map2k4;Camk2a;Map2k1;Mtor;Camk2g;Crk;Stat5a;Grb2;Mapk10;Elk1;Pik3cd;Akt3;Cdkn1b;Crkl;Gab1;Cblb;Camk2d;Braf;Cdkn1a;Rps6kb1;Pik3cb;Gsk3b;Pik3r3;Mapk1;Prkcb;Pak4;Mapk9	mmu-miR-423-5p;mmu-miR-702-3p;mmu-miR-466c-5p;mmu-miR-290a-5p;mmu-miR-345-3p;mmu-miR-679-5p;mmu-miR-466g;mmu-miR-686;mmu-miR-669f-3p;mmu-miR-770-5p;mmu-miR-883a-5p;mmu-miR-125a-5p;mmu-miR-680;mmu-miR-770-3p;mmu-miR-125a-3p;mmu-miR-882;mmu-miR-423-3p;mmu-miR-669i;mmu-miR-1190;mmu-miR-466a-5p;mmu-miR-296-3p;mmu-miR-466i-3p;mmu-miR-129-5p;mmu-miR-666-5p;mmu-miR-760-3p;mmu-miR-207;mmu-miR-324-5p;mmu-…	0.000218605	3.66034	0.00180671
path:mmu04141	Protein processing in endoplasmic reticulum	http://www.kegg.jp/kegg-bin/show_pathway?mmu04141/223455%09yellow/56438%09yellow/63958%09yellow/56812%09yellow/217365%09yellow/56453%09yellow/56228%09yellow/226418%09yellow/107513%09yellow/66967%09yellow/66861%09yellow/99683%09yellow/18415%09yellow/66890%09yellow/94232%09yellow/50907%09yellow/81910%09yellow/193670%09yellow/12330%09yellow/26400%09yellow/66397%09yellow/140740%09yellow/20014%09yello…	78	2198	168	7763	1.66333	223455;56438;63958;56812;217365;56453;56228;226418;107513;66967;66861;99683;18415;66890;94232;50907;81910;193670;12330;26400;66397;140740;20014;69608;18786;20338;53421;269523;67819;15482;67128;110379;216080;26408;78943;140499;77371;192193;21402;26414;13665;13418;56424;22194;116891;15502;12018;20334;14828;56550;67475;72265;110616;14827;17155;270669;74126;17156;68292;57743;26965;19359;56085;22433;2…	March6;Rbx1;Ube4b;Dnajb2;Nploc4;Mbtps1;Ube2j1;Yod1;Ssr1;Edem3;Dnajc10;Sec24b;Hspa4l;Lman2;Ubqln4;Preb;Rrbp1;Rnf185;Canx;Map2k7;Sar1b;Sec63;Rpn2;Sec24d;Plaa;Sel1l;Sec61a1;Vcp;Derl1;Hspa1l;Ube2g1;Sec13;Ube2d1;Map3k5;Ern1;Ube2j2;Sec24a;Edem1;Skp1a;Mapk10;Eif2s1;Dnajc1;Stub1;Ube2e1;Derl2;Dnaja1;Bak1;Sec23a;Hspa5;Ube2d2a;Ero1lb;Tram1;Atxn3;Pdia3;Man1a;Mbtps2;Syvn1;Man1a2;Stt3b;Sec61a2;Cul1;Rad23b;Ubql…	mmu-miR-125b-5p;mmu-miR-423-5p;mmu-miR-702-3p;mmu-miR-290a-5p;mmu-miR-296-5p;mmu-miR-345-3p;mmu-miR-679-5p;mmu-miR-770-5p;mmu-miR-686;mmu-miR-466g;mmu-miR-331-5p;mmu-miR-883a-5p;mmu-miR-743b-3p;mmu-miR-680;mmu-miR-770-3p;mmu-miR-125a-3p;mmu-miR-882;mmu-miR-1190;mmu-miR-340-5p;mmu-miR-466a-5p;mmu-miR-129-5p;mmu-miR-296-3p;mmu-miR-871-5p;mmu-miR-760-3p;mmu-miR-207;mmu-miR-324-5p;mmu-miR-450b-3p;mmu…	0.000252498	3.59774	0.0020272
path:mmu05032	Morphine addiction	http://www.kegg.jp/kegg-bin/show_pathway?mmu05032/14706%09yellow/16521%09yellow/242425%09yellow/18574%09yellow/12286%09yellow/11512%09yellow/14678%09yellow/14708%09yellow/14697%09yellow/54393%09yellow/224129%09yellow/18573%09yellow/14683%09yellow/18578%09yellow/13488%09yellow/14406%09yellow/320129%09yellow/11539%09yellow/207728%09yellow/19108%09yellow/18575%09yellow/14399%09yellow/14397%09yellow/…	50	2198	94	7763	1.89909	14706;16521;242425;18574;12286;11512;14678;14708;14697;54393;224129;18573;14683;18578;13488;14406;320129;11539;207728;19108;18575;14399;14397;16522;18749;22348;11513;14688;14696;14677;14408;14700;14704;14702;18583;54611;14681;14679;218461;14401;18390;110355;23984;14402;14394;18577;14400;18751;14395;14701	Gng4;Kcnj5;Gabbr2;Pde1b;Cacna1a;Adcy6;Gnai2;Gng7;Gnb5;Gabbr1;Adcy5;Pde1a;Gnas;Pde4b;Drd1;Gabrg2;Adrbk2;Adora1;Pde2a;Prkx;Pde1c;Gabra6;Gabra4;Kcnj6;Prkacb;Slc32a1;Adcy7;Gnb1;Gnb4;Gnai1;Gabrr1;Gng10;Gng3;Gng2;Pde7a;Pde3a;Gnao1;Gnai3;Pde8b;Gabrb2;Oprm1;Adrbk1;Pde10a;Gabrb3;Gabra1;Pde4a;Gabrb1;Prkcb;Gabra2;Gng12	mmu-miR-423-5p;mmu-miR-466c-5p;mmu-miR-296-5p;mmu-miR-345-3p;mmu-miR-679-5p;mmu-miR-466g;mmu-miR-686;mmu-miR-669f-3p;mmu-miR-883a-5p;mmu-miR-743b-3p;mmu-miR-680;mmu-miR-125a-3p;mmu-miR-882;mmu-miR-423-3p;mmu-miR-1190;mmu-miR-340-5p;mmu-miR-466a-5p;mmu-miR-129-5p;mmu-miR-296-3p;mmu-miR-582-5p;mmu-miR-466i-3p;mmu-miR-666-5p;mmu-miR-871-5p;mmu-miR-760-3p;mmu-miR-126a-5p;mmu-miR-207;mmu-miR-292a-5p;m…	0.000314485	3.5024	0.00245473
path:mmu05210	Colorectal cancer	http://www.kegg.jp/kegg-bin/show_pathway?mmu05210/11836%09yellow/12371%09yellow/11652%09yellow/30955%09yellow/72993%09yellow/110157%09yellow/17128%09yellow/21415%09yellow/13176%09yellow/18708%09yellow/16653%09yellow/19353%09yellow/26395%09yellow/12005%09yellow/12387%09yellow/26414%09yellow/16842%09yellow/21813%09yellow/18707%09yellow/23797%09yellow/109880%09yellow/11848%09yellow/13063%09yellow/11…	38	2198	64	7763	2.11633	11836;12371;11652;30955;72993;110157;17128;21415;13176;18708;16653;19353;26395;12005;12387;26414;16842;21813;18707;23797;109880;11848;13063;11799;74769;19354;56637;170758;12043;19730;11789;18710;26413;21812;21416;12443;26420;14281	Araf;Casp9;Akt2;Pik3cg;Appl1;Raf1;Smad4;Tcf7l1;Dcc;Pik3r1;Kras;Rac1;Map2k1;Axin1;Ctnnb1;Mapk10;Lef1;Tgfbr2;Pik3cd;Akt3;Braf;Rhoa;Cycs;Birc5;Pik3cb;Rac2;Gsk3b;Rac3;Bcl2;Ralgds;Apc;Pik3r3;Mapk1;Tgfbr1;Tcf7l2;Ccnd1;Mapk9;Fos	mmu-miR-423-5p;mmu-miR-702-3p;mmu-miR-466c-5p;mmu-miR-345-3p;mmu-miR-679-5p;mmu-miR-466g;mmu-miR-331-5p;mmu-miR-883a-5p;mmu-miR-680;mmu-miR-770-3p;mmu-miR-125a-3p;mmu-miR-882;mmu-miR-423-3p;mmu-miR-1190;mmu-miR-466a-5p;mmu-miR-296-3p;mmu-miR-466i-3p;mmu-miR-129-5p;mmu-miR-760-3p;mmu-miR-207;mmu-miR-151-3p;mmu-miR-291a-3p;mmu-miR-763;mmu-miR-338-5p;mmu-miR-490-3p;mmu-miR-669a-5p;mmu-miR-34b-5p;mmu…	0.000332961	3.47761	0.00251146
path:mmu05412	Arrhythmogenic right ventricular cardiomyopathy (ARVC)	http://www.kegg.jp/kegg-bin/show_pathway?mmu05412/109711%09yellow/241226%09yellow/16403%09yellow/16404%09yellow/16399%09yellow/319480%09yellow/56808%09yellow/16905%09yellow/320910%09yellow/21415%09yellow/12297%09yellow/319734%09yellow/20191%09yellow/109700%09yellow/16402%09yellow/13405%09yellow/12558%09yellow/13138%09yellow/13506%09yellow/16400%09yellow/11938%09yellow/104099%09yellow/140723%09yel…	42	2198	74	7763	2.02413	109711;241226;16403;16404;16399;319480;56808;16905;320910;21415;12297;319734;20191;109700;16402;13405;12558;13138;13506;16400;11938;104099;140723;12387;16410;16842;192897;12298;12296;13346;14609;12293;12289;12292;16416;12300;213119;24051;21416;12386;24052;11461	Actn1;Itga8;Itga6;Itga7;Itga2b;Itga11;Cacna2d2;Lmna;Itgb8;Tcf7l1;Cacnb3;Cacna2d4;Ryr2;Itga1;Itga5;Dmd;Cdh2;Dag1;Dsc2;Itga3;Atp2a2;Itga9;Cacng5;Ctnnb1;Itgav;Lef1;Itgb4;Cacnb4;Cacnb2;Des;Gja1;Cacna2d1;Cacna1d;Cacna1s;Itgb3;Cacng2;Itga10;Sgcb;Tcf7l2;Ctnna2;Sgcd;Actb	mmu-miR-125b-5p;mmu-miR-423-5p;mmu-miR-702-3p;mmu-miR-711;mmu-miR-296-5p;mmu-miR-345-3p;mmu-miR-679-5p;mmu-miR-466g;mmu-miR-331-5p;mmu-miR-770-5p;mmu-miR-883a-5p;mmu-miR-125a-5p;mmu-miR-680;mmu-miR-770-3p;mmu-miR-542-5p;mmu-miR-125a-3p;mmu-miR-882;mmu-miR-423-3p;mmu-miR-1190;mmu-miR-362-5p;mmu-miR-466a-5p;mmu-miR-129-5p;mmu-miR-296-3p;mmu-miR-466i-3p;mmu-miR-760-3p;mmu-miR-207;mmu-miR-339-5p;mmu-…	0.000339628	3.469	0.00251146
path:mmu04071	Sphingolipid signaling pathway	http://www.kegg.jp/kegg-bin/show_pathway?mmu04071/18386%09yellow/14673%09yellow/18176%09yellow/52432%09yellow/11652%09yellow/12122%09yellow/14678%09yellow/30955%09yellow/26416%09yellow/225849%09yellow/18762%09yellow/110157%09yellow/73699%09yellow/269643%09yellow/81535%09yellow/18708%09yellow/11539%09yellow/18795%09yellow/16653%09yellow/268656%09yellow/71978%09yellow/74442%09yellow/19211%09yellow/…	61	2198	124	7763	1.75849	18386;14673;18176;52432;11652;12122;14678;30955;26416;225849;18762;110157;73699;269643;81535;18708;11539;18795;16653;268656;71978;74442;19211;26931;19353;26408;26395;14674;20773;19877;230379;11542;14677;18796;20397;21770;26414;14739;18707;23797;17250;208449;14360;54447;11848;19052;26932;74769;19354;18607;14679;170758;12043;29857;18710;26413;18751;19878;26420;226849;14682	Oprd1;Gna12;Nras;Ppp2r2d;Akt2;Bid;Gnai2;Pik3cg;Mapk14;Ppp2r5b;Prkcz;Raf1;Ppp2r1b;Ppp2r2c;Sgpp1;Pik3r1;Adora1;Plcb1;Kras;Sptlc1;Ppp2r2a;Sgms2;Pten;Ppp2r5c;Rac1;Map3k5;Map2k1;Gna13;Sptlc2;Rock1;Acer2;Adora3;Gnai1;Plcb2;Sgpl1;Ppp2r5d;Mapk10;S1pr2;Pik3cd;Akt3;Abcc1;Sgms1;Fyn;Asah2;Rhoa;Ppp2ca;Ppp2r5e;Pik3cb;Rac2;Pdpk1;Gnai3;Rac3;Bcl2;Mapk12;Pik3r3;Mapk1;Prkcb;Rock2;Mapk9;Ppp2r5a;Gnaq	mmu-miR-125b-5p;mmu-miR-423-5p;mmu-miR-466c-5p;mmu-miR-702-3p;mmu-miR-345-3p;mmu-miR-466g;mmu-miR-331-5p;mmu-miR-883a-5p;mmu-miR-743b-3p;mmu-miR-125a-5p;mmu-miR-680;mmu-miR-770-3p;mmu-miR-125a-3p;mmu-miR-882;mmu-miR-423-3p;mmu-miR-1190;mmu-miR-682;mmu-miR-466a-5p;mmu-miR-296-3p;mmu-miR-466i-3p;mmu-miR-582-5p;mmu-miR-129-5p;mmu-miR-760-3p;mmu-miR-207;mmu-miR-324-5p;mmu-miR-450b-3p;mmu-miR-151-3p;m…	0.000369312	3.43261	0.00266094
path:mmu04727	GABAergic synapse	http://www.kegg.jp/kegg-bin/show_pathway?mmu04727/14706%09yellow/14415%09yellow/242425%09yellow/12286%09yellow/11512%09yellow/14678%09yellow/14708%09yellow/14697%09yellow/54393%09yellow/105727%09yellow/67760%09yellow/224129%09yellow/15114%09yellow/18195%09yellow/14406%09yellow/20779%09yellow/76257%09yellow/227120%09yellow/19108%09yellow/14399%09yellow/14397%09yellow/16522%09yellow/18749%09yellow/…	48	2198	90	7763	1.90338	14706;14415;242425;12286;11512;14678;14708;14697;54393;105727;67760;224129;15114;18195;14406;20779;76257;227120;19108;14399;14397;16522;18749;22348;11513;14688;14696;14677;57138;232333;14408;14700;14704;14702;56486;14660;12289;12292;14681;14679;14401;14402;14394;14400;18751;14417;14395;14701	Gng4;Gad1;Gabbr2;Cacna1a;Adcy6;Gnai2;Gng7;Gnb5;Gabbr1;Slc38a1;Slc38a2;Adcy5;Hap1;Nsf;Gabrg2;Src;Slc38a3;Plcl1;Prkx;Gabra6;Gabra4;Kcnj6;Prkacb;Slc32a1;Adcy7;Gnb1;Gnb4;Gnai1;Slc12a5;Slc6a1;Gabrr1;Gng10;Gng3;Gng2;Gabarap;Gls;Cacna1d;Cacna1s;Gnao1;Gnai3;Gabrb2;Gabrb3;Gabra1;Gabrb1;Prkcb;Gad2;Gabra2;Gng12	mmu-miR-711;mmu-miR-423-5p;mmu-miR-702-3p;mmu-miR-466c-5p;mmu-miR-296-5p;mmu-miR-345-3p;mmu-miR-679-5p;mmu-miR-686;mmu-miR-669f-3p;mmu-miR-883a-5p;mmu-miR-743b-3p;mmu-miR-680;mmu-miR-882;mmu-miR-423-3p;mmu-miR-1190;mmu-miR-340-5p;mmu-miR-466a-5p;mmu-miR-129-5p;mmu-miR-466i-3p;mmu-miR-296-3p;mmu-miR-582-5p;mmu-miR-871-5p;mmu-miR-126a-5p;mmu-miR-760-3p;mmu-miR-207;mmu-miR-292a-5p;mmu-miR-151-3p;mmu…	0.000392416	3.40625	0.00275673
path:mmu05202	Transcriptional misregulation in cancer	http://www.kegg.jp/kegg-bin/show_pathway?mmu05202/14011%09yellow/70122%09yellow/21417%09yellow/13876%09yellow/14083%09yellow/70439%09yellow/16825%09yellow/14048%09yellow/22431%09yellow/22290%09yellow/56458%09yellow/12394%09yellow/17187%09yellow/16001%09yellow/12053%09yellow/64144%09yellow/229593%09yellow/20683%09yellow/11908%09yellow/18514%09yellow/209446%09yellow/20471%09yellow/72949%09yellow/18…	80	2198	177	7763	1.61884	14011;70122;21417;13876;14083;70439;16825;14048;22431;22290;56458;12394;17187;16001;12053;64144;229593;20683;11908;18514;209446;20471;72949;18516;21423;15078;15902;12151;268996;20466;20474;17268;12048;53623;12444;17260;18109;140780;18627;19401;16599;17132;18854;21813;360198;18509;17095;17523;12576;15081;13714;16000;80859;12608;14009;12395;212980;53618;12575;67603;214162;18053;15446;18647;94315;15…	Etv6;Mllt3;Zeb1;Erg;Ptk2;Taf15;Ldb1;Eya1;Wt1;Uty;Foxo1;Runx1;Max;Igf1r;Bcl6;Mllt1;Golph3l;Sp1;Atf1;Pbx1;Tfe3;Six1;Ccnt2;Pbx3;Tcf3;H3f3a;Id2;Bmi1;Ss18;Sin3a;Six4;Meis1;Bcl2l1;Gria3;Ccnd2;Mef2c;Mycn;Bmp2k;Per2;Rara;Klf3;Maf;Pml;Tgfbr2;Hist1h3a;Pax7;Lyl1;Mpo;Cdkn1b;H3f3b;Elk4;Igf1;Nfkbiz;Cebpb;Etv1;Runx1t1;Slc45a3;Fut8;Cdkn1a;Dusp6;Kmt2a;Ngfr;Hpgd;Cdk14;Prcc;Hmga2;Hoxa10;Rxra;Rxrg;Itgam;Flt3;Zbtb16;…	mmu-miR-711;mmu-miR-423-5p;mmu-miR-702-3p;mmu-miR-345-3p;mmu-miR-770-5p;mmu-miR-331-5p;mmu-miR-686;mmu-miR-466g;mmu-miR-669f-3p;mmu-miR-743b-3p;mmu-miR-291b-3p;mmu-miR-680;mmu-miR-883a-5p;mmu-miR-125a-3p;mmu-miR-882;mmu-miR-423-3p;mmu-miR-804;mmu-miR-1190;mmu-miR-362-5p;mmu-miR-466a-5p;mmu-miR-129-5p;mmu-miR-466i-3p;mmu-miR-296-3p;mmu-miR-871-5p;mmu-miR-760-3p;mmu-miR-207;mmu-miR-339-5p;mmu-miR-3…	0.000404422	3.39317	0.00277177
path:mmu05220	Chronic myeloid leukemia	http://www.kegg.jp/kegg-bin/show_pathway?mmu05220/20662%09yellow/18176%09yellow/11836%09yellow/110279%09yellow/12567%09yellow/11652%09yellow/19247%09yellow/12571%09yellow/12402%09yellow/271849%09yellow/30955%09yellow/110157%09yellow/17128%09yellow/12394%09yellow/242705%09yellow/18708%09yellow/16653%09yellow/11350%09yellow/13017%09yellow/26395%09yellow/12048%09yellow/12928%09yellow/20850%09yellow/…	41	2198	73	7763	2.00234	20662;18176;11836;110279;12567;11652;19247;12571;12402;271849;30955;110157;17128;12394;242705;18708;16653;11350;13017;26395;12048;12928;20850;14013;13555;14784;21813;19645;18707;23797;12576;12929;208650;109880;12575;13016;74769;18710;26413;21812;12443	Sos1;Nras;Araf;Bcr;Cdk4;Akt2;Ptpn11;Cdk6;Cbl;Shc4;Pik3cg;Raf1;Smad4;Runx1;E2f2;Pik3r1;Kras;Abl1;Ctbp2;Map2k1;Bcl2l1;Crk;Stat5a;Mecom;E2f1;Grb2;Tgfbr2;Rb1;Pik3cd;Akt3;Cdkn1b;Crkl;Cblb;Braf;Cdkn1a;Ctbp1;Pik3cb;Pik3r3;Mapk1;Tgfbr1;Ccnd1	mmu-miR-423-5p;mmu-miR-702-3p;mmu-miR-345-3p;mmu-miR-466g;mmu-miR-669f-3p;mmu-miR-680;mmu-miR-125a-3p;mmu-miR-882;mmu-miR-423-3p;mmu-miR-669i;mmu-miR-1190;mmu-miR-296-3p;mmu-miR-466i-3p;mmu-miR-129-5p;mmu-miR-760-3p;mmu-miR-207;mmu-miR-324-5p;mmu-miR-450b-3p;mmu-miR-292a-5p;mmu-miR-362-3p;mmu-miR-151-3p;mmu-miR-763;mmu-miR-713;mmu-miR-338-5p;mmu-miR-490-3p;mmu-miR-669a-5p;mmu-miR-199a-3p;mmu-miR-…	0.000466309	3.33133	0.00311983
path:mmu05215	Prostate cancer	http://www.kegg.jp/kegg-bin/show_pathway?mmu05215/20662%09yellow/18176%09yellow/18591%09yellow/11836%09yellow/12371%09yellow/11652%09yellow/30955%09yellow/208647%09yellow/110157%09yellow/21415%09yellow/56458%09yellow/16001%09yellow/18095%09yellow/242705%09yellow/18708%09yellow/18596%09yellow/16653%09yellow/14183%09yellow/14182%09yellow/19211%09yellow/26395%09yellow/328572%09yellow/56717%09yellow/…	47	2198	89	7763	1.88404	20662;18176;18591;11836;12371;11652;30955;208647;110157;21415;56458;16001;18095;242705;18708;18596;16653;14183;14182;19211;26395;328572;56717;12387;13555;14784;16842;12448;231991;19645;18707;23797;12576;18595;16000;109880;12575;74769;12566;56637;18607;54635;12043;18710;26413;21416;12443	Sos1;Nras;Pdgfb;Araf;Casp9;Akt2;Pik3cg;Creb3l2;Raf1;Tcf7l1;Foxo1;Igf1r;Nkx3-1;E2f2;Pik3r1;Pdgfrb;Kras;Fgfr2;Fgfr1;Pten;Map2k1;Ep300;Mtor;Ctnnb1;E2f1;Grb2;Lef1;Ccne2;Creb5;Rb1;Pik3cd;Akt3;Cdkn1b;Pdgfra;Igf1;Braf;Cdkn1a;Pik3cb;Cdk2;Gsk3b;Pdpk1;Pdgfc;Bcl2;Pik3r3;Mapk1;Tcf7l2;Ccnd1	mmu-miR-423-5p;mmu-miR-702-3p;mmu-miR-466c-5p;mmu-miR-345-3p;mmu-miR-679-5p;mmu-miR-466g;mmu-miR-686;mmu-miR-669f-3p;mmu-miR-743b-3p;mmu-miR-680;mmu-miR-770-3p;mmu-miR-125a-3p;mmu-miR-882;mmu-miR-423-3p;mmu-miR-669i;mmu-miR-1190;mmu-miR-362-5p;mmu-miR-296-3p;mmu-miR-466i-3p;mmu-miR-129-5p;mmu-miR-760-3p;mmu-miR-207;mmu-miR-450b-3p;mmu-miR-362-3p;mmu-miR-151-3p;mmu-miR-763;mmu-miR-713;mmu-miR-338-…	0.000529003	3.27654	0.0033784
path:mmu05414	Dilated cardiomyopathy	http://www.kegg.jp/kegg-bin/show_pathway?mmu05414/241226%09yellow/11464%09yellow/16403%09yellow/16404%09yellow/16399%09yellow/319480%09yellow/11512%09yellow/56808%09yellow/326618%09yellow/16905%09yellow/320910%09yellow/12297%09yellow/224129%09yellow/319734%09yellow/14683%09yellow/22138%09yellow/20191%09yellow/109700%09yellow/16402%09yellow/18821%09yellow/13405%09yellow/13138%09yellow/19108%09yell…	47	2198	89	7763	1.88404	241226;11464;16403;16404;16399;319480;11512;56808;326618;16905;320910;12297;224129;319734;14683;22138;20191;109700;16402;18821;13405;13138;19108;16400;11938;104099;18749;140723;11513;22003;16410;192897;59069;16000;12298;12296;13346;22004;12293;12289;12292;16416;12300;213119;24051;24052;11461	Itga8;Actc1;Itga6;Itga7;Itga2b;Itga11;Adcy6;Cacna2d2;Tpm4;Lmna;Itgb8;Cacnb3;Adcy5;Cacna2d4;Gnas;Ttn;Ryr2;Itga1;Itga5;Pln;Dmd;Dag1;Prkx;Itga3;Atp2a2;Itga9;Prkacb;Cacng5;Adcy7;Tpm1;Itgav;Itgb4;Tpm3;Igf1;Cacnb4;Cacnb2;Des;Tpm2;Cacna2d1;Cacna1d;Cacna1s;Itgb3;Cacng2;Itga10;Sgcb;Sgcd;Actb	mmu-miR-125b-5p;mmu-miR-423-5p;mmu-miR-702-3p;mmu-miR-711;mmu-miR-296-5p;mmu-miR-345-3p;mmu-miR-679-5p;mmu-miR-466g;mmu-miR-331-5p;mmu-miR-686;mmu-miR-770-5p;mmu-miR-883a-5p;mmu-miR-743b-3p;mmu-miR-125a-5p;mmu-miR-680;mmu-miR-770-3p;mmu-miR-542-5p;mmu-miR-125a-3p;mmu-miR-882;mmu-miR-423-3p;mmu-miR-1190;mmu-miR-340-5p;mmu-miR-362-5p;mmu-miR-466a-5p;mmu-miR-296-3p;mmu-miR-129-5p;mmu-miR-466i-3p;mmu…	0.000529003	3.27654	0.0033784
path:mmu05231	Choline metabolism in cancer	http://www.kegg.jp/kegg-bin/show_pathway?mmu05231/20662%09yellow/18176%09yellow/18591%09yellow/12660%09yellow/64930%09yellow/320127%09yellow/11652%09yellow/30955%09yellow/13685%09yellow/19744%09yellow/110157%09yellow/73178%09yellow/20683%09yellow/67916%09yellow/100434%09yellow/18708%09yellow/18596%09yellow/242259%09yellow/16653%09yellow/236899%09yellow/15251%09yellow/19353%09yellow/245880%09yello…	51	2198	101	7763	1.80202	20662;18176;18591;12660;64930;320127;11652;30955;13685;19744;110157;73178;20683;67916;100434;18708;18596;242259;16653;236899;15251;19353;245880;212862;18777;74182;26395;56717;68682;14784;13026;56077;26414;104418;13139;18707;23797;18595;72508;74769;19354;18607;54635;242687;170758;19730;18710;26413;18751;26420;14281	Sos1;Nras;Pdgfb;Chka;Tsc1;Dgki;Akt2;Pik3cg;Eif4ebp1;Rheb;Raf1;Wasl;Sp1;Ppap2b;Slc44a1;Pik3r1;Pdgfrb;Slc44a5;Kras;Pcyt1b;Hif1a;Rac1;Wasf3;Chpt1;Lypla1;Gpcpd1;Map2k1;Mtor;Slc44a2;Grb2;Pcyt1a;Dgke;Mapk10;Dgkz;Dgka;Pik3cd;Akt3;Pdgfra;Rps6kb1;Pik3cb;Rac2;Pdpk1;Pdgfc;Wasf2;Rac3;Ralgds;Pik3r3;Mapk1;Prkcb;Mapk9;Fos	mmu-miR-423-5p;mmu-miR-702-3p;mmu-miR-466c-5p;mmu-miR-290a-5p;mmu-miR-345-3p;mmu-miR-770-5p;mmu-miR-686;mmu-miR-466g;mmu-miR-883a-5p;mmu-miR-125a-5p;mmu-miR-680;mmu-miR-770-3p;mmu-miR-125a-3p;mmu-miR-882;mmu-miR-423-3p;mmu-miR-669i;mmu-miR-1190;mmu-miR-340-5p;mmu-miR-466a-5p;mmu-miR-296-3p;mmu-miR-466i-3p;mmu-miR-129-5p;mmu-miR-666-5p;mmu-miR-760-3p;mmu-miR-207;mmu-miR-339-5p;mmu-miR-450b-3p;mmu-…	0.000689337	3.16157	0.00430453
path:mmu05214	Glioma	http://www.kegg.jp/kegg-bin/show_pathway?mmu05214/20662%09yellow/18176%09yellow/18591%09yellow/11836%09yellow/12567%09yellow/11652%09yellow/12571%09yellow/271849%09yellow/30955%09yellow/110157%09yellow/16001%09yellow/242705%09yellow/18708%09yellow/18596%09yellow/12315%09yellow/16653%09yellow/19211%09yellow/12322%09yellow/26395%09yellow/56717%09yellow/12325%09yellow/13555%09yellow/14784%09yellow/1…	37	2198	65	7763	2.02774	20662;18176;18591;11836;12567;11652;12571;271849;30955;110157;16001;242705;18708;18596;12315;16653;19211;12322;26395;56717;12325;13555;14784;19645;18707;23797;12313;18595;16000;108058;109880;12575;74769;18710;26413;18751;12443	Sos1;Nras;Pdgfb;Araf;Cdk4;Akt2;Cdk6;Shc4;Pik3cg;Raf1;Igf1r;E2f2;Pik3r1;Pdgfrb;Calm3;Kras;Pten;Camk2a;Map2k1;Mtor;Camk2g;E2f1;Grb2;Rb1;Pik3cd;Akt3;Calm1;Pdgfra;Igf1;Camk2d;Braf;Cdkn1a;Pik3cb;Pik3r3;Mapk1;Prkcb;Ccnd1	mmu-miR-423-5p;mmu-miR-702-3p;mmu-miR-345-3p;mmu-miR-770-5p;mmu-miR-686;mmu-miR-743b-3p;mmu-miR-680;mmu-miR-125a-3p;mmu-miR-882;mmu-miR-423-3p;mmu-miR-669i;mmu-miR-1190;mmu-miR-466a-5p;mmu-miR-296-3p;mmu-miR-466i-3p;mmu-miR-129-5p;mmu-miR-760-3p;mmu-miR-207;mmu-miR-450b-3p;mmu-miR-292a-5p;mmu-miR-362-3p;mmu-miR-151-3p;mmu-miR-763;mmu-miR-713;mmu-miR-291a-3p;mmu-miR-338-5p;mmu-miR-669a-5p;mmu-miR-…	0.00071688	3.14455	0.0043792
path:mmu04724	Glutamatergic synapse	http://www.kegg.jp/kegg-bin/show_pathway?mmu04724/19055%09yellow/14706%09yellow/16438%09yellow/108071%09yellow/14800%09yellow/12286%09yellow/11512%09yellow/14678%09yellow/19056%09yellow/14708%09yellow/14697%09yellow/105727%09yellow/14799%09yellow/67760%09yellow/224129%09yellow/14812%09yellow/14814%09yellow/14683%09yellow/170483%09yellow/76257%09yellow/320129%09yellow/18795%09yellow/14810%09yellow…	56	2198	116	7763	1.72346	19055;14706;16438;108071;14800;12286;11512;14678;19056;14708;14697;105727;14799;67760;224129;14812;14814;14683;170483;76257;320129;18795;14810;19108;14802;18749;53623;26558;20510;11513;14688;14696;14677;18796;14700;14704;14702;14660;26556;72961;12289;20512;14823;108069;14681;216227;14679;14816;110355;26413;14807;18751;14701;140919;14806;14682	Ppp3ca;Gng4;Itpr1;Grm5;Gria2;Cacna1a;Adcy6;Gnai2;Ppp3cb;Gng7;Gnb5;Slc38a1;Gria1;Slc38a2;Adcy5;Grin2b;Grin2d;Gnas;Grin3b;Slc38a3;Adrbk2;Plcb1;Grin1;Prkx;Gria4;Prkacb;Gria3;Homer3;Slc1a1;Adcy7;Gnb1;Gnb4;Gnai1;Plcb2;Gng10;Gng3;Gng2;Gls;Homer1;Slc17a7;Cacna1d;Slc1a3;Grm8;Grm3;Gnao1;Slc17a8;Gnai3;Grm1;Adrbk1;Mapk1;Grik3;Prkcb;Gng12;Slc17a6;Grik2;Gnaq	mmu-miR-711;mmu-miR-466c-5p;mmu-miR-423-5p;mmu-miR-345-3p;mmu-miR-770-5p;mmu-miR-686;mmu-miR-883a-5p;mmu-miR-743b-3p;mmu-miR-680;mmu-miR-770-3p;mmu-miR-125a-3p;mmu-miR-882;mmu-miR-423-3p;mmu-miR-1190;mmu-miR-340-5p;mmu-miR-362-5p;mmu-miR-466a-5p;mmu-miR-129-5p;mmu-miR-296-3p;mmu-miR-582-5p;mmu-miR-871-5p;mmu-miR-760-3p;mmu-miR-207;mmu-miR-339-5p;mmu-miR-292a-5p;mmu-miR-151-3p;mmu-miR-763;mmu-miR-…	0.000888176	3.0515	0.00520779
path:mmu05410	Hypertrophic cardiomyopathy (HCM)	http://www.kegg.jp/kegg-bin/show_pathway?mmu05410/241226%09yellow/11464%09yellow/16403%09yellow/16404%09yellow/16399%09yellow/319480%09yellow/56808%09yellow/326618%09yellow/16905%09yellow/320910%09yellow/12297%09yellow/319734%09yellow/22138%09yellow/20191%09yellow/109700%09yellow/16402%09yellow/13405%09yellow/13138%09yellow/16400%09yellow/11938%09yellow/104099%09yellow/11421%09yellow/108097%09yel…	44	2198	84	7763	1.86738	241226;11464;16403;16404;16399;319480;56808;326618;16905;320910;12297;319734;22138;20191;109700;16402;13405;13138;16400;11938;104099;11421;108097;140723;22003;16410;192897;59069;16000;12298;12296;13346;22004;12293;12289;105787;12292;16416;108079;12300;213119;24051;24052;11461	Itga8;Actc1;Itga6;Itga7;Itga2b;Itga11;Cacna2d2;Tpm4;Lmna;Itgb8;Cacnb3;Cacna2d4;Ttn;Ryr2;Itga1;Itga5;Dmd;Dag1;Itga3;Atp2a2;Itga9;Ace;Prkab2;Cacng5;Tpm1;Itgav;Itgb4;Tpm3;Igf1;Cacnb4;Cacnb2;Des;Tpm2;Cacna2d1;Cacna1d;Prkaa1;Cacna1s;Itgb3;Prkaa2;Cacng2;Itga10;Sgcb;Sgcd;Actb	mmu-miR-125b-5p;mmu-miR-423-5p;mmu-miR-702-3p;mmu-miR-711;mmu-miR-296-5p;mmu-miR-345-3p;mmu-miR-679-5p;mmu-miR-466g;mmu-miR-331-5p;mmu-miR-770-5p;mmu-miR-686;mmu-miR-883a-5p;mmu-miR-743b-3p;mmu-miR-125a-5p;mmu-miR-680;mmu-miR-770-3p;mmu-miR-542-5p;mmu-miR-125a-3p;mmu-miR-882;mmu-miR-1190;mmu-miR-340-5p;mmu-miR-362-5p;mmu-miR-466a-5p;mmu-miR-296-3p;mmu-miR-129-5p;mmu-miR-466i-3p;mmu-miR-760-3p;mmu…	0.000889587	3.05081	0.00520779
path:mmu04725	Cholinergic synapse	http://www.kegg.jp/kegg-bin/show_pathway?mmu04725/14706%09yellow/18176%09yellow/16438%09yellow/12286%09yellow/11652%09yellow/11512%09yellow/14678%09yellow/30955%09yellow/208647%09yellow/14708%09yellow/14697%09yellow/108015%09yellow/224129%09yellow/11438%09yellow/18708%09yellow/18795%09yellow/16653%09yellow/19108%09yellow/16522%09yellow/18749%09yellow/12326%09yellow/12322%09yellow/26395%09yellow/1…	55	2198	114	7763	1.72203	14706;18176;16438;12286;11652;11512;14678;30955;208647;14708;14697;108015;224129;11438;18708;18795;16653;19108;16522;18749;12326;12322;26395;12325;11513;14688;14696;14677;18796;14700;14704;14702;231991;12671;16536;18707;23797;108058;16520;16518;14360;12289;12292;16515;74769;211480;14681;14679;12043;18710;26413;18751;14701;14281;14682	Gng4;Nras;Itpr1;Cacna1a;Akt2;Adcy6;Gnai2;Pik3cg;Creb3l2;Gng7;Gnb5;Chrnb4;Adcy5;Chrna4;Pik3r1;Plcb1;Kras;Prkx;Kcnj6;Prkacb;Camk4;Camk2a;Map2k1;Camk2g;Adcy7;Gnb1;Gnb4;Gnai1;Plcb2;Gng10;Gng3;Gng2;Creb5;Chrm3;Kcnq2;Pik3cd;Akt3;Camk2d;Kcnj4;Kcnj2;Fyn;Cacna1d;Cacna1s;Kcnj12;Pik3cb;Kcnj14;Gnao1;Gnai3;Bcl2;Pik3r3;Mapk1;Prkcb;Gng12;Fos;Gnaq	mmu-miR-711;mmu-miR-423-5p;mmu-miR-702-3p;mmu-miR-345-3p;mmu-miR-679-5p;mmu-miR-770-5p;mmu-miR-686;mmu-miR-331-5p;mmu-miR-883a-5p;mmu-miR-743b-3p;mmu-miR-680;mmu-miR-770-3p;mmu-miR-542-5p;mmu-miR-125a-3p;mmu-miR-882;mmu-miR-423-3p;mmu-miR-1190;mmu-miR-340-5p;mmu-miR-362-5p;mmu-miR-466a-5p;mmu-miR-129-5p;mmu-miR-466i-3p;mmu-miR-296-3p;mmu-miR-582-5p;mmu-miR-871-5p;mmu-miR-760-3p;mmu-miR-207;mmu-mi…	0.000993559	3.00281	0.00569776
path:mmu05222	Small cell lung cancer	http://www.kegg.jp/kegg-bin/show_pathway?mmu05222/22034%09yellow/16403%09yellow/12829%09yellow/16399%09yellow/12567%09yellow/14268%09yellow/12371%09yellow/11652%09yellow/12571%09yellow/30955%09yellow/14083%09yellow/22032%09yellow/17187%09yellow/242705%09yellow/12828%09yellow/226519%09yellow/18708%09yellow/16400%09yellow/19211%09yellow/22031%09yellow/23928%09yellow/27401%09yellow/218772%09yellow/1…	44	2198	85	7763	1.84517	22034;16403;12829;16399;12567;14268;12371;11652;12571;30955;14083;22032;17187;242705;12828;226519;18708;16400;19211;22031;23928;27401;218772;16782;12048;11783;13555;16410;12448;19645;18707;23797;12576;12826;11798;12830;13063;74769;12566;20181;12043;20183;18710;12443	Traf6;Itga6;Col4a4;Itga2b;Cdk4;Fn1;Casp9;Akt2;Cdk6;Pik3cg;Ptk2;Traf4;Max;E2f2;Col4a3;Lamc1;Pik3r1;Itga3;Pten;Traf3;Lamc3;Skp2;Rarb;Lamc2;Bcl2l1;Apaf1;E2f1;Itgav;Ccne2;Rb1;Pik3cd;Akt3;Cdkn1b;Col4a1;Xiap;Col4a5;Cycs;Pik3cb;Cdk2;Rxra;Bcl2;Rxrg;Pik3r3;Ccnd1	mmu-miR-423-5p;mmu-miR-702-3p;mmu-miR-296-5p;mmu-miR-345-3p;mmu-miR-679-5p;mmu-miR-770-5p;mmu-miR-331-5p;mmu-miR-466g;mmu-miR-669f-3p;mmu-miR-883a-5p;mmu-miR-743b-3p;mmu-miR-125a-5p;mmu-miR-686;mmu-miR-770-3p;mmu-miR-542-5p;mmu-miR-125a-3p;mmu-miR-680;mmu-miR-882;mmu-miR-423-3p;mmu-miR-1190;mmu-miR-362-5p;mmu-miR-296-3p;mmu-miR-466i-3p;mmu-miR-129-5p;mmu-miR-760-3p;mmu-miR-207;mmu-miR-339-5p;mmu-…	0.00106691	2.97187	0.00582824
path:mmu04720	Long-term potentiation	http://www.kegg.jp/kegg-bin/show_pathway?mmu04720/19055%09yellow/18176%09yellow/11836%09yellow/16438%09yellow/108071%09yellow/14800%09yellow/19056%09yellow/58200%09yellow/110157%09yellow/14799%09yellow/14812%09yellow/19047%09yellow/14814%09yellow/12315%09yellow/18795%09yellow/16653%09yellow/14810%09yellow/19108%09yellow/215449%09yellow/18749%09yellow/12326%09yellow/12322%09yellow/26395%09yellow/3…	37	2198	67	7763	1.9667	19055;18176;11836;16438;108071;14800;19056;58200;110157;14799;14812;19047;14814;12315;18795;16653;14810;19108;215449;18749;12326;12322;26395;328572;12325;18796;19046;12313;108058;109880;67071;109905;14816;20111;26413;18751;14682	Ppp3ca;Nras;Araf;Itpr1;Grm5;Gria2;Ppp3cb;Ppp1r1a;Raf1;Gria1;Grin2b;Ppp1cc;Grin2d;Calm3;Plcb1;Kras;Grin1;Prkx;Rap1b;Prkacb;Camk4;Camk2a;Map2k1;Ep300;Camk2g;Plcb2;Ppp1cb;Calm1;Camk2d;Braf;Rps6ka6;Rap1a;Grm1;Rps6ka1;Mapk1;Prkcb;Gnaq	mmu-miR-466c-5p;mmu-miR-423-5p;mmu-miR-290a-5p;mmu-miR-345-3p;mmu-miR-679-5p;mmu-miR-770-5p;mmu-miR-686;mmu-miR-883a-5p;mmu-miR-125a-5p;mmu-miR-680;mmu-miR-770-3p;mmu-miR-125a-3p;mmu-miR-882;mmu-miR-1190;mmu-miR-362-5p;mmu-miR-466a-5p;mmu-miR-296-3p;mmu-miR-129-5p;mmu-miR-871-5p;mmu-miR-760-3p;mmu-miR-207;mmu-miR-450b-3p;mmu-miR-292a-5p;mmu-miR-362-3p;mmu-miR-151-3p;mmu-miR-763;mmu-miR-713;mmu-mi…	0.00108665	2.96391	0.00582824
path:mmu05221	Acute myeloid leukemia	http://www.kegg.jp/kegg-bin/show_pathway?mmu05221/20662%09yellow/18176%09yellow/11836%09yellow/11652%09yellow/30955%09yellow/13685%09yellow/110157%09yellow/21415%09yellow/12394%09yellow/18708%09yellow/16653%09yellow/19015%09yellow/26395%09yellow/56717%09yellow/20850%09yellow/14784%09yellow/19401%09yellow/16842%09yellow/18854%09yellow/18707%09yellow/23797%09yellow/109880%09yellow/12395%09yellow/72…	33	2198	57	7763	2.06068	20662;18176;11836;11652;30955;13685;110157;21415;12394;18708;16653;19015;26395;56717;20850;14784;19401;16842;18854;18707;23797;109880;12395;72508;74769;20848;14255;18710;26413;16590;235320;21416;12443	Sos1;Nras;Araf;Akt2;Pik3cg;Eif4ebp1;Raf1;Tcf7l1;Runx1;Pik3r1;Kras;Ppard;Map2k1;Mtor;Stat5a;Grb2;Rara;Lef1;Pml;Pik3cd;Akt3;Braf;Runx1t1;Rps6kb1;Pik3cb;Stat3;Flt3;Pik3r3;Mapk1;Kit;Zbtb16;Tcf7l2;Ccnd1	mmu-miR-423-5p;mmu-miR-466c-5p;mmu-miR-290a-5p;mmu-miR-702-3p;mmu-miR-345-3p;mmu-miR-679-5p;mmu-miR-466g;mmu-miR-686;mmu-miR-125a-5p;mmu-miR-680;mmu-miR-125a-3p;mmu-miR-882;mmu-miR-423-3p;mmu-miR-669i;mmu-miR-1190;mmu-miR-466a-5p;mmu-miR-296-3p;mmu-miR-129-5p;mmu-miR-466i-3p;mmu-miR-760-3p;mmu-miR-207;mmu-miR-324-5p;mmu-miR-450b-3p;mmu-miR-292a-5p;mmu-miR-151-3p;mmu-miR-763;mmu-miR-713;mmu-miR-33…	0.00109856	2.95918	0.00582824
path:mmu04721	Synaptic vesicle cycle	http://www.kegg.jp/kegg-bin/show_pathway?mmu04721/12286%09yellow/66144%09yellow/12757%09yellow/103967%09yellow/22318%09yellow/11964%09yellow/11773%09yellow/56216%09yellow/13429%09yellow/235415%09yellow/18195%09yellow/74325%09yellow/20910%09yellow/12890%09yellow/20908%09yellow/11974%09yellow/19339%09yellow/20979%09yellow/232910%09yellow/22348%09yellow/110935%09yellow/11771%09yellow/22249%09yellow/…	35	2198	62	7763	2.00987	12286;66144;12757;103967;22318;11964;11773;56216;13429;235415;18195;74325;20910;12890;20908;11974;19339;20979;232910;22348;110935;11771;22249;72961;20614;214084;71770;11972;216227;13852;20907;11984;66290;67300;140919	Cacna1a;Atp6v1f;Clta;Dnm3;Vamp2;Atp6v1a;Ap2m1;Stx1b;Dnm1;Cplx3;Nsf;Cltb;Stxbp1;Cplx2;Stx3;Atp6v0e;Rab3a;Syt1;Ap2s1;Slc32a1;Atp6v1b1;Ap2a1;Unc13b;Slc17a7;Snap25;Slc18a2;Ap2b1;Atp6v0d1;Slc17a8;Stx2;Stx1a;Atp6v0c;Atp6v1g1;Cltc;Slc17a6	mmu-miR-423-5p;mmu-miR-702-3p;mmu-miR-296-5p;mmu-miR-679-5p;mmu-miR-770-5p;mmu-miR-331-5p;mmu-miR-686;mmu-miR-669f-3p;mmu-miR-883a-5p;mmu-miR-466g;mmu-miR-770-3p;mmu-miR-125a-3p;mmu-miR-882;mmu-miR-669i;mmu-miR-1190;mmu-miR-362-5p;mmu-miR-682;mmu-miR-466a-5p;mmu-miR-129-5p;mmu-miR-296-3p;mmu-miR-466i-3p;mmu-miR-207;mmu-miR-324-5p;mmu-miR-450b-3p;mmu-miR-362-3p;mmu-miR-763;mmu-miR-338-5p;mmu-miR-6…	0.00109928	2.95889	0.00582824
path:mmu04915	Estrogen signaling pathway	http://www.kegg.jp/kegg-bin/show_pathway?mmu04915/20662%09yellow/18176%09yellow/16521%09yellow/242425%09yellow/16438%09yellow/11652%09yellow/11512%09yellow/271849%09yellow/14678%09yellow/30955%09yellow/208647%09yellow/54393%09yellow/13983%09yellow/110157%09yellow/224129%09yellow/14683%09yellow/20779%09yellow/20683%09yellow/18708%09yellow/12315%09yellow/18795%09yellow/16653%09yellow/15200%09yellow…	49	2198	99	7763	1.76514	20662;18176;16521;242425;16438;11652;11512;271849;14678;30955;208647;54393;13983;110157;224129;14683;20779;20683;18708;12315;18795;16653;15200;19108;16522;14228;18749;15482;13982;26395;11513;14677;14784;18796;11909;231991;18707;23797;12313;74769;14681;14679;14816;18390;18710;26413;15512;14281;14682	Sos1;Nras;Kcnj5;Gabbr2;Itpr1;Akt2;Adcy6;Shc4;Gnai2;Pik3cg;Creb3l2;Gabbr1;Esr2;Raf1;Adcy5;Gnas;Src;Sp1;Pik3r1;Calm3;Plcb1;Kras;Hbegf;Prkx;Kcnj6;Fkbp4;Prkacb;Hspa1l;Esr1;Map2k1;Adcy7;Gnai1;Grb2;Plcb2;Atf2;Creb5;Pik3cd;Akt3;Calm1;Pik3cb;Gnao1;Gnai3;Grm1;Oprm1;Pik3r3;Mapk1;Hspa2;Fos;Gnaq	mmu-miR-423-5p;mmu-miR-702-3p;mmu-miR-296-5p;mmu-miR-345-3p;mmu-miR-679-5p;mmu-miR-686;mmu-miR-883a-5p;mmu-miR-680;mmu-miR-770-3p;mmu-miR-125a-3p;mmu-miR-882;mmu-miR-423-3p;mmu-miR-669i;mmu-miR-1190;mmu-miR-362-5p;mmu-miR-682;mmu-miR-296-3p;mmu-miR-466i-3p;mmu-miR-582-5p;mmu-miR-129-5p;mmu-miR-666-5p;mmu-miR-760-3p;mmu-miR-207;mmu-miR-450b-3p;mmu-miR-292a-5p;mmu-miR-151-3p;mmu-miR-763;mmu-miR-713…	0.00120746	2.91813	0.00628329
path:mmu04730	Long-term depression	http://www.kegg.jp/kegg-bin/show_pathway?mmu04730/14673%09yellow/18176%09yellow/17096%09yellow/11836%09yellow/16438%09yellow/14800%09yellow/12286%09yellow/14678%09yellow/110157%09yellow/14799%09yellow/73699%09yellow/16001%09yellow/14683%09yellow/18795%09yellow/12918%09yellow/16653%09yellow/26395%09yellow/14674%09yellow/53623%09yellow/14677%09yellow/54195%09yellow/18796%09yellow/16000%09yellow/109…	34	2198	61	7763	1.98379	14673;18176;17096;11836;16438;14800;12286;14678;110157;14799;73699;16001;14683;18795;12918;16653;26395;14674;53623;14677;54195;18796;16000;109880;19052;12921;19092;14681;14679;14816;234889;26413;18751;14682	Gna12;Nras;Lyn;Araf;Itpr1;Gria2;Cacna1a;Gnai2;Raf1;Gria1;Ppp2r1b;Igf1r;Gnas;Plcb1;Crh;Kras;Map2k1;Gna13;Gria3;Gnai1;Gucy1b3;Plcb2;Igf1;Braf;Ppp2ca;Crhr1;Prkg2;Gnao1;Gnai3;Grm1;Gucy1a2;Mapk1;Prkcb;Gnaq	mmu-miR-466c-5p;mmu-miR-345-3p;mmu-miR-770-5p;mmu-miR-686;mmu-miR-669f-3p;mmu-miR-883a-5p;mmu-miR-680;mmu-miR-125a-3p;mmu-miR-882;mmu-miR-1190;mmu-miR-362-5p;mmu-miR-466a-5p;mmu-miR-129-5p;mmu-miR-296-3p;mmu-miR-582-5p;mmu-miR-871-5p;mmu-miR-760-3p;mmu-miR-207;mmu-miR-450b-3p;mmu-miR-292a-5p;mmu-miR-151-3p;mmu-miR-763;mmu-miR-713;mmu-miR-338-5p;mmu-miR-501-3p;mmu-miR-34b-5p;mmu-miR-199a-3p;mmu-mi…	0.00151029	2.82094	0.00762832
path:mmu05223	Non-small cell lung cancer	http://www.kegg.jp/kegg-bin/show_pathway?mmu05223/20662%09yellow/18176%09yellow/11836%09yellow/12567%09yellow/12371%09yellow/11652%09yellow/12571%09yellow/30955%09yellow/58231%09yellow/110157%09yellow/242705%09yellow/18708%09yellow/16653%09yellow/78798%09yellow/26395%09yellow/218772%09yellow/13555%09yellow/14784%09yellow/54354%09yellow/19645%09yellow/18707%09yellow/23797%09yellow/109880%09yellow/…	32	2198	56	7763	2.03324	20662;18176;11836;12567;12371;11652;12571;30955;58231;110157;242705;18708;16653;78798;26395;218772;13555;14784;54354;19645;18707;23797;109880;56289;74769;18607;20181;20183;18710;26413;18751;12443	Sos1;Nras;Araf;Cdk4;Casp9;Akt2;Cdk6;Pik3cg;Stk4;Raf1;E2f2;Pik3r1;Kras;Eml4;Map2k1;Rarb;E2f1;Grb2;Rassf5;Rb1;Pik3cd;Akt3;Braf;Rassf1;Pik3cb;Pdpk1;Rxra;Rxrg;Pik3r3;Mapk1;Prkcb;Ccnd1	mmu-miR-423-5p;mmu-miR-702-3p;mmu-miR-345-3p;mmu-miR-679-5p;mmu-miR-770-5p;mmu-miR-686;mmu-miR-680;mmu-miR-125a-3p;mmu-miR-882;mmu-miR-423-3p;mmu-miR-669i;mmu-miR-1190;mmu-miR-466a-5p;mmu-miR-296-3p;mmu-miR-466i-3p;mmu-miR-129-5p;mmu-miR-760-3p;mmu-miR-207;mmu-miR-339-5p;mmu-miR-450b-3p;mmu-miR-362-3p;mmu-miR-151-3p;mmu-miR-763;mmu-miR-713;mmu-miR-338-5p;mmu-miR-669a-5p;mmu-miR-34b-5p;mmu-miR-199…	0.00152024	2.81809	0.00762832
path:mmu05213	Endometrial cancer	http://www.kegg.jp/kegg-bin/show_pathway?mmu05213/20662%09yellow/18176%09yellow/11836%09yellow/12371%09yellow/11652%09yellow/30955%09yellow/12550%09yellow/110157%09yellow/21415%09yellow/18708%09yellow/16653%09yellow/19211%09yellow/26395%09yellow/12005%09yellow/12387%09yellow/14784%09yellow/16842%09yellow/13712%09yellow/18707%09yellow/23797%09yellow/109880%09yellow/74769%09yellow/56637%09yellow/18…	30	2198	52	7763	2.05196	20662;18176;11836;12371;11652;30955;12550;110157;21415;18708;16653;19211;26395;12005;12387;14784;16842;13712;18707;23797;109880;74769;56637;18607;11789;18710;26413;21416;12443;12386	Sos1;Nras;Araf;Casp9;Akt2;Pik3cg;Cdh1;Raf1;Tcf7l1;Pik3r1;Kras;Pten;Map2k1;Axin1;Ctnnb1;Grb2;Lef1;Elk1;Pik3cd;Akt3;Braf;Pik3cb;Gsk3b;Pdpk1;Apc;Pik3r3;Mapk1;Tcf7l2;Ccnd1;Ctnna2	mmu-miR-423-5p;mmu-miR-702-3p;mmu-miR-290a-5p;mmu-miR-466c-5p;mmu-miR-345-3p;mmu-miR-679-5p;mmu-miR-686;mmu-miR-883a-5p;mmu-miR-743b-3p;mmu-miR-680;mmu-miR-770-3p;mmu-miR-125a-3p;mmu-miR-882;mmu-miR-423-3p;mmu-miR-669i;mmu-miR-1190;mmu-miR-296-3p;mmu-miR-466i-3p;mmu-miR-129-5p;mmu-miR-760-3p;mmu-miR-207;mmu-miR-450b-3p;mmu-miR-292a-5p;mmu-miR-151-3p;mmu-miR-763;mmu-miR-713;mmu-miR-338-5p;mmu-miR-…	0.00188514	2.72466	0.00929341
path:mmu04070	Phosphatidylinositol signaling system	http://www.kegg.jp/kegg-bin/show_pathway?mmu04070/219135%09yellow/16438%09yellow/320127%09yellow/227399%09yellow/74596%09yellow/30955%09yellow/117150%09yellow/110911%09yellow/18704%09yellow/18718%09yellow/27399%09yellow/72519%09yellow/18708%09yellow/12315%09yellow/18795%09yellow/67073%09yellow/75678%09yellow/84095%09yellow/269180%09yellow/320634%09yellow/19211%09yellow/212111%09yellow/18711%09yel…	47	2198	97	7763	1.72685	219135;16438;320127;227399;74596;30955;117150;110911;18704;18718;27399;72519;18708;12315;18795;67073;75678;84095;269180;320634;19211;212111;18711;76500;18796;56077;104418;13139;74302;18707;12313;72469;16331;170749;77116;217837;74769;108083;69718;74055;320404;242291;97287;18710;233011;18751;54384	Mtmr6;Itpr1;Dgki;Ppip5k2;Cds1;Pik3cg;Pip4k2c;Cds2;Pik3c2a;Pip4k2a;Ip6k1;Tmem55a;Pik3r1;Calm3;Plcb1;Pi4k2b;Ippk;Pi4k2a;Inpp4a;Ocrl;Pten;Inpp5a;Pikfyve;Ip6k2;Plcb2;Dgke;Dgkz;Dgka;Mtmr3;Pik3cd;Calm1;Plcd3;Inpp5d;Mtmr4;Mtmr2;Itpk1;Pik3cb;Pip4k2b;Ipmk;Plce1;Itpkb;Impad1;Mtmr14;Pik3r3;Itpkc;Prkcb;Mtmr7	mmu-miR-125b-5p;mmu-miR-423-5p;mmu-miR-345-3p;mmu-miR-679-5p;mmu-miR-466g;mmu-miR-669f-3p;mmu-miR-291b-3p;mmu-miR-743b-3p;mmu-miR-125a-5p;mmu-miR-680;mmu-miR-770-3p;mmu-miR-125a-3p;mmu-miR-882;mmu-miR-423-3p;mmu-miR-1190;mmu-miR-340-5p;mmu-miR-362-5p;mmu-miR-466a-5p;mmu-miR-296-3p;mmu-miR-466i-3p;mmu-miR-129-5p;mmu-miR-871-5p;mmu-miR-666-5p;mmu-miR-760-3p;mmu-miR-207;mmu-miR-324-5p;mmu-miR-292a-5…	0.00208964	2.67993	0.010124
path:mmu04710	Circadian rhythm	http://www.kegg.jp/kegg-bin/show_pathway?mmu04710/18626%09yellow/56438%09yellow/217166%09yellow/103583%09yellow/12234%09yellow/12753%09yellow/19885%09yellow/27373%09yellow/108097%09yellow/225998%09yellow/18627%09yellow/21402%09yellow/12953%09yellow/11865%09yellow/105787%09yellow/26965%09yellow/108079%09yellow/12952%09yellow/18628%09yellow/18143%09yellow/50789%09yellow	21	2198	31	7763	2.40597	18626;56438;217166;103583;12234;12753;19885;27373;108097;225998;18627;21402;12953;11865;105787;26965;108079;12952;18628;18143;50789	Per1;Rbx1;Nr1d1;Fbxw11;Btrc;Clock;Rorc;Csnk1e;Prkab2;Rorb;Per2;Skp1a;Cry2;Arntl;Prkaa1;Cul1;Prkaa2;Cry1;Per3;Npas2;Fbxl3	mmu-miR-335-3p;mmu-miR-423-5p;mmu-miR-679-5p;mmu-miR-770-5p;mmu-miR-686;mmu-miR-883a-5p;mmu-miR-291b-3p;mmu-miR-770-3p;mmu-miR-882;mmu-miR-129-5p;mmu-miR-582-5p;mmu-miR-466i-3p;mmu-miR-760-3p;mmu-miR-207;mmu-miR-362-3p;mmu-miR-291a-3p;mmu-miR-763;mmu-miR-669a-5p;mmu-miR-34b-5p;mmu-miR-199a-3p;mmu-miR-291a-5p;mmu-miR-804;mmu-miR-687;mmu-miR-212-3p;mmu-miR-297b-5p;mmu-miR-466j;mmu-miR-466f-3p;mmu-m…	0.00220308	2.65697	0.0104926
path:mmu05212	Pancreatic cancer	http://www.kegg.jp/kegg-bin/show_pathway?mmu05212/11836%09yellow/12567%09yellow/12371%09yellow/11652%09yellow/12571%09yellow/30955%09yellow/110157%09yellow/17128%09yellow/22339%09yellow/56044%09yellow/242705%09yellow/18708%09yellow/16653%09yellow/19353%09yellow/26395%09yellow/12048%09yellow/13555%09yellow/26414%09yellow/73341%09yellow/21813%09yellow/19645%09yellow/18707%09yellow/23797%09yellow/12…	35	2198	66	7763	1.88707	11836;12567;12371;11652;12571;30955;110157;17128;22339;56044;242705;18708;16653;19353;26395;12048;13555;26414;73341;21813;19645;18707;23797;12540;109880;74769;19354;20848;170758;19730;18710;26413;21812;12443;26420	Araf;Cdk4;Casp9;Akt2;Cdk6;Pik3cg;Raf1;Smad4;Vegfa;Rala;E2f2;Pik3r1;Kras;Rac1;Map2k1;Bcl2l1;E2f1;Mapk10;Arhgef6;Tgfbr2;Rb1;Pik3cd;Akt3;Cdc42;Braf;Pik3cb;Rac2;Stat3;Rac3;Ralgds;Pik3r3;Mapk1;Tgfbr1;Ccnd1;Mapk9	mmu-miR-423-5p;mmu-miR-702-3p;mmu-miR-345-3p;mmu-miR-679-5p;mmu-miR-466g;mmu-miR-669f-3p;mmu-miR-883a-5p;mmu-miR-680;mmu-miR-770-3p;mmu-miR-125a-3p;mmu-miR-882;mmu-miR-423-3p;mmu-miR-1190;mmu-miR-340-5p;mmu-miR-466a-5p;mmu-miR-296-3p;mmu-miR-466i-3p;mmu-miR-129-5p;mmu-miR-760-3p;mmu-miR-207;mmu-miR-362-3p;mmu-miR-151-3p;mmu-miR-763;mmu-miR-338-5p;mmu-miR-490-3p;mmu-miR-669a-5p;mmu-miR-199a-3p;mmu…	0.00244568	2.6116	0.011454
path:mmu04971	Gastric acid secretion	http://www.kegg.jp/kegg-bin/show_pathway?mmu04971/16438%09yellow/11512%09yellow/14678%09yellow/22350%09yellow/16526%09yellow/12638%09yellow/11931%09yellow/224129%09yellow/14683%09yellow/12315%09yellow/18795%09yellow/11928%09yellow/19108%09yellow/107589%09yellow/11933%09yellow/18749%09yellow/12322%09yellow/20535%09yellow/12325%09yellow/11513%09yellow/20544%09yellow/246133%09yellow/14677%09yellow/1…	38	2198	74	7763	1.82797	16438;11512;14678;22350;16526;12638;11931;224129;14683;12315;18795;11928;19108;107589;11933;18749;12322;20535;12325;11513;20544;246133;14677;18796;16513;12671;12313;108058;16518;67821;232975;14679;16517;208890;18751;11461;228785;14682	Itpr1;Adcy6;Gnai2;Ezr;Kcnk2;Cftr;Atp1b1;Adcy5;Gnas;Calm3;Plcb1;Atp1a1;Prkx;Mylk;Atp1b3;Prkacb;Camk2a;Slc4a2;Camk2g;Adcy7;Slc9a1;Kcne2;Gnai1;Plcb2;Kcnj10;Chrm3;Calm1;Camk2d;Kcnj2;Atp1b4;Atp1a3;Gnai3;Kcnj16;Slc26a7;Prkcb;Actb;Mylk2;Gnaq	mmu-miR-423-5p;mmu-miR-296-5p;mmu-miR-345-3p;mmu-miR-770-5p;mmu-miR-686;mmu-miR-883a-5p;mmu-miR-680;mmu-miR-770-3p;mmu-miR-542-5p;mmu-miR-882;mmu-miR-423-3p;mmu-miR-1190;mmu-miR-362-5p;mmu-miR-466a-5p;mmu-miR-582-5p;mmu-miR-466i-3p;mmu-miR-129-5p;mmu-miR-760-3p;mmu-miR-207;mmu-miR-339-5p;mmu-miR-324-5p;mmu-miR-292a-5p;mmu-miR-151-3p;mmu-miR-763;mmu-miR-713;mmu-miR-338-5p;mmu-miR-291a-3p;mmu-miR-5…	0.00251353	2.59972	0.0114585
path:mmu04350	TGF-beta signaling pathway	http://www.kegg.jp/kegg-bin/show_pathway?mmu04350/320202%09yellow/56438%09yellow/12667%09yellow/11480%09yellow/12166%09yellow/17128%09yellow/12167%09yellow/73699%09yellow/269275%09yellow/11477%09yellow/20683%09yellow/16324%09yellow/15902%09yellow/328572%09yellow/19877%09yellow/11479%09yellow/12159%09yellow/21402%09yellow/12162%09yellow/21825%09yellow/17130%09yellow/21813%09yellow/268977%09yellow/…	41	2198	82	7763	1.78048	320202;56438;12667;11480;12166;17128;12167;73699;269275;11477;20683;16324;15902;328572;19877;11479;12159;21402;12162;21825;17130;21813;268977;17131;11848;19052;72508;12156;104394;75788;26965;17129;12164;12168;14563;26413;14313;21812;13590;218441;17125	Lefty2;Rbx1;Chrd;Acvr2a;Bmpr1a;Smad4;Bmpr1b;Ppp2r1b;Acvr1c;Acvr1;Sp1;Inhbb;Id2;Ep300;Rock1;Acvr1b;Bmp4;Skp1a;Bmp7;Thbs1;Smad6;Tgfbr2;Ltbp1;Smad7;Rhoa;Ppp2ca;Rps6kb1;Bmp2;E2f4;Smurf1;Cul1;Smad5;Bmp8b;Bmpr2;Gdf5;Mapk1;Fst;Tgfbr1;Lefty1;Zfyve16;Smad1	mmu-miR-466c-5p;mmu-miR-423-5p;mmu-miR-290a-5p;mmu-miR-345-3p;mmu-miR-770-5p;mmu-miR-466g;mmu-miR-669f-3p;mmu-miR-883a-5p;mmu-miR-743b-3p;mmu-miR-291b-3p;mmu-miR-770-3p;mmu-miR-125a-3p;mmu-miR-882;mmu-miR-1190;mmu-miR-682;mmu-miR-142a-5p;mmu-miR-466a-5p;mmu-miR-129-5p;mmu-miR-466i-3p;mmu-miR-760-3p;mmu-miR-207;mmu-miR-324-5p;mmu-miR-339-5p;mmu-miR-292a-5p;mmu-miR-291a-3p;mmu-miR-713;mmu-miR-763;m…	0.00252822	2.59718	0.0114585
path:mmu04114	Oocyte meiosis	http://www.kegg.jp/kegg-bin/show_pathway?mmu04114/19055%09yellow/20878%09yellow/56438%09yellow/103583%09yellow/16438%09yellow/11512%09yellow/12234%09yellow/12877%09yellow/19056%09yellow/13006%09yellow/225849%09yellow/56150%09yellow/22628%09yellow/73699%09yellow/224129%09yellow/16001%09yellow/19047%09yellow/66156%09yellow/12315%09yellow/208922%09yellow/19108%09yellow/22630%09yellow/26931%09yellow/…	53	2198	115	7763	1.64323	19055;20878;56438;103583;16438;11512;12234;12877;19056;13006;225849;56150;22628;73699;224129;16001;19047;66156;12315;208922;19108;22630;26931;18749;12322;26395;68999;54401;12325;52563;11513;21402;21770;12448;19046;22629;20874;12313;16000;108058;217232;231207;18817;19052;67071;26932;12566;26965;29857;20111;26413;18667;226849	Ppp3ca;Aurka;Rbx1;Fbxw11;Itpr1;Adcy6;Btrc;Cpeb1;Ppp3cb;Smc3;Ppp2r5b;Mad2l1;Ywhag;Ppp2r1b;Adcy5;Igf1r;Ppp1cc;Anapc11;Calm3;Cpeb3;Prkx;Ywhaq;Ppp2r5c;Prkacb;Camk2a;Map2k1;Anapc10;Ywhab;Camk2g;Cdc23;Adcy7;Skp1a;Ppp2r5d;Ccne2;Ppp1cb;Ywhah;Slk;Calm1;Igf1;Camk2d;Cdc27;Cpeb2;Plk1;Ppp2ca;Rps6ka6;Ppp2r5e;Cdk2;Cul1;Mapk12;Rps6ka1;Mapk1;Pgr;Ppp2r5a	mmu-miR-125b-5p;mmu-miR-423-5p;mmu-miR-466c-5p;mmu-miR-290a-5p;mmu-miR-335-3p;mmu-miR-345-3p;mmu-miR-679-5p;mmu-miR-770-5p;mmu-miR-686;mmu-miR-883a-5p;mmu-miR-125a-5p;mmu-miR-680;mmu-miR-770-3p;mmu-miR-125a-3p;mmu-miR-882;mmu-miR-423-3p;mmu-miR-1190;mmu-miR-362-5p;mmu-miR-466a-5p;mmu-miR-129-5p;mmu-miR-466i-3p;mmu-miR-582-5p;mmu-miR-296-3p;mmu-miR-760-3p;mmu-miR-207;mmu-miR-324-5p;mmu-miR-450b-3p…	0.00261426	2.58265	0.0115566
path:mmu05031	Amphetamine addiction	http://www.kegg.jp/kegg-bin/show_pathway?mmu05031/19055%09yellow/14800%09yellow/19056%09yellow/208647%09yellow/11838%09yellow/93759%09yellow/14799%09yellow/224129%09yellow/19049%09yellow/14812%09yellow/19047%09yellow/14814%09yellow/14683%09yellow/13488%09yellow/170483%09yellow/12315%09yellow/14810%09yellow/19108%09yellow/14802%09yellow/18749%09yellow/12326%09yellow/12322%09yellow/12325%09yellow/5…	36	2198	69	7763	1.85673	19055;14800;19056;208647;11838;93759;14799;224129;19049;14812;19047;14814;14683;13488;170483;12315;14810;19108;14802;18749;12326;12322;12325;53623;11909;19046;231991;12313;17161;108058;214084;12289;20907;18751;14282;14281	Ppp3ca;Gria2;Ppp3cb;Creb3l2;Arc;Sirt1;Gria1;Adcy5;Ppp1r1b;Grin2b;Ppp1cc;Grin2d;Gnas;Drd1;Grin3b;Calm3;Grin1;Prkx;Gria4;Prkacb;Camk4;Camk2a;Camk2g;Gria3;Atf2;Ppp1cb;Creb5;Calm1;Maoa;Camk2d;Slc18a2;Cacna1d;Stx1a;Prkcb;Fosb;Fos	mmu-miR-711;mmu-miR-466c-5p;mmu-miR-423-5p;mmu-miR-345-3p;mmu-miR-679-5p;mmu-miR-770-5p;mmu-miR-686;mmu-miR-466g;mmu-miR-883a-5p;mmu-miR-770-3p;mmu-miR-125a-3p;mmu-miR-882;mmu-miR-423-3p;mmu-miR-1190;mmu-miR-466a-5p;mmu-miR-296-3p;mmu-miR-129-5p;mmu-miR-466i-3p;mmu-miR-871-5p;mmu-miR-760-3p;mmu-miR-207;mmu-miR-450b-3p;mmu-miR-292a-5p;mmu-miR-763;mmu-miR-713;mmu-miR-338-5p;mmu-miR-291a-3p;mmu-miR-…	0.00263211	2.5797	0.0115566
path:mmu04916	Melanogenesis	http://www.kegg.jp/kegg-bin/show_pathway?mmu04916/18176%09yellow/11512%09yellow/22418%09yellow/22421%09yellow/14678%09yellow/208647%09yellow/216795%09yellow/110157%09yellow/21415%09yellow/224129%09yellow/14683%09yellow/22414%09yellow/12315%09yellow/18795%09yellow/17342%09yellow/16653%09yellow/19108%09yellow/18749%09yellow/12322%09yellow/26395%09yellow/328572%09yellow/12325%09yellow/22411%09yellow…	47	2198	100	7763	1.67439	18176;11512;22418;22421;14678;208647;216795;110157;21415;224129;14683;22414;12315;18795;17342;16653;19108;18749;12322;26395;328572;12325;22411;12387;22415;11513;14677;18796;16842;17199;12313;14369;108058;22419;14367;14366;56637;14681;14679;17311;22408;26413;16590;13618;18751;21416;14682	Nras;Adcy6;Wnt5a;Wnt7a;Gnai2;Creb3l2;Wnt9a;Raf1;Tcf7l1;Adcy5;Gnas;Wnt2b;Calm3;Plcb1;Mitf;Kras;Prkx;Prkacb;Camk2a;Map2k1;Ep300;Camk2g;Wnt11;Ctnnb1;Wnt3;Adcy7;Gnai1;Plcb2;Lef1;Mc1r;Calm1;Fzd7;Camk2d;Wnt5b;Fzd5;Fzd4;Gsk3b;Gnao1;Gnai3;Kitl;Wnt1;Mapk1;Kit;Ednrb;Prkcb;Tcf7l2;Gnaq	mmu-miR-423-5p;mmu-miR-702-3p;mmu-miR-290a-5p;mmu-miR-466c-5p;mmu-miR-345-3p;mmu-miR-679-5p;mmu-miR-770-5p;mmu-miR-686;mmu-miR-669f-3p;mmu-miR-883a-5p;mmu-miR-743b-3p;mmu-miR-680;mmu-miR-770-3p;mmu-miR-882;mmu-miR-423-3p;mmu-miR-1190;mmu-miR-466a-5p;mmu-miR-296-3p;mmu-miR-466i-3p;mmu-miR-582-5p;mmu-miR-129-5p;mmu-miR-760-3p;mmu-miR-207;mmu-miR-339-5p;mmu-miR-450b-3p;mmu-miR-292a-5p;mmu-miR-151-3p…	0.00330982	2.4802	0.0143086
path:mmu04917	Prolactin signaling pathway	http://www.kegg.jp/kegg-bin/show_pathway?mmu04917/20662%09yellow/12702%09yellow/21934%09yellow/18176%09yellow/13711%09yellow/11652%09yellow/271849%09yellow/30955%09yellow/26416%09yellow/13983%09yellow/110157%09yellow/20779%09yellow/18708%09yellow/16653%09yellow/21943%09yellow/54607%09yellow/13982%09yellow/26395%09yellow/12444%09yellow/20850%09yellow/14784%09yellow/16866%09yellow/26414%09yellow/18…	37	2198	74	7763	1.77904	20662;12702;21934;18176;13711;11652;271849;30955;26416;13983;110157;20779;18708;16653;21943;54607;13982;26395;12444;20850;14784;16866;26414;18707;23797;74769;56637;16362;20848;216233;29857;56468;18710;26413;12443;26420;14281	Sos1;Socs3;Tnfrsf11a;Nras;Elf5;Akt2;Shc4;Pik3cg;Mapk14;Esr2;Raf1;Src;Pik3r1;Kras;Tnfsf11;Socs6;Esr1;Map2k1;Ccnd2;Stat5a;Grb2;Lhb;Mapk10;Pik3cd;Akt3;Pik3cb;Gsk3b;Irf1;Stat3;Socs2;Mapk12;Socs5;Pik3r3;Mapk1;Ccnd1;Mapk9;Fos	mmu-miR-125b-5p;mmu-miR-423-5p;mmu-miR-702-3p;mmu-miR-466c-5p;mmu-miR-345-3p;mmu-miR-466g;mmu-miR-883a-5p;mmu-miR-125a-5p;mmu-miR-680;mmu-miR-882;mmu-miR-423-3p;mmu-miR-669i;mmu-miR-1190;mmu-miR-682;mmu-miR-466a-5p;mmu-miR-296-3p;mmu-miR-466i-3p;mmu-miR-129-5p;mmu-miR-760-3p;mmu-miR-207;mmu-miR-324-5p;mmu-miR-450b-3p;mmu-miR-151-3p;mmu-miR-763;mmu-miR-713;mmu-miR-669a-5p;mmu-miR-199a-3p;mmu-miR-5…	0.00399001	2.39903	0.0169878
path:mmu04924	Renin secretion	http://www.kegg.jp/kegg-bin/show_pathway?mmu04924/19055%09yellow/18574%09yellow/16438%09yellow/11512%09yellow/14678%09yellow/19056%09yellow/224129%09yellow/18573%09yellow/109305%09yellow/11517%09yellow/14683%09yellow/12315%09yellow/11539%09yellow/18795%09yellow/19108%09yellow/18575%09yellow/18749%09yellow/11421%09yellow/11516%09yellow/13030%09yellow/14677%09yellow/54195%09yellow/18796%09yellow/12…	36	2198	72	7763	1.77868	19055;18574;16438;11512;14678;19056;224129;18573;109305;11517;14683;12315;11539;18795;19108;18575;18749;11421;11516;13030;14677;54195;18796;12313;16518;54611;12289;12292;19092;14679;19217;16531;234889;11826;14682;11555	Ppp3ca;Pde1b;Itpr1;Adcy6;Gnai2;Ppp3cb;Adcy5;Pde1a;Orai1;Adcyap1r1;Gnas;Calm3;Adora1;Plcb1;Prkx;Pde1c;Prkacb;Ace;Adcyap1;Ctsb;Gnai1;Gucy1b3;Plcb2;Calm1;Kcnj2;Pde3a;Cacna1d;Cacna1s;Prkg2;Gnai3;Ptger2;Kcnma1;Gucy1a2;Aqp1;Gnaq;Adrb2	mmu-miR-711;mmu-miR-423-5p;mmu-miR-466c-5p;mmu-miR-345-3p;mmu-miR-466g;mmu-miR-686;mmu-miR-669f-3p;mmu-miR-883a-5p;mmu-miR-680;mmu-miR-125a-3p;mmu-miR-882;mmu-miR-423-3p;mmu-miR-1190;mmu-miR-362-5p;mmu-miR-466a-5p;mmu-miR-296-3p;mmu-miR-466i-3p;mmu-miR-129-5p;mmu-miR-582-5p;mmu-miR-871-5p;mmu-miR-760-3p;mmu-miR-207;mmu-miR-339-5p;mmu-miR-292a-5p;mmu-miR-151-3p;mmu-miR-763;mmu-miR-291a-3p;mmu-miR-…	0.00447437	2.34927	0.0187656
path:mmu04912	GnRH signaling pathway	http://www.kegg.jp/kegg-bin/show_pathway?mmu04912/20662%09yellow/18176%09yellow/16438%09yellow/11512%09yellow/26416%09yellow/110157%09yellow/26406%09yellow/224129%09yellow/26405%09yellow/14683%09yellow/20779%09yellow/26400%09yellow/12315%09yellow/18795%09yellow/16653%09yellow/15200%09yellow/19108%09yellow/18749%09yellow/26398%09yellow/12322%09yellow/26395%09yellow/26407%09yellow/12325%09yellow/11…	42	2198	89	7763	1.6797	20662;18176;16438;11512;26416;110157;26406;224129;26405;14683;20779;26400;12315;18795;16653;15200;19108;18749;26398;12322;26395;26407;12325;11513;14784;18796;16866;26414;13712;12313;12540;108058;26401;17387;12289;12292;26399;29857;26413;18751;26420;14682	Sos1;Nras;Itpr1;Adcy6;Mapk14;Raf1;Map3k3;Adcy5;Map3k2;Gnas;Src;Map2k7;Calm3;Plcb1;Kras;Hbegf;Prkx;Prkacb;Map2k4;Camk2a;Map2k1;Map3k4;Camk2g;Adcy7;Grb2;Plcb2;Lhb;Mapk10;Elk1;Calm1;Cdc42;Camk2d;Map3k1;Mmp14;Cacna1d;Cacna1s;Map2k6;Mapk12;Mapk1;Prkcb;Mapk9;Gnaq	mmu-miR-711;mmu-miR-423-5p;mmu-miR-702-3p;mmu-miR-290a-5p;mmu-miR-125b-5p;mmu-miR-345-3p;mmu-miR-679-5p;mmu-miR-466g;mmu-miR-686;mmu-miR-770-5p;mmu-miR-883a-5p;mmu-miR-125a-5p;mmu-miR-680;mmu-miR-770-3p;mmu-miR-882;mmu-miR-423-3p;mmu-miR-669i;mmu-miR-1190;mmu-miR-340-5p;mmu-miR-362-5p;mmu-miR-466a-5p;mmu-miR-296-3p;mmu-miR-466i-3p;mmu-miR-129-5p;mmu-miR-666-5p;mmu-miR-760-3p;mmu-miR-207;mmu-miR-4…	0.00501255	2.29994	0.0204134
path:mmu04914	Progesterone-mediated oocyte maturation	http://www.kegg.jp/kegg-bin/show_pathway?mmu04914/12530%09yellow/11836%09yellow/11652%09yellow/11512%09yellow/14678%09yellow/12877%09yellow/30955%09yellow/26416%09yellow/56150%09yellow/110157%09yellow/12531%09yellow/224129%09yellow/16001%09yellow/66156%09yellow/18708%09yellow/208922%09yellow/16653%09yellow/19108%09yellow/18749%09yellow/26395%09yellow/68999%09yellow/52563%09yellow/11513%09yellow/1…	42	2198	89	7763	1.6797	12530;11836;11652;11512;14678;12877;30955;26416;56150;110157;12531;224129;16001;66156;18708;208922;16653;19108;18749;26395;68999;52563;11513;14677;26414;18707;23797;16000;109880;217232;231207;18817;67071;74769;12566;14679;29857;20111;18710;26413;18667;26420	Cdc25a;Araf;Akt2;Adcy6;Gnai2;Cpeb1;Pik3cg;Mapk14;Mad2l1;Raf1;Cdc25b;Adcy5;Igf1r;Anapc11;Pik3r1;Cpeb3;Kras;Prkx;Prkacb;Map2k1;Anapc10;Cdc23;Adcy7;Gnai1;Mapk10;Pik3cd;Akt3;Igf1;Braf;Cdc27;Cpeb2;Plk1;Rps6ka6;Pik3cb;Cdk2;Gnai3;Mapk12;Rps6ka1;Pik3r3;Mapk1;Pgr;Mapk9	mmu-miR-125b-5p;mmu-miR-423-5p;mmu-miR-290a-5p;mmu-miR-345-3p;mmu-miR-679-5p;mmu-miR-770-5p;mmu-miR-686;mmu-miR-466g;mmu-miR-883a-5p;mmu-miR-125a-5p;mmu-miR-680;mmu-miR-125a-3p;mmu-miR-882;mmu-miR-423-3p;mmu-miR-1190;mmu-miR-362-5p;mmu-miR-466a-5p;mmu-miR-296-3p;mmu-miR-466i-3p;mmu-miR-129-5p;mmu-miR-582-5p;mmu-miR-760-3p;mmu-miR-207;mmu-miR-292a-5p;mmu-miR-362-3p;mmu-miR-151-3p;mmu-miR-763;mmu-m…	0.00501255	2.29994	0.0204134
path:mmu05161	Hepatitis B	http://www.kegg.jp/kegg-bin/show_pathway?mmu05161/18176%09yellow/228607%09yellow/225471%09yellow/12567%09yellow/12371%09yellow/11652%09yellow/12571%09yellow/13654%09yellow/30955%09yellow/208647%09yellow/110157%09yellow/17128%09yellow/56489%09yellow/242705%09yellow/20779%09yellow/18708%09yellow/117149%09yellow/14082%09yellow/16653%09yellow/22630%09yellow/18019%09yellow/19211%09yellow/26398%09yello…	62	2198	146	7763	1.51433	18176;228607;225471;12567;12371;11652;12571;13654;30955;208647;110157;17128;56489;242705;20779;18708;117149;14082;16653;22630;18019;19211;26398;26395;328572;54401;230073;20850;11783;13555;14784;20852;11909;18021;26414;12448;13712;231991;19645;18707;23797;12576;54131;12575;15975;26401;18538;13063;11799;74769;12566;20848;12043;13205;18710;26413;21812;18751;12443;26420;14103;14281	Nras;Mavs;Ticam2;Cdk4;Casp9;Akt2;Cdk6;Egr2;Pik3cg;Creb3l2;Raf1;Smad4;Ikbke;E2f2;Src;Pik3r1;Tirap;Fadd;Kras;Ywhaq;Nfatc2;Pten;Map2k4;Map2k1;Ep300;Ywhab;Ddx58;Stat5a;Apaf1;E2f1;Grb2;Stat6;Atf2;Nfatc3;Mapk10;Ccne2;Elk1;Creb5;Rb1;Pik3cd;Akt3;Cdkn1b;Irf3;Cdkn1a;Ifnar1;Map3k1;Pcna;Cycs;Birc5;Pik3cb;Cdk2;Stat3;Bcl2;Ddx3x;Pik3r3;Mapk1;Tgfbr1;Prkcb;Ccnd1;Mapk9;Fasl;Fos	mmu-miR-423-5p;mmu-miR-702-3p;mmu-miR-290a-5p;mmu-miR-345-3p;mmu-miR-679-5p;mmu-miR-466g;mmu-miR-686;mmu-miR-669f-3p;mmu-miR-331-5p;mmu-miR-883a-5p;mmu-miR-743b-3p;mmu-miR-680;mmu-miR-770-3p;mmu-miR-125a-3p;mmu-miR-882;mmu-miR-423-3p;mmu-miR-1190;mmu-miR-362-5p;mmu-miR-466a-5p;mmu-miR-296-3p;mmu-miR-466i-3p;mmu-miR-129-5p;mmu-miR-666-5p;mmu-miR-760-3p;mmu-miR-207;mmu-miR-339-5p;mmu-miR-450b-3p;mm…	0.00522796	2.28167	0.0209865
path:mmu04320	Dorso-ventral axis formation	http://www.kegg.jp/kegg-bin/show_pathway?mmu04320/14011%09yellow/20662%09yellow/12877%09yellow/23871%09yellow/57749%09yellow/18128%09yellow/208922%09yellow/16653%09yellow/18132%09yellow/18129%09yellow/26395%09yellow/68166%09yellow/14784%09yellow/18131%09yellow/57746%09yellow/231207%09yellow/26413%09yellow	17	2198	25	7763	2.41258	14011;20662;12877;23871;57749;18128;208922;16653;18132;18129;26395;68166;14784;18131;57746;231207;26413	Etv6;Sos1;Cpeb1;Ets1;Piwil1;Notch1;Cpeb3;Kras;Notch4;Notch2;Map2k1;Spire1;Grb2;Notch3;Piwil2;Cpeb2;Mapk1	mmu-miR-702-3p;mmu-miR-345-3p;mmu-miR-679-5p;mmu-miR-680;mmu-miR-882;mmu-miR-669i;mmu-miR-1190;mmu-miR-129-5p;mmu-miR-466i-3p;mmu-miR-296-3p;mmu-miR-760-3p;mmu-miR-339-5p;mmu-miR-151-3p;mmu-miR-763;mmu-miR-713;mmu-miR-34b-5p;mmu-miR-540-3p;mmu-miR-188-5p;mmu-miR-1191a;mmu-miR-467g;mmu-miR-212-3p;mmu-miR-297b-5p;mmu-miR-466j;mmu-miR-466h-5p;mmu-miR-338-3p;mmu-miR-883b-5p;mmu-miR-199a-5p;mmu-miR-34…	0.00547914	2.26129	0.021685
path:mmu05033	Nicotine addiction	http://www.kegg.jp/kegg-bin/show_pathway?mmu05033/14800%09yellow/12286%09yellow/14799%09yellow/14812%09yellow/14814%09yellow/11438%09yellow/170483%09yellow/14406%09yellow/14810%09yellow/14399%09yellow/14397%09yellow/14802%09yellow/22348%09yellow/53623%09yellow/14408%09yellow/72961%09yellow/216227%09yellow/14401%09yellow/14402%09yellow/14394%09yellow/14400%09yellow/14395%09yellow/140919%09yellow	23	2198	40	7763	2.04171	14800;12286;14799;14812;14814;11438;170483;14406;14810;14399;14397;14802;22348;53623;14408;72961;216227;14401;14402;14394;14400;14395;140919	Gria2;Cacna1a;Gria1;Grin2b;Grin2d;Chrna4;Grin3b;Gabrg2;Grin1;Gabra6;Gabra4;Gria4;Slc32a1;Gria3;Gabrr1;Slc17a7;Slc17a8;Gabrb2;Gabrb3;Gabra1;Gabrb1;Gabra2;Slc17a6	mmu-miR-466c-5p;mmu-miR-423-5p;mmu-miR-345-3p;mmu-miR-679-5p;mmu-miR-770-5p;mmu-miR-669f-3p;mmu-miR-680;mmu-miR-770-3p;mmu-miR-125a-3p;mmu-miR-882;mmu-miR-1190;mmu-miR-466a-5p;mmu-miR-129-5p;mmu-miR-296-3p;mmu-miR-466i-3p;mmu-miR-126a-5p;mmu-miR-871-5p;mmu-miR-207;mmu-miR-713;mmu-miR-338-5p;mmu-miR-34b-5p;mmu-miR-804;mmu-miR-690;mmu-miR-1187;mmu-miR-188-3p;mmu-miR-297b-5p;mmu-miR-466j;mmu-miR-466…	0.00626653	2.20297	0.0243229
path:mmu05230	Central carbon metabolism in cancer	http://www.kegg.jp/kegg-bin/show_pathway?mmu05230/18176%09yellow/11652%09yellow/30955%09yellow/19713%09yellow/110157%09yellow/18708%09yellow/18596%09yellow/16653%09yellow/14183%09yellow/15251%09yellow/50721%09yellow/14182%09yellow/19211%09yellow/26395%09yellow/18641%09yellow/56717%09yellow/18213%09yellow/18648%09yellow/68263%09yellow/18707%09yellow/14660%09yellow/18746%09yellow/23797%09yellow/141…	33	2198	66	7763	1.7776	18176;11652;30955;19713;110157;18708;18596;16653;14183;15251;50721;14182;19211;26395;18641;56717;18213;18648;68263;18707;14660;18746;23797;14184;18595;80879;74769;20525;14255;18710;26413;16590;17295	Nras;Akt2;Pik3cg;Ret;Raf1;Pik3r1;Pdgfrb;Kras;Fgfr2;Hif1a;Sirt6;Fgfr1;Pten;Map2k1;Pfkl;Mtor;Ntrk3;Pgam1;Pdhb;Pik3cd;Gls;Pkm;Akt3;Fgfr3;Pdgfra;Slc16a3;Pik3cb;Slc2a1;Flt3;Pik3r3;Mapk1;Kit;Met	mmu-miR-423-5p;mmu-miR-466c-5p;mmu-miR-345-3p;mmu-miR-331-5p;mmu-miR-883a-5p;mmu-miR-743b-3p;mmu-miR-680;mmu-miR-770-3p;mmu-miR-125a-3p;mmu-miR-882;mmu-miR-423-3p;mmu-miR-669i;mmu-miR-1190;mmu-miR-466a-5p;mmu-miR-296-3p;mmu-miR-466i-3p;mmu-miR-760-3p;mmu-miR-207;mmu-miR-450b-3p;mmu-miR-151-3p;mmu-miR-763;mmu-miR-713;mmu-miR-669a-5p;mmu-miR-363-3p;mmu-miR-34b-5p;mmu-miR-199a-3p;mmu-miR-540-3p;mmu-…	0.00631876	2.19937	0.0243229
path:mmu04666	Fc gamma R-mediated phagocytosis	http://www.kegg.jp/kegg-bin/show_pathway?mmu04666/12632%09yellow/17096%09yellow/68089%09yellow/16885%09yellow/11652%09yellow/30955%09yellow/110157%09yellow/67771%09yellow/73178%09yellow/16797%09yellow/67916%09yellow/18708%09yellow/19264%09yellow/19353%09yellow/245880%09yellow/18479%09yellow/17357%09yellow/26395%09yellow/16886%09yellow/12928%09yellow/17909%09yellow/53357%09yellow/218038%09yellow/1…	41	2198	88	7763	1.65779	12632;17096;68089;16885;11652;30955;110157;67771;73178;16797;67916;18708;19264;19353;245880;18479;17357;26395;16886;12928;17909;53357;218038;11867;17118;18707;23797;12929;12540;16331;211914;72508;74769;30948;19354;242687;11845;22324;18710;26413;18751	Cfl2;Lyn;Arpc4;Limk1;Akt2;Pik3cg;Raf1;Arpc5;Wasl;Lat;Ppap2b;Pik3r1;Ptprc;Rac1;Wasf3;Pak1;Marcksl1;Map2k1;Limk2;Crk;Myo10;Pla2g6;Amph;Arpc1b;Marcks;Pik3cd;Akt3;Crkl;Cdc42;Inpp5d;Asap2;Rps6kb1;Pik3cb;Bin1;Rac2;Wasf2;Arf6;Vav1;Pik3r3;Mapk1;Prkcb	mmu-miR-423-5p;mmu-miR-702-3p;mmu-miR-290a-5p;mmu-miR-466c-5p;mmu-miR-345-3p;mmu-miR-679-5p;mmu-miR-770-5p;mmu-miR-331-5p;mmu-miR-466g;mmu-miR-883a-5p;mmu-miR-680;mmu-miR-770-3p;mmu-miR-125a-3p;mmu-miR-882;mmu-miR-423-3p;mmu-miR-1190;mmu-miR-340-5p;mmu-miR-466a-5p;mmu-miR-296-3p;mmu-miR-466i-3p;mmu-miR-129-5p;mmu-miR-760-3p;mmu-miR-207;mmu-miR-450b-3p;mmu-miR-292a-5p;mmu-miR-151-3p;mmu-miR-763;mm…	0.00651514	2.18608	0.0247399
path:mmu04020	Calcium signaling pathway	http://www.kegg.jp/kegg-bin/show_pathway?mmu04020/19055%09yellow/18574%09yellow/16438%09yellow/108071%09yellow/12290%09yellow/12286%09yellow/20192%09yellow/19056%09yellow/15560%09yellow/12291%09yellow/14676%09yellow/18573%09yellow/109305%09yellow/14814%09yellow/14683%09yellow/239556%09yellow/13488%09yellow/20191%09yellow/102093%09yellow/18821%09yellow/269999%09yellow/19216%09yellow/15563%09yellow…	73	2198	181	7763	1.43903	19055;18574;16438;108071;12290;12286;20192;19056;15560;12291;14676;18573;109305;14814;14683;239556;13488;20191;102093;18821;269999;19216;15563;18596;12315;18795;14810;21337;19108;18575;107589;11938;228139;18749;12326;11740;20866;12322;110891;19220;12325;26361;11937;67972;11513;116873;18796;15566;12671;12313;72469;18595;108058;12289;19204;12292;15465;74055;14816;14680;320404;11941;15562;14675;1843…	Ppp3ca;Pde1b;Itpr1;Grm5;Cacna1e;Cacna1a;Ryr3;Ppp3cb;Htr2c;Cacna1g;Gna15;Pde1a;Orai1;Grin2d;Gnas;Cacna1i;Drd1;Ryr2;Phkb;Pln;Orai3;Ptger1;Htr5a;Pdgfrb;Calm3;Plcb1;Grin1;Tacr2;Prkx;Pde1c;Mylk;Atp2a2;P2rx3;Prkacb;Camk4;Slc25a5;Stim1;Camk2a;Slc8a2;Ptgfr;Camk2g;Avpr1b;Atp2a1;Atp2b1;Adcy7;Stim2;Plcb2;Htr7;Chrm3;Calm1;Plcd3;Pdgfra;Camk2d;Cacna1d;Ptafr;Cacna1s;Hrh1;Plce1;Grm1;Gnal;Itpkb;Atp2b2;Htr4;Gna14;…	mmu-miR-711;mmu-miR-423-5p;mmu-miR-702-3p;mmu-miR-296-5p;mmu-miR-345-3p;mmu-miR-679-5p;mmu-miR-466g;mmu-miR-770-5p;mmu-miR-686;mmu-miR-883a-5p;mmu-miR-680;mmu-miR-770-3p;mmu-miR-542-5p;mmu-miR-125a-3p;mmu-miR-882;mmu-miR-423-3p;mmu-miR-1190;mmu-miR-362-5p;mmu-miR-466a-5p;mmu-miR-129-5p;mmu-miR-296-3p;mmu-miR-466i-3p;mmu-miR-760-3p;mmu-miR-207;mmu-miR-324-5p;mmu-miR-450b-3p;mmu-miR-292a-5p;mmu-miR…	0.00696842	2.15687	0.0258526
path:mmu04920	Adipocytokine signaling pathway	http://www.kegg.jp/kegg-bin/show_pathway?mmu04920/18761%09yellow/12702%09yellow/21938%09yellow/20528%09yellow/11652%09yellow/19247%09yellow/16367%09yellow/19013%09yellow/109648%09yellow/18534%09yellow/16369%09yellow/12894%09yellow/74551%09yellow/18036%09yellow/56717%09yellow/16846%09yellow/108097%09yellow/19017%09yellow/26414%09yellow/68465%09yellow/23797%09yellow/94180%09yellow/16370%09yellow/21…	35	2198	72	7763	1.72847	18761;12702;21938;20528;11652;19247;16367;19013;109648;18534;16369;12894;74551;18036;56717;16846;108097;19017;26414;68465;23797;94180;16370;216739;105787;18037;108079;20848;50790;20181;20183;20525;14081;55984;26420	Prkcq;Socs3;Tnfrsf1b;Slc2a4;Akt2;Ptpn11;Irs1;Ppara;Npy;Pck1;Irs3;Cpt1a;Pck2;Nfkbib;Mtor;Lep;Prkab2;Ppargc1a;Mapk10;Adipor2;Akt3;Acsbg1;Irs4;Acsl6;Prkaa1;Nfkbie;Prkaa2;Stat3;Acsl4;Rxra;Rxrg;Slc2a1;Acsl1;Camkk1;Mapk9	mmu-miR-423-5p;mmu-miR-702-3p;mmu-miR-345-3p;mmu-miR-770-5p;mmu-miR-466g;mmu-miR-669f-3p;mmu-miR-331-5p;mmu-miR-883a-5p;mmu-miR-686;mmu-miR-680;mmu-miR-770-3p;mmu-miR-125a-3p;mmu-miR-882;mmu-miR-1190;mmu-miR-466a-5p;mmu-miR-582-5p;mmu-miR-466i-3p;mmu-miR-760-3p;mmu-miR-207;mmu-miR-339-5p;mmu-miR-291a-3p;mmu-miR-763;mmu-miR-490-3p;mmu-miR-669a-5p;mmu-miR-34b-5p;mmu-miR-540-3p;mmu-miR-532-3p;mmu-mi…	0.00699217	2.15539	0.0258526
path:mmu04530	Tight junction	http://www.kegg.jp/kegg-bin/show_pathway?mmu04530/109711%09yellow/13821%09yellow/18761%09yellow/18176%09yellow/269587%09yellow/12567%09yellow/52432%09yellow/11652%09yellow/14678%09yellow/18417%09yellow/13822%09yellow/18762%09yellow/73699%09yellow/269643%09yellow/71960%09yellow/13000%09yellow/21873%09yellow/18759%09yellow/20779%09yellow/21872%09yellow/66922%09yellow/110380%09yellow/69908%09yellow/…	59	2198	140	7763	1.50189	109711;13821;18761;18176;269587;12567;52432;11652;14678;18417;13822;18762;73699;269643;71960;13000;21873;18759;20779;21872;66922;110380;69908;16653;71978;12995;19211;20130;12740;13823;192195;17356;211446;56492;12387;12361;17883;14677;27428;23797;54419;67268;12737;12540;17532;12695;14924;11848;19052;74094;20336;14679;12738;77579;17886;50791;18751;12386;11461	Actn1;Epb4.1l1;Prkcq;Nras;Epb4.1;Cdk4;Ppp2r2d;Akt2;Gnai2;Cldn11;Epb4.1l2;Prkcz;Ppp2r1b;Ppp2r2c;Myh14;Csnk2a2;Tjp2;Prkci;Src;Tjp1;Rras2;Shroom2;Rab3b;Kras;Ppp2r2a;Csnk2a1;Pten;Rras;Cldn4;Epb4.1l3;Ash1l;Mllt4;Exoc3;Cldn18;Ctnnb1;Cask;Myh3;Gnai1;Shroom3;Akt3;Cldn6;Myl12a;Cldn1;Cdc42;Mras;Inadl;Magi1;Rhoa;Ppp2ca;Tjap1;Exoc4;Gnai3;Cldn2;Myh10;Myh9;Magi2;Prkcb;Ctnna2;Actb	mmu-miR-423-5p;mmu-miR-466c-5p;mmu-miR-702-3p;mmu-miR-290a-5p;mmu-miR-450b-5p;mmu-miR-345-3p;mmu-miR-679-5p;mmu-miR-770-5p;mmu-miR-686;mmu-miR-669f-3p;mmu-miR-883a-5p;mmu-miR-743b-3p;mmu-miR-680;mmu-miR-770-3p;mmu-miR-542-5p;mmu-miR-125a-3p;mmu-miR-882;mmu-miR-1190;mmu-miR-340-5p;mmu-miR-682;mmu-miR-466a-5p;mmu-miR-129-5p;mmu-miR-466i-3p;mmu-miR-126a-5p;mmu-miR-296-3p;mmu-miR-582-5p;mmu-miR-760-3…	0.00716404	2.14484	0.0261441
path:mmu05166	HTLV-I infection	http://www.kegg.jp/kegg-bin/show_pathway?mmu05166/19055%09yellow/12916%09yellow/103573%09yellow/18176%09yellow/18591%09yellow/110696%09yellow/19428%09yellow/60599%09yellow/12567%09yellow/11652%09yellow/11512%09yellow/22418%09yellow/22421%09yellow/13654%09yellow/19056%09yellow/30955%09yellow/216795%09yellow/56150%09yellow/72049%09yellow/21374%09yellow/16169%09yellow/17128%09yellow/26406%09yellow/2…	106	2198	282	7763	1.34417	19055;12916;103573;18176;18591;110696;19428;60599;12567;11652;11512;22418;22421;13654;19056;30955;216795;56150;72049;21374;16169;17128;26406;224129;17702;17701;22414;74343;23871;12330;242705;399549;66156;66922;18708;18596;16653;11908;19108;18019;21423;20130;18749;26398;11740;12445;328572;68999;52563;12048;22411;12387;12444;22415;20850;18034;18186;11513;13555;13653;11909;18021;19384;13712;21813;19…	Ppp3ca;Crem;Xpo1;Nras;Pdgfb;H2-M10.3;Rasl2-9;Trp53inp1;Cdk4;Akt2;Adcy6;Wnt5a;Wnt7a;Egr2;Ppp3cb;Pik3cg;Wnt9a;Mad2l1;Tnfrsf13c;Tbp;Il15ra;Smad4;Map3k3;Adcy5;Msx2;Msx1;Wnt2b;Crtc2;Ets1;Canx;E2f2;H2-M10.6;Anapc11;Rras2;Pik3r1;Pdgfrb;Kras;Atf1;Prkx;Nfatc2;Tcf3;Rras;Prkacb;Map2k4;Slc25a5;Ccnd3;Ep300;Anapc10;Cdc23;Bcl2l1;Wnt11;Ctnnb1;Ccnd2;Wnt3;Stat5a;Nfkb2;Nrp1;Adcy7;E2f1;Egr1;Atf2;Nfatc3;Ran;Elk1;Tgfb…	mmu-miR-335-3p;mmu-miR-423-5p;mmu-miR-702-3p;mmu-miR-290a-5p;mmu-miR-296-5p;mmu-miR-466c-5p;mmu-miR-345-3p;mmu-miR-679-5p;mmu-miR-770-5p;mmu-miR-686;mmu-miR-669f-3p;mmu-miR-466g;mmu-miR-883a-5p;mmu-miR-291b-3p;mmu-miR-743b-3p;mmu-miR-680;mmu-miR-770-3p;mmu-miR-331-5p;mmu-miR-125a-3p;mmu-miR-882;mmu-miR-423-3p;mmu-miR-1190;mmu-miR-362-5p;mmu-miR-466a-5p;mmu-miR-296-3p;mmu-miR-466i-3p;mmu-miR-582-5…	0.00747165	2.12658	0.0269171
path:mmu04664	Fc epsilon RI signaling pathway	http://www.kegg.jp/kegg-bin/show_pathway?mmu04664/20662%09yellow/18176%09yellow/17096%09yellow/11652%09yellow/30955%09yellow/26416%09yellow/110157%09yellow/16797%09yellow/26400%09yellow/18708%09yellow/16653%09yellow/19353%09yellow/26398%09yellow/16191%09yellow/26395%09yellow/14784%09yellow/26414%09yellow/18707%09yellow/23797%09yellow/16331%09yellow/14360%09yellow/12229%09yellow/16822%09yellow/747…	34	2198	70	7763	1.72671	20662;18176;17096;11652;30955;26416;110157;16797;26400;18708;16653;19353;26398;16191;26395;14784;26414;18707;23797;16331;14360;12229;16822;74769;26399;19354;18607;170758;29857;22324;18710;26413;18751;26420	Sos1;Nras;Lyn;Akt2;Pik3cg;Mapk14;Raf1;Lat;Map2k7;Pik3r1;Kras;Rac1;Map2k4;Il5;Map2k1;Grb2;Mapk10;Pik3cd;Akt3;Inpp5d;Fyn;Btk;Lcp2;Pik3cb;Map2k6;Rac2;Pdpk1;Rac3;Mapk12;Vav1;Pik3r3;Mapk1;Prkcb;Mapk9	mmu-miR-125b-5p;mmu-miR-423-5p;mmu-miR-702-3p;mmu-miR-345-3p;mmu-miR-679-5p;mmu-miR-466g;mmu-miR-331-5p;mmu-miR-883a-5p;mmu-miR-125a-5p;mmu-miR-770-3p;mmu-miR-125a-3p;mmu-miR-882;mmu-miR-423-3p;mmu-miR-669i;mmu-miR-1190;mmu-miR-362-5p;mmu-miR-466a-5p;mmu-miR-296-3p;mmu-miR-466i-3p;mmu-miR-129-5p;mmu-miR-760-3p;mmu-miR-207;mmu-miR-324-5p;mmu-miR-450b-3p;mmu-miR-151-3p;mmu-miR-763;mmu-miR-713;mmu-m…	0.00784676	2.10531	0.0279106
path:mmu04540	Gap junction	http://www.kegg.jp/kegg-bin/show_pathway?mmu04540/20662%09yellow/18176%09yellow/18591%09yellow/16438%09yellow/108071%09yellow/22145%09yellow/11512%09yellow/14678%09yellow/15560%09yellow/14745%09yellow/110157%09yellow/14617%09yellow/224129%09yellow/26405%09yellow/14683%09yellow/13488%09yellow/20779%09yellow/21872%09yellow/18596%09yellow/18795%09yellow/16653%09yellow/19108%09yellow/18749%09yellow/2…	40	2198	87	7763	1.6354	20662;18176;18591;16438;108071;22145;11512;14678;15560;14745;110157;14617;224129;26405;14683;13488;20779;21872;18596;18795;16653;19108;18749;26395;11513;14677;14784;54195;18796;18595;14609;19092;54635;14679;14816;22154;234889;26413;18751;14682	Sos1;Nras;Pdgfb;Itpr1;Grm5;Tuba4a;Adcy6;Gnai2;Htr2c;Lpar1;Raf1;Gjd2;Adcy5;Map3k2;Gnas;Drd1;Src;Tjp1;Pdgfrb;Plcb1;Kras;Prkx;Prkacb;Map2k1;Adcy7;Gnai1;Grb2;Gucy1b3;Plcb2;Pdgfra;Gja1;Prkg2;Pdgfc;Gnai3;Grm1;Tubb5;Gucy1a2;Mapk1;Prkcb;Gnaq	mmu-miR-702-3p;mmu-miR-296-5p;mmu-miR-345-3p;mmu-miR-331-5p;mmu-miR-686;mmu-miR-669f-3p;mmu-miR-883a-5p;mmu-miR-680;mmu-miR-882;mmu-miR-423-3p;mmu-miR-669i;mmu-miR-1190;mmu-miR-362-5p;mmu-miR-466a-5p;mmu-miR-296-3p;mmu-miR-466i-3p;mmu-miR-582-5p;mmu-miR-129-5p;mmu-miR-871-5p;mmu-miR-760-3p;mmu-miR-207;mmu-miR-450b-3p;mmu-miR-292a-5p;mmu-miR-151-3p;mmu-miR-763;mmu-miR-713;mmu-miR-338-5p;mmu-miR-50…	0.00843519	2.07391	0.0296286
path:mmu04512	ECM-receptor interaction	http://www.kegg.jp/kegg-bin/show_pathway?mmu04512/12505%09yellow/68553%09yellow/241226%09yellow/16403%09yellow/16404%09yellow/12829%09yellow/16399%09yellow/319480%09yellow/14268%09yellow/320910%09yellow/12832%09yellow/373864%09yellow/109700%09yellow/16402%09yellow/12828%09yellow/226519%09yellow/13138%09yellow/16400%09yellow/104099%09yellow/23928%09yellow/12814%09yellow/16782%09yellow/21825%09yell…	40	2198	88	7763	1.61661	12505;68553;241226;16403;16404;12829;16399;319480;14268;320910;12832;373864;109700;16402;12828;226519;13138;16400;104099;23928;12814;16782;21825;16410;64051;192897;114249;12842;12826;20750;19699;12830;16416;16423;22371;21827;213119;12831;20969;71355	Cd44;Col6a4;Itga8;Itga6;Itga7;Col4a4;Itga2b;Itga11;Fn1;Itgb8;Col5a2;Col27a1;Itga1;Itga5;Col4a3;Lamc1;Dag1;Itga3;Itga9;Lamc3;Col11a1;Lamc2;Thbs1;Itgav;Sv2a;Itgb4;Npnt;Col1a1;Col4a1;Spp1;Reln;Col4a5;Itgb3;Cd47;Vwf;Thbs3;Itga10;Col5a1;Sdc1;Col24a1	mmu-miR-125b-5p;mmu-miR-423-5p;mmu-miR-702-3p;mmu-miR-296-5p;mmu-miR-345-3p;mmu-miR-679-5p;mmu-miR-770-5p;mmu-miR-331-5p;mmu-miR-686;mmu-miR-883a-5p;mmu-miR-743b-3p;mmu-miR-125a-5p;mmu-miR-770-3p;mmu-miR-542-5p;mmu-miR-125a-3p;mmu-miR-882;mmu-miR-423-3p;mmu-miR-362-5p;mmu-miR-296-3p;mmu-miR-129-5p;mmu-miR-466i-3p;mmu-miR-760-3p;mmu-miR-207;mmu-miR-339-5p;mmu-miR-292a-5p;mmu-miR-362-3p;mmu-miR-763…	0.00971717	2.01246	0.0337102
path:mmu04380	Osteoclast differentiation	http://www.kegg.jp/kegg-bin/show_pathway?mmu04380/19055%09yellow/22034%09yellow/12702%09yellow/21934%09yellow/11652%09yellow/19056%09yellow/30955%09yellow/26416%09yellow/12977%09yellow/19261%09yellow/26400%09yellow/11433%09yellow/18708%09yellow/17342%09yellow/18383%09yellow/21943%09yellow/18019%09yellow/19353%09yellow/66513%09yellow/12326%09yellow/26409%09yellow/26395%09yellow/18034%09yellow/1841…	53	2198	126	7763	1.49762	19055;22034;12702;21934;11652;19056;30955;26416;12977;19261;26400;11433;18708;17342;18383;21943;18019;19353;66513;12326;26409;26395;18034;18412;13058;14784;26414;68652;21813;18707;23797;19698;15975;14360;12229;16822;14284;74769;26399;16818;16416;29857;16177;12311;14283;18710;26413;232790;21812;14131;14282;26420;14281	Ppp3ca;Traf6;Socs3;Tnfrsf11a;Akt2;Ppp3cb;Pik3cg;Mapk14;Csf1;Sirpa;Map2k7;Acp5;Pik3r1;Mitf;Tnfrsf11b;Tnfsf11;Nfatc2;Rac1;Tab1;Camk4;Map3k7;Map2k1;Nfkb2;Sqstm1;Cybb;Grb2;Mapk10;Tab2;Tgfbr2;Pik3cd;Akt3;Relb;Ifnar1;Fyn;Btk;Lcp2;Fosl2;Pik3cb;Map2k6;Lck;Itgb3;Mapk12;Il1r1;Calcr;Fosl1;Pik3r3;Mapk1;Oscar;Tgfbr1;Fcgr3;Fosb;Mapk9;Fos	mmu-miR-125b-5p;mmu-miR-423-5p;mmu-miR-466c-5p;mmu-miR-345-3p;mmu-miR-679-5p;mmu-miR-770-5p;mmu-miR-466g;mmu-miR-331-5p;mmu-miR-669f-3p;mmu-miR-883a-5p;mmu-miR-743b-3p;mmu-miR-125a-5p;mmu-miR-680;mmu-miR-770-3p;mmu-miR-291b-3p;mmu-miR-125a-3p;mmu-miR-882;mmu-miR-423-3p;mmu-miR-1190;mmu-miR-362-5p;mmu-miR-466a-5p;mmu-miR-296-3p;mmu-miR-466i-3p;mmu-miR-129-5p;mmu-miR-760-3p;mmu-miR-207;mmu-miR-339-…	0.0106945	1.97084	0.0366481
path:mmu04670	Leukocyte transendothelial migration	http://www.kegg.jp/kegg-bin/show_pathway?mmu04670/109711%09yellow/69524%09yellow/19247%09yellow/14678%09yellow/22350%09yellow/30955%09yellow/14083%09yellow/26416%09yellow/18417%09yellow/232906%09yellow/12562%09yellow/18708%09yellow/215449%09yellow/21838%09yellow/19353%09yellow/12740%09yellow/16428%09yellow/17356%09yellow/56492%09yellow/19877%09yellow/12387%09yellow/13058%09yellow/14677%09yellow/5…	51	2198	121	7763	1.50024	109711;69524;19247;14678;22350;30955;14083;26416;18417;232906;12562;18708;215449;21838;19353;12740;16428;17356;56492;19877;12387;13058;14677;54354;12927;18707;54419;67268;12737;12540;16415;11848;109905;74769;19354;74734;14679;22330;29857;20469;12738;16409;17698;22324;18710;18751;19878;11855;12386;11461;20315	Actn1;Esam;Ptpn11;Gnai2;Ezr;Pik3cg;Ptk2;Mapk14;Cldn11;Arhgap35;Cdh5;Pik3r1;Rap1b;Thy1;Rac1;Cldn4;Itk;Mllt4;Cldn18;Rock1;Ctnnb1;Cybb;Gnai1;Rassf5;Bcar1;Pik3cd;Cldn6;Myl12a;Cldn1;Cdc42;Itgb2l;Rhoa;Rap1a;Pik3cb;Rac2;Rhoh;Gnai3;Vcl;Mapk12;Sipa1;Cldn2;Itgam;Msn;Vav1;Pik3r3;Prkcb;Rock2;Arhgap5;Ctnna2;Actb;Cxcl12	mmu-miR-125b-5p;mmu-miR-423-5p;mmu-miR-702-3p;mmu-miR-296-5p;mmu-miR-345-3p;mmu-miR-770-5p;mmu-miR-466g;mmu-miR-883a-5p;mmu-miR-125a-5p;mmu-miR-680;mmu-miR-770-3p;mmu-miR-125a-3p;mmu-miR-882;mmu-miR-423-3p;mmu-miR-1190;mmu-miR-340-5p;mmu-miR-466a-5p;mmu-miR-129-5p;mmu-miR-466i-3p;mmu-miR-296-3p;mmu-miR-582-5p;mmu-miR-760-3p;mmu-miR-207;mmu-miR-324-5p;mmu-miR-151-3p;mmu-miR-763;mmu-miR-713;mmu-miR…	0.0117691	1.92926	0.0398448
path:mmu04130	SNARE interactions in vesicular transport	http://www.kegg.jp/kegg-bin/show_pathway?mmu04130/54399%09yellow/20333%09yellow/20909%09yellow/22318%09yellow/56216%09yellow/12068%09yellow/53620%09yellow/228960%09yellow/20908%09yellow/53611%09yellow/22317%09yellow/22319%09yellow/53331%09yellow/56389%09yellow/13852%09yellow/53334%09yellow/56494%09yellow/20907%09yellow/22320%09yellow	19	2198	33	7763	2.0425	54399;20333;20909;22318;56216;12068;53620;228960;20908;53611;22317;22319;53331;56389;13852;53334;56494;20907;22320	Bet1l;Sec22b;Stx4a;Vamp2;Stx1b;Bet1;Vamp5;Stx16;Stx3;Vti1a;Vamp1;Vamp3;Stx7;Stx5a;Stx2;Gosr1;Gosr2;Stx1a;Vamp8	mmu-miR-423-5p;mmu-miR-702-3p;mmu-miR-466g;mmu-miR-669f-3p;mmu-miR-883a-5p;mmu-miR-882;mmu-miR-669i;mmu-miR-1190;mmu-miR-466a-5p;mmu-miR-466i-3p;mmu-miR-760-3p;mmu-miR-207;mmu-miR-362-3p;mmu-miR-763;mmu-miR-34b-5p;mmu-miR-199a-3p;mmu-miR-532-3p;mmu-miR-291a-5p;mmu-miR-466d-3p;mmu-miR-1187;mmu-miR-669h-3p;mmu-miR-188-3p;mmu-miR-297b-5p;mmu-miR-466j;mmu-miR-212-3p;mmu-miR-484;mmu-miR-466h-5p;mmu-mi…	0.0122243	1.91277	0.0408933
path:mmu04662	B cell receptor signaling pathway	http://www.kegg.jp/kegg-bin/show_pathway?mmu04662/19055%09yellow/20662%09yellow/18176%09yellow/17096%09yellow/11652%09yellow/19056%09yellow/30955%09yellow/110157%09yellow/12478%09yellow/18708%09yellow/16653%09yellow/18019%09yellow/19353%09yellow/18036%09yellow/26395%09yellow/12520%09yellow/14784%09yellow/18021%09yellow/240354%09yellow/18707%09yellow/23797%09yellow/16331%09yellow/12229%09yellow/18…	34	2198	73	7763	1.6551	19055;20662;18176;17096;11652;19056;30955;110157;12478;18708;16653;18019;19353;18036;26395;12520;14784;18021;240354;18707;23797;16331;12229;18037;74769;19354;56637;12902;170758;22324;18710;26413;18751;14281	Ppp3ca;Sos1;Nras;Lyn;Akt2;Ppp3cb;Pik3cg;Raf1;Cd19;Pik3r1;Kras;Nfatc2;Rac1;Nfkbib;Map2k1;Cd81;Grb2;Nfatc3;Malt1;Pik3cd;Akt3;Inpp5d;Btk;Nfkbie;Pik3cb;Rac2;Gsk3b;Cr2;Rac3;Vav1;Pik3r3;Mapk1;Prkcb;Fos	mmu-miR-423-5p;mmu-miR-466c-5p;mmu-miR-702-3p;mmu-miR-345-3p;mmu-miR-679-5p;mmu-miR-883a-5p;mmu-miR-770-3p;mmu-miR-125a-3p;mmu-miR-882;mmu-miR-423-3p;mmu-miR-669i;mmu-miR-1190;mmu-miR-466a-5p;mmu-miR-296-3p;mmu-miR-466i-3p;mmu-miR-129-5p;mmu-miR-760-3p;mmu-miR-207;mmu-miR-339-5p;mmu-miR-450b-3p;mmu-miR-292a-5p;mmu-miR-151-3p;mmu-miR-763;mmu-miR-713;mmu-miR-669a-5p;mmu-miR-199a-3p;mmu-miR-540-3p;m…	0.0124891	1.90347	0.0412876
path:mmu05014	Amyotrophic lateral sclerosis (ALS)	http://www.kegg.jp/kegg-bin/show_pathway?mmu05014/19055%09yellow/21938%09yellow/14800%09yellow/12371%09yellow/12122%09yellow/19056%09yellow/26416%09yellow/14799%09yellow/14812%09yellow/14814%09yellow/14810%09yellow/67819%09yellow/19353%09yellow/26408%09yellow/12048%09yellow/11783%09yellow/74018%09yellow/18039%09yellow/641376%09yellow/12359%09yellow/271457%09yellow/13063%09yellow/26399%09yellow/12…	26	2198	52	7763	1.77509	19055;21938;14800;12371;12122;19056;26416;14799;14812;14814;14810;67819;19353;26408;12048;11783;74018;18039;641376;12359;271457;13063;26399;12043;29857;380684	Ppp3ca;Tnfrsf1b;Gria2;Casp9;Bid;Ppp3cb;Mapk14;Gria1;Grin2b;Grin2d;Grin1;Derl1;Rac1;Map3k5;Bcl2l1;Apaf1;Als2;Nefl;Tomm40l;Cat;Rab5a;Cycs;Map2k6;Bcl2;Mapk12;Nefh	mmu-miR-125b-5p;mmu-miR-466c-5p;mmu-miR-423-5p;mmu-miR-345-3p;mmu-miR-466g;mmu-miR-331-5p;mmu-miR-883a-5p;mmu-miR-125a-5p;mmu-miR-770-3p;mmu-miR-125a-3p;mmu-miR-882;mmu-miR-1190;mmu-miR-362-5p;mmu-miR-466a-5p;mmu-miR-296-3p;mmu-miR-129-5p;mmu-miR-871-5p;mmu-miR-760-3p;mmu-miR-207;mmu-miR-713;mmu-miR-490-3p;mmu-miR-804;mmu-miR-690;mmu-miR-1187;mmu-miR-212-3p;mmu-miR-188-3p;mmu-miR-484;mmu-miR-466j…	0.0142941	1.84484	0.0467051
path:mmu04961	Endocrine and other factor-regulated calcium reabsorption	http://www.kegg.jp/kegg-bin/show_pathway?mmu04961/11512%09yellow/22337%09yellow/12757%09yellow/11931%09yellow/103967%09yellow/11773%09yellow/13429%09yellow/14683%09yellow/74325%09yellow/18795%09yellow/11928%09yellow/19108%09yellow/11933%09yellow/18749%09yellow/232910%09yellow/11771%09yellow/13982%09yellow/53869%09yellow/67972%09yellow/18796%09yellow/12307%09yellow/67821%09yellow/71770%09yellow/23…	27	2198	55	7763	1.74294	11512;22337;12757;11931;103967;11773;13429;14683;74325;18795;11928;19108;11933;18749;232910;11771;13982;53869;67972;18796;12307;67821;71770;232975;18751;67300;14682	Adcy6;Vdr;Clta;Atp1b1;Dnm3;Ap2m1;Dnm1;Gnas;Cltb;Plcb1;Atp1a1;Prkx;Atp1b3;Prkacb;Ap2s1;Ap2a1;Esr1;Rab11a;Atp2b1;Plcb2;Calb1;Atp1b4;Ap2b1;Atp1a3;Prkcb;Cltc;Gnaq	mmu-miR-423-5p;mmu-miR-296-5p;mmu-miR-770-5p;mmu-miR-331-5p;mmu-miR-125a-5p;mmu-miR-680;mmu-miR-770-3p;mmu-miR-882;mmu-miR-669i;mmu-miR-1190;mmu-miR-466a-5p;mmu-miR-296-3p;mmu-miR-466i-3p;mmu-miR-129-5p;mmu-miR-760-3p;mmu-miR-324-5p;mmu-miR-450b-3p;mmu-miR-292a-5p;mmu-miR-291a-3p;mmu-miR-363-3p;mmu-miR-34b-5p;mmu-miR-532-3p;mmu-miR-467f;mmu-miR-690;mmu-miR-1187;mmu-miR-188-3p;mmu-miR-297b-5p;mmu-…	0.0150595	1.82219	0.0486404
path:mmu04922	Glucagon signaling pathway	http://www.kegg.jp/kegg-bin/show_pathway?mmu04922/19055%09yellow/16438%09yellow/11652%09yellow/19056%09yellow/208647%09yellow/93759%09yellow/56458%09yellow/14683%09yellow/74343%09yellow/102093%09yellow/14526%09yellow/12315%09yellow/18795%09yellow/19013%09yellow/18534%09yellow/68734%09yellow/19108%09yellow/12894%09yellow/74551%09yellow/18749%09yellow/12322%09yellow/18641%09yellow/328572%09yellow/1…	44	2198	103	7763	1.51914	19055;16438;11652;19056;208647;93759;56458;14683;74343;102093;14526;12315;18795;19013;18534;68734;19108;12894;74551;18749;12322;18641;328572;107476;12325;108097;19017;18648;18796;11909;68263;104570;231991;18746;23797;12313;14936;108058;235344;105787;108079;20525;17691;14682	Ppp3ca;Itpr1;Akt2;Ppp3cb;Creb3l2;Sirt1;Foxo1;Gnas;Crtc2;Phkb;Gcg;Calm3;Plcb1;Ppara;Pck1;Smek1;Prkx;Cpt1a;Pck2;Prkacb;Camk2a;Pfkl;Ep300;Acaca;Camk2g;Prkab2;Ppargc1a;Pgam1;Plcb2;Atf2;Pdhb;Smek2;Creb5;Pkm;Akt3;Calm1;Gys1;Camk2d;Sik2;Prkaa1;Prkaa2;Slc2a1;Sik1;Gnaq	mmu-miR-423-5p;mmu-miR-702-3p;mmu-miR-345-3p;mmu-miR-770-5p;mmu-miR-686;mmu-miR-669f-3p;mmu-miR-331-5p;mmu-miR-883a-5p;mmu-miR-671-3p;mmu-miR-680;mmu-miR-125a-3p;mmu-miR-882;mmu-miR-1190;mmu-miR-362-5p;mmu-miR-296-3p;mmu-miR-129-5p;mmu-miR-466i-3p;mmu-miR-760-3p;mmu-miR-207;mmu-miR-292a-5p;mmu-miR-362-3p;mmu-miR-291a-3p;mmu-miR-763;mmu-miR-338-5p;mmu-miR-713;mmu-miR-501-3p;mmu-miR-669a-5p;mmu-miR…	0.0155042	1.80955	0.0495077
path:mmu04923	Regulation of lipolysis in adipocytes	http://www.kegg.jp/kegg-bin/show_pathway?mmu04923/11652%09yellow/11512%09yellow/14678%09yellow/16367%09yellow/30955%09yellow/224129%09yellow/14683%09yellow/18708%09yellow/11539%09yellow/109648%09yellow/16369%09yellow/19108%09yellow/18749%09yellow/11513%09yellow/14677%09yellow/18707%09yellow/23797%09yellow/67469%09yellow/16370%09yellow/19224%09yellow/74769%09yellow/11832%09yellow/19092%09yellow/14…	28	2198	58	7763	1.71413	11652;11512;14678;16367;30955;224129;14683;18708;11539;109648;16369;19108;18749;11513;14677;18707;23797;67469;16370;19224;74769;11832;19092;14679;22095;18710;18166;11555	Akt2;Adcy6;Gnai2;Irs1;Pik3cg;Adcy5;Gnas;Pik3r1;Adora1;Npy;Irs3;Prkx;Prkacb;Adcy7;Gnai1;Pik3cd;Akt3;Abhd5;Irs4;Ptgs1;Pik3cb;Aqp7;Prkg2;Gnai3;Tshr;Pik3r3;Npy1r;Adrb2	mmu-miR-423-5p;mmu-miR-345-3p;mmu-miR-770-5p;mmu-miR-686;mmu-miR-331-5p;mmu-miR-883a-5p;mmu-miR-680;mmu-miR-882;mmu-miR-423-3p;mmu-miR-1190;mmu-miR-582-5p;mmu-miR-466i-3p;mmu-miR-296-3p;mmu-miR-207;mmu-miR-339-5p;mmu-miR-450b-3p;mmu-miR-292a-5p;mmu-miR-151-3p;mmu-miR-763;mmu-miR-713;mmu-miR-501-3p;mmu-miR-490-3p;mmu-miR-669a-5p;mmu-miR-34b-5p;mmu-miR-199a-3p;mmu-miR-540-3p;mmu-miR-467g;mmu-miR-46…	0.0157771	1.80197	0.0495333
path:mmu04066	HIF-1 signaling pathway	http://www.kegg.jp/kegg-bin/show_pathway?mmu04066/22042%09yellow/56438%09yellow/15368%09yellow/11652%09yellow/30955%09yellow/13685%09yellow/13684%09yellow/22339%09yellow/16001%09yellow/71745%09yellow/26987%09yellow/18708%09yellow/15251%09yellow/11674%09yellow/12322%09yellow/26395%09yellow/18641%09yellow/328572%09yellow/56717%09yellow/12325%09yellow/112407%09yellow/17346%09yellow/16194%09yellow/18…	46	2198	109	7763	1.50099	22042;56438;15368;11652;30955;13685;13684;22339;16001;71745;26987;18708;15251;11674;12322;26395;18641;328572;56717;12325;112407;17346;16194;18787;13058;68263;67923;18707;23797;112405;12576;16000;108058;12575;21687;72508;11601;74769;20848;13808;12043;20525;18710;26413;18751;11863	Tfrc;Rbx1;Hmox1;Akt2;Pik3cg;Eif4ebp1;Eif4e;Vegfa;Igf1r;Cul2;Eif4e2;Pik3r1;Hif1a;Aldoa;Camk2a;Map2k1;Pfkl;Ep300;Mtor;Camk2g;Egln3;Mknk1;Il6ra;Serpine1;Cybb;Pdhb;Tceb1;Pik3cd;Akt3;Egln1;Cdkn1b;Igf1;Camk2d;Cdkn1a;Tek;Rps6kb1;Angpt2;Pik3cb;Stat3;Eno3;Bcl2;Slc2a1;Pik3r3;Mapk1;Prkcb;Arnt	mmu-miR-423-5p;mmu-miR-466c-5p;mmu-miR-290a-5p;mmu-miR-345-3p;mmu-miR-770-5p;mmu-miR-466g;mmu-miR-669f-3p;mmu-miR-686;mmu-miR-291b-3p;mmu-miR-331-5p;mmu-miR-125a-5p;mmu-miR-680;mmu-miR-770-3p;mmu-miR-125a-3p;mmu-miR-882;mmu-miR-423-3p;mmu-miR-1190;mmu-miR-466a-5p;mmu-miR-129-5p;mmu-miR-466i-3p;mmu-miR-296-3p;mmu-miR-871-5p;mmu-miR-760-3p;mmu-miR-207;mmu-miR-292a-5p;mmu-miR-151-3p;mmu-miR-763;mmu-…	0.0158648	1.79957	0.0495333
path:mmu04115	p53 signaling pathway	http://www.kegg.jp/kegg-bin/show_pathway?mmu04115/12567%09yellow/12371%09yellow/12122%09yellow/12571%09yellow/20438%09yellow/19211%09yellow/170770%09yellow/12445%09yellow/17248%09yellow/12444%09yellow/11783%09yellow/18787%09yellow/26374%09yellow/21825%09yellow/20437%09yellow/12448%09yellow/20135%09yellow/16000%09yellow/12452%09yellow/53892%09yellow/13197%09yellow/12575%09yellow/67874%09yellow/684…	31	2198	67	7763	1.64321	12567;12371;12122;12571;20438;19211;170770;12445;17248;12444;11783;18787;26374;21825;20437;12448;20135;16000;12452;53892;13197;12575;67874;68428;13063;12566;12443;12649;107831;382985;13663	Cdk4;Casp9;Bid;Cdk6;Siah1b;Pten;Bbc3;Ccnd3;Mdm4;Ccnd2;Apaf1;Serpine1;Rfwd2;Thbs1;Siah1a;Ccne2;Rrm2;Igf1;Ccng2;Ppm1d;Gadd45a;Cdkn1a;Rprm;Steap3;Cycs;Cdk2;Ccnd1;Chek1;Adgrb1;Rrm2b;Ei24	mmu-miR-702-3p;mmu-miR-466g;mmu-miR-686;mmu-miR-331-5p;mmu-miR-669f-3p;mmu-miR-743b-3p;mmu-miR-680;mmu-miR-770-3p;mmu-miR-882;mmu-miR-423-3p;mmu-miR-1190;mmu-miR-362-5p;mmu-miR-466a-5p;mmu-miR-582-5p;mmu-miR-466i-3p;mmu-miR-129-5p;mmu-miR-666-5p;mmu-miR-760-3p;mmu-miR-207;mmu-miR-324-5p;mmu-miR-362-3p;mmu-miR-763;mmu-miR-713;mmu-miR-490-3p;mmu-miR-532-3p;mmu-miR-188-5p;mmu-miR-467f;mmu-miR-804;mm…	0.0176549	1.75314	0.0545166
path:mmu04911	Insulin secretion	http://www.kegg.jp/kegg-bin/show_pathway?mmu04911/26875%09yellow/11512%09yellow/208647%09yellow/11931%09yellow/22318%09yellow/224129%09yellow/11517%09yellow/14683%09yellow/20191%09yellow/16514%09yellow/14526%09yellow/18795%09yellow/11928%09yellow/19108%09yellow/11933%09yellow/19339%09yellow/18749%09yellow/11516%09yellow/12322%09yellow/12325%09yellow/11513%09yellow/18796%09yellow/11909%09yellow/23…	38	2198	87	7763	1.55219	26875;11512;208647;11931;22318;224129;11517;14683;20191;16514;14526;18795;11928;19108;11933;19339;18749;11516;12322;12325;11513;18796;11909;231991;12671;20614;108058;67821;12289;12292;232975;72413;20525;16531;20907;14607;18751;14682	Pclo;Adcy6;Creb3l2;Atp1b1;Vamp2;Adcy5;Adcyap1r1;Gnas;Ryr2;Kcnj11;Gcg;Plcb1;Atp1a1;Prkx;Atp1b3;Rab3a;Prkacb;Adcyap1;Camk2a;Camk2g;Adcy7;Plcb2;Atf2;Creb5;Chrm3;Snap25;Camk2d;Atp1b4;Cacna1d;Cacna1s;Atp1a3;Kcnmb2;Slc2a1;Kcnma1;Stx1a;Gip;Prkcb;Gnaq	mmu-miR-711;mmu-miR-466c-5p;mmu-miR-423-5p;mmu-miR-296-5p;mmu-miR-679-5p;mmu-miR-770-5p;mmu-miR-686;mmu-miR-331-5p;mmu-miR-466g;mmu-miR-883a-5p;mmu-miR-680;mmu-miR-542-5p;mmu-miR-125a-3p;mmu-miR-882;mmu-miR-423-3p;mmu-miR-1190;mmu-miR-466a-5p;mmu-miR-129-5p;mmu-miR-466i-3p;mmu-miR-296-3p;mmu-miR-760-3p;mmu-miR-324-5p;mmu-miR-292a-5p;mmu-miR-362-3p;mmu-miR-763;mmu-miR-713;mmu-miR-669a-5p;mmu-miR-3…	0.0181837	1.74032	0.0549741
path:mmu00562	Inositol phosphate metabolism	http://www.kegg.jp/kegg-bin/show_pathway?mmu00562/219135%09yellow/30955%09yellow/117150%09yellow/18704%09yellow/18718%09yellow/18795%09yellow/67073%09yellow/75678%09yellow/84095%09yellow/269180%09yellow/320634%09yellow/19211%09yellow/212111%09yellow/18711%09yellow/18796%09yellow/74302%09yellow/18707%09yellow/72469%09yellow/16331%09yellow/170749%09yellow/77116%09yellow/269437%09yellow/217837%09yel…	32	2198	70	7763	1.62364	219135;30955;117150;18704;18718;18795;67073;75678;84095;269180;320634;19211;212111;18711;18796;74302;18707;72469;16331;170749;77116;269437;217837;74769;108083;69718;74055;320404;242291;97287;233011;54384	Mtmr6;Pik3cg;Pip4k2c;Pik3c2a;Pip4k2a;Plcb1;Pi4k2b;Ippk;Pi4k2a;Inpp4a;Ocrl;Pten;Inpp5a;Pikfyve;Plcb2;Mtmr3;Pik3cd;Plcd3;Inpp5d;Mtmr4;Mtmr2;Plch1;Itpk1;Pik3cb;Pip4k2b;Ipmk;Plce1;Itpkb;Impad1;Mtmr14;Itpkc;Mtmr7	mmu-miR-125b-5p;mmu-miR-423-5p;mmu-miR-345-3p;mmu-miR-679-5p;mmu-miR-466g;mmu-miR-291b-3p;mmu-miR-743b-3p;mmu-miR-125a-5p;mmu-miR-680;mmu-miR-770-3p;mmu-miR-125a-3p;mmu-miR-882;mmu-miR-1190;mmu-miR-296-3p;mmu-miR-466i-3p;mmu-miR-871-5p;mmu-miR-760-3p;mmu-miR-324-5p;mmu-miR-151-3p;mmu-miR-763;mmu-miR-713;mmu-miR-501-3p;mmu-miR-34b-5p;mmu-miR-199a-3p;mmu-miR-540-3p;mmu-miR-188-5p;mmu-miR-804;mmu-mi…	0.0181943	1.74007	0.0549741
path:mmu04340	Hedgehog signaling pathway	http://www.kegg.jp/kegg-bin/show_pathway?mmu04340/103583%09yellow/22418%09yellow/12234%09yellow/22421%09yellow/216795%09yellow/22414%09yellow/15245%09yellow/70425%09yellow/214897%09yellow/19108%09yellow/27373%09yellow/18749%09yellow/22411%09yellow/22415%09yellow/12159%09yellow/14633%09yellow/22419%09yellow/19335%09yellow/22772%09yellow/12156%09yellow/56637%09yellow/22408%09yellow/14634%09yellow/2…	24	2198	49	7763	1.73794	103583;22418;12234;22421;216795;22414;15245;70425;214897;19108;27373;18749;22411;22415;12159;14633;22419;19335;22772;12156;56637;22408;14634;20423	Fbxw11;Wnt5a;Btrc;Wnt7a;Wnt9a;Wnt2b;Hhip;Csnk1g3;Csnk1g1;Prkx;Csnk1e;Prkacb;Wnt11;Wnt3;Bmp4;Gli2;Wnt5b;Rab23;Zic2;Bmp2;Gsk3b;Wnt1;Gli3;Shh	mmu-miR-423-5p;mmu-miR-702-3p;mmu-miR-466c-5p;mmu-miR-345-3p;mmu-miR-679-5p;mmu-miR-686;mmu-miR-669f-3p;mmu-miR-331-5p;mmu-miR-883a-5p;mmu-miR-770-3p;mmu-miR-125a-3p;mmu-miR-882;mmu-miR-362-5p;mmu-miR-582-5p;mmu-miR-466i-3p;mmu-miR-129-5p;mmu-miR-760-3p;mmu-miR-207;mmu-miR-362-3p;mmu-miR-763;mmu-miR-501-3p;mmu-miR-363-3p;mmu-miR-34b-5p;mmu-miR-532-3p;mmu-miR-188-5p;mmu-miR-540-3p;mmu-miR-467f;mmu…	0.0214948	1.66767	0.0635059
path:mmu04330	Notch signaling pathway	http://www.kegg.jp/kegg-bin/show_pathway?mmu04330/13388%09yellow/207521%09yellow/19664%09yellow/16449%09yellow/18128%09yellow/11491%09yellow/13017%09yellow/18132%09yellow/18129%09yellow/328572%09yellow/226548%09yellow/16848%09yellow/15208%09yellow/16450%09yellow/20602%09yellow/18223%09yellow/18131%09yellow/208117%09yellow/18519%09yellow/80904%09yellow/13016%09yellow/103806%09yellow/66354%09yellow…	24	2198	49	7763	1.73794	13388;207521;19664;16449;18128;11491;13017;18132;18129;328572;226548;16848;15208;16450;20602;18223;18131;208117;18519;80904;13016;103806;66354;19164	Dll1;Dtx4;Rbpj;Jag1;Notch1;Adam17;Ctbp2;Notch4;Notch2;Ep300;Aph1a;Lfng;Hes5;Jag2;Ncor2;Numbl;Notch3;Aph1b;Kat2b;Dtx3;Ctbp1;Maml1;Snw1;Psen1	mmu-miR-711;mmu-miR-423-5p;mmu-miR-679-5p;mmu-miR-770-5p;mmu-miR-883a-5p;mmu-miR-125a-5p;mmu-miR-770-3p;mmu-miR-882;mmu-miR-682;mmu-miR-129-5p;mmu-miR-466i-3p;mmu-miR-760-3p;mmu-miR-207;mmu-miR-292a-5p;mmu-miR-763;mmu-miR-713;mmu-miR-501-3p;mmu-miR-490-3p;mmu-miR-363-3p;mmu-miR-34b-5p;mmu-miR-532-3p;mmu-miR-291a-5p;mmu-miR-466d-3p;mmu-miR-212-3p;mmu-miR-188-3p;mmu-miR-484;mmu-miR-466j;mmu-miR-466…	0.0214948	1.66767	0.0635059
path:mmu05219	Bladder cancer	http://www.kegg.jp/kegg-bin/show_pathway?mmu05219/18176%09yellow/11836%09yellow/12567%09yellow/12550%09yellow/110157%09yellow/22339%09yellow/69635%09yellow/242705%09yellow/20779%09yellow/16653%09yellow/15200%09yellow/26395%09yellow/13555%09yellow/21825%09yellow/19645%09yellow/14184%09yellow/109880%09yellow/12575%09yellow/56289%09yellow/26413%09yellow/12443%09yellow	21	2198	41	7763	1.8168	18176;11836;12567;12550;110157;22339;69635;242705;20779;16653;15200;26395;13555;21825;19645;14184;109880;12575;56289;26413;12443	Nras;Araf;Cdk4;Cdh1;Raf1;Vegfa;Dapk1;E2f2;Src;Kras;Hbegf;Map2k1;E2f1;Thbs1;Rb1;Fgfr3;Braf;Cdkn1a;Rassf1;Mapk1;Ccnd1	mmu-miR-423-5p;mmu-miR-702-3p;mmu-miR-290a-5p;mmu-miR-345-3p;mmu-miR-679-5p;mmu-miR-669f-3p;mmu-miR-680;mmu-miR-770-3p;mmu-miR-125a-3p;mmu-miR-882;mmu-miR-296-3p;mmu-miR-466i-3p;mmu-miR-129-5p;mmu-miR-666-5p;mmu-miR-760-3p;mmu-miR-207;mmu-miR-450b-3p;mmu-miR-292a-5p;mmu-miR-362-3p;mmu-miR-151-3p;mmu-miR-763;mmu-miR-338-5p;mmu-miR-501-3p;mmu-miR-540-3p;mmu-miR-467g;mmu-miR-291a-5p;mmu-miR-466d-3p;…	0.021696	1.66362	0.0635059
path:mmu05160	Hepatitis C	http://www.kegg.jp/kegg-bin/show_pathway?mmu05160/22034%09yellow/20662%09yellow/12702%09yellow/18176%09yellow/228607%09yellow/11836%09yellow/52432%09yellow/11652%09yellow/30955%09yellow/26416%09yellow/18417%09yellow/110157%09yellow/73699%09yellow/269643%09yellow/56489%09yellow/18708%09yellow/19013%09yellow/16653%09yellow/71978%09yellow/12740%09yellow/22031%09yellow/56492%09yellow/230073%09yellow/…	54	2198	136	7763	1.41248	22034;20662;12702;18176;228607;11836;52432;11652;30955;26416;18417;110157;73699;269643;56489;18708;19013;16653;71978;12740;22031;56492;230073;12520;14784;19192;26414;246728;13665;18707;23797;54419;12737;16835;54131;109880;12575;15975;19766;19052;74769;56637;18607;16362;56469;20848;27103;20181;29857;12738;18710;26413;13666;26420	Traf6;Sos1;Socs3;Nras;Mavs;Araf;Ppp2r2d;Akt2;Pik3cg;Mapk14;Cldn11;Raf1;Ppp2r1b;Ppp2r2c;Ikbke;Pik3r1;Ppara;Kras;Ppp2r2a;Cldn4;Traf3;Cldn18;Ddx58;Cd81;Grb2;Psme3;Mapk10;Oas2;Eif2s1;Pik3cd;Akt3;Cldn6;Cldn1;Ldlr;Irf3;Braf;Cdkn1a;Ifnar1;Ripk1;Ppp2ca;Pik3cb;Gsk3b;Pdpk1;Irf1;Pias1;Stat3;Eif2ak4;Rxra;Mapk12;Cldn2;Pik3r3;Mapk1;Eif2ak3;Mapk9	mmu-miR-125b-5p;mmu-miR-423-5p;mmu-miR-466c-5p;mmu-miR-345-3p;mmu-miR-679-5p;mmu-miR-466g;mmu-miR-686;mmu-miR-770-5p;mmu-miR-669f-3p;mmu-miR-883a-5p;mmu-miR-125a-5p;mmu-miR-680;mmu-miR-125a-3p;mmu-miR-882;mmu-miR-423-3p;mmu-miR-669i;mmu-miR-1190;mmu-miR-466a-5p;mmu-miR-296-3p;mmu-miR-466i-3p;mmu-miR-129-5p;mmu-miR-760-3p;mmu-miR-207;mmu-miR-324-5p;mmu-miR-450b-3p;mmu-miR-292a-5p;mmu-miR-339-5p;mm…	0.0227035	1.64391	0.0657699
path:mmu00601	Glycosphingolipid biosynthesis - lacto and neolacto series	http://www.kegg.jp/kegg-bin/show_pathway?mmu00601/26877%09yellow/14345%09yellow/53625%09yellow/14344%09yellow/20443%09yellow/14594%09yellow/93961%09yellow/20441%09yellow/26878%09yellow/14343%09yellow/14595%09yellow/14538%09yellow/57370%09yellow/108105%09yellow/53418%09yellow	15	2198	26	7763	2.04473	26877;14345;53625;14344;20443;14594;93961;20441;26878;14343;14595;14538;57370;108105;53418	B3galt1;Fut4;B3gnt2;Fut2;St3gal4;Ggta1;B3galt5;St3gal3;B3galt2;Fut1;B4galt1;Gcnt2;B4galt3;B3gnt5;B4galt2	mmu-miR-423-5p;mmu-miR-297b-5p;mmu-miR-669a-5p;mmu-miR-338-3p;mmu-miR-883b-5p;mmu-miR-466b-3p;mmu-miR-686;mmu-miR-760-3p;mmu-miR-207;mmu-miR-339-5p;mmu-miR-680;mmu-miR-770-3p;mmu-miR-125a-3p;mmu-miR-532-3p;mmu-miR-292a-3p;mmu-miR-882;mmu-miR-804;mmu-miR-466d-3p	0.024214	1.61593	0.0694301
path:mmu04062	Chemokine signaling pathway	http://www.kegg.jp/kegg-bin/show_pathway?mmu04062/14706%09yellow/20662%09yellow/18176%09yellow/17096%09yellow/11652%09yellow/11512%09yellow/271849%09yellow/14678%09yellow/30955%09yellow/14083%09yellow/14708%09yellow/14697%09yellow/18762%09yellow/110157%09yellow/12771%09yellow/224129%09yellow/73178%09yellow/20779%09yellow/320129%09yellow/20308%09yellow/18708%09yellow/18795%09yellow/57266%09yellow/…	74	2198	198	7763	1.33113	14706;20662;18176;17096;11652;11512;271849;14678;30955;14083;14708;14697;18762;110157;12771;224129;73178;20779;320129;20308;18708;18795;57266;16653;12773;12145;19108;215449;19353;18036;18749;18479;16428;26395;20292;19877;12928;11513;20299;14688;14696;14677;14784;12927;18796;20310;14700;14704;14702;12777;12768;18707;23797;12929;12540;109880;11848;109905;74769;13051;21844;19354;56637;14679;20848;24…	Gng4;Sos1;Nras;Lyn;Akt2;Adcy6;Shc4;Gnai2;Pik3cg;Ptk2;Gng7;Gnb5;Prkcz;Raf1;Ccr3;Adcy5;Wasl;Src;Adrbk2;Ccl9;Pik3r1;Plcb1;Cxcl14;Kras;Ccr4;Cxcr5;Prkx;Rap1b;Rac1;Nfkbib;Prkacb;Pak1;Itk;Map2k1;Ccl11;Rock1;Crk;Adcy7;Ccl22;Gnb1;Gnb4;Gnai1;Grb2;Bcar1;Plcb2;Cxcl2;Gng10;Gng3;Gng2;Ccr10;Ccr1;Pik3cd;Akt3;Crkl;Cdc42;Braf;Rhoa;Rap1a;Pik3cb;Cx3cr1;Tiam1;Rac2;Gsk3b;Gnai3;Stat3;Grk1;Adrbk1;Vav1;Pik3r3;Mapk1;Prkcb…	mmu-miR-423-5p;mmu-miR-702-3p;mmu-miR-466c-5p;mmu-miR-296-5p;mmu-miR-345-3p;mmu-miR-679-5p;mmu-miR-770-5p;mmu-miR-686;mmu-miR-466g;mmu-miR-883a-5p;mmu-miR-743b-3p;mmu-miR-125a-5p;mmu-miR-680;mmu-miR-770-3p;mmu-miR-125a-3p;mmu-miR-882;mmu-miR-423-3p;mmu-miR-669i;mmu-miR-1190;mmu-miR-340-5p;mmu-miR-682;mmu-miR-466a-5p;mmu-miR-296-3p;mmu-miR-466i-3p;mmu-miR-129-5p;mmu-miR-582-5p;mmu-miR-871-5p;mmu-m…	0.0247777	1.60594	0.0703287
path:mmu05216	Thyroid cancer	http://www.kegg.jp/kegg-bin/show_pathway?mmu05216/18176%09yellow/19713%09yellow/12550%09yellow/21415%09yellow/16653%09yellow/26395%09yellow/12387%09yellow/16842%09yellow/59069%09yellow/109880%09yellow/20181%09yellow/20183%09yellow/26413%09yellow/21416%09yellow/12443%09yellow/21787%09yellow	16	2198	29	7763	1.95556	18176;19713;12550;21415;16653;26395;12387;16842;59069;109880;20181;20183;26413;21416;12443;21787	Nras;Ret;Cdh1;Tcf7l1;Kras;Map2k1;Ctnnb1;Lef1;Tpm3;Braf;Rxra;Rxrg;Mapk1;Tcf7l2;Ccnd1;Tfg	mmu-miR-466c-5p;mmu-miR-423-5p;mmu-miR-290a-5p;mmu-miR-702-3p;mmu-miR-345-3p;mmu-miR-679-5p;mmu-miR-770-5p;mmu-miR-686;mmu-miR-743b-3p;mmu-miR-680;mmu-miR-125a-3p;mmu-miR-882;mmu-miR-669i;mmu-miR-466a-5p;mmu-miR-129-5p;mmu-miR-466i-3p;mmu-miR-760-3p;mmu-miR-339-5p;mmu-miR-450b-3p;mmu-miR-292a-5p;mmu-miR-151-3p;mmu-miR-763;mmu-miR-713;mmu-miR-338-5p;mmu-miR-34b-5p;mmu-miR-540-3p;mmu-miR-690;mmu-mi…	0.0267728	1.57231	0.0752317
path:mmu04960	Aldosterone-regulated sodium reabsorption	http://www.kegg.jp/kegg-bin/show_pathway?mmu04960/16367%09yellow/30955%09yellow/11931%09yellow/110784%09yellow/18708%09yellow/11928%09yellow/16653%09yellow/11933%09yellow/65962%09yellow/18707%09yellow/20393%09yellow/16000%09yellow/67821%09yellow/74769%09yellow/232975%09yellow/18607%09yellow/18710%09yellow/26413%09yellow/83814%09yellow/18751%09yellow	20	2198	40	7763	1.77296	16367;30955;11931;110784;18708;11928;16653;11933;65962;18707;20393;16000;67821;74769;232975;18607;18710;26413;83814;18751	Irs1;Pik3cg;Atp1b1;Nr3c2;Pik3r1;Atp1a1;Kras;Atp1b3;Slc9a3r2;Pik3cd;Sgk1;Igf1;Atp1b4;Pik3cb;Atp1a3;Pdpk1;Pik3r3;Mapk1;Nedd4l;Prkcb	mmu-miR-296-5p;mmu-miR-345-3p;mmu-miR-770-5p;mmu-miR-686;mmu-miR-883a-5p;mmu-miR-680;mmu-miR-882;mmu-miR-423-3p;mmu-miR-1190;mmu-miR-466a-5p;mmu-miR-296-3p;mmu-miR-466i-3p;mmu-miR-129-5p;mmu-miR-760-3p;mmu-miR-207;mmu-miR-324-5p;mmu-miR-763;mmu-miR-490-3p;mmu-miR-669a-5p;mmu-miR-363-3p;mmu-miR-199a-3p;mmu-miR-467g;mmu-miR-466d-3p;mmu-miR-1187;mmu-miR-212-3p;mmu-miR-188-3p;mmu-miR-297b-5p;mmu-miR-…	0.029314	1.53292	0.0815568
path:mmu05169	Epstein-Barr virus infection	http://www.kegg.jp/kegg-bin/show_pathway?mmu05169/12505%09yellow/22034%09yellow/103573%09yellow/110696%09yellow/17096%09yellow/19428%09yellow/21929%09yellow/11652%09yellow/22352%09yellow/30955%09yellow/26416%09yellow/227720%09yellow/19664%09yellow/59029%09yellow/208727%09yellow/21374%09yellow/69077%09yellow/99169%09yellow/22628%09yellow/12478%09yellow/13000%09yellow/17999%09yellow/26400%09yellow/…	79	2198	216	7763	1.30262	12505;22034;103573;110696;17096;19428;21929;11652;22352;30955;26416;227720;19664;59029;208727;21374;69077;99169;22628;12478;13000;17999;26400;399549;67065;18708;19108;12995;22630;18036;66513;18749;22031;15482;26398;26409;19231;14128;27401;328572;26939;54401;230073;67486;18034;20602;70428;66997;11909;26414;56463;68652;19384;22629;19645;18707;23797;12576;54131;19698;12575;19766;66354;252870;18037;7…	Cd44;Traf6;Xpo1;H2-M10.3;Lyn;Rasl2-9;Tnfaip3;Akt2;Vim;Pik3cg;Mapk14;Nup214;Rbpj;Psmd14;Hdac4;Tbp;Psmd11;AU015228;Ywhag;Cd19;Csnk2a2;Nedd4;Map2k7;H2-M10.6;Polr3d;Pik3r1;Prkx;Csnk2a1;Ywhaq;Nfkbib;Tab1;Prkacb;Traf3;Hspa1l;Map2k4;Map3k7;Ptma;Fcer2a;Skp2;Ep300;Polr3e;Ywhab;Ddx58;Polr3g;Nfkb2;Ncor2;Polr3b;Psmd12;Atf2;Mapk10;Snd1;Tab2;Ran;Ywhah;Rb1;Pik3cd;Akt3;Cdkn1b;Irf3;Relb;Cdkn1a;Ripk1;Snw1;Usp7;Nfk…	mmu-miR-125b-5p;mmu-miR-423-5p;mmu-miR-335-3p;mmu-miR-466c-5p;mmu-miR-345-3p;mmu-miR-679-5p;mmu-miR-770-5p;mmu-miR-466g;mmu-miR-669f-3p;mmu-miR-883a-5p;mmu-miR-743b-3p;mmu-miR-125a-5p;mmu-miR-680;mmu-miR-770-3p;mmu-miR-125a-3p;mmu-miR-882;mmu-miR-423-3p;mmu-miR-1190;mmu-miR-362-5p;mmu-miR-682;mmu-miR-466a-5p;mmu-miR-129-5p;mmu-miR-466i-3p;mmu-miR-296-3p;mmu-miR-760-3p;mmu-miR-207;mmu-miR-324-5p;m…	0.0299897	1.52303	0.0826188
path:mmu04370	VEGF signaling pathway	http://www.kegg.jp/kegg-bin/show_pathway?mmu04370/19055%09yellow/18176%09yellow/12371%09yellow/11652%09yellow/19056%09yellow/30955%09yellow/14083%09yellow/26416%09yellow/110157%09yellow/22339%09yellow/20779%09yellow/18708%09yellow/16653%09yellow/18019%09yellow/19353%09yellow/26395%09yellow/27371%09yellow/18707%09yellow/23797%09yellow/12540%09yellow/74769%09yellow/19354%09yellow/170758%09yellow/29…	27	2198	60	7763	1.59666	19055;18176;12371;11652;19056;30955;14083;26416;110157;22339;20779;18708;16653;18019;19353;26395;27371;18707;23797;12540;74769;19354;170758;29857;18710;26413;18751	Ppp3ca;Nras;Casp9;Akt2;Ppp3cb;Pik3cg;Ptk2;Mapk14;Raf1;Vegfa;Src;Pik3r1;Kras;Nfatc2;Rac1;Map2k1;Sh2d2a;Pik3cd;Akt3;Cdc42;Pik3cb;Rac2;Rac3;Mapk12;Pik3r3;Mapk1;Prkcb	mmu-miR-125b-5p;mmu-miR-423-5p;mmu-miR-702-3p;mmu-miR-345-3p;mmu-miR-669f-3p;mmu-miR-883a-5p;mmu-miR-125a-5p;mmu-miR-770-3p;mmu-miR-125a-3p;mmu-miR-882;mmu-miR-423-3p;mmu-miR-1190;mmu-miR-340-5p;mmu-miR-466a-5p;mmu-miR-296-3p;mmu-miR-466i-3p;mmu-miR-129-5p;mmu-miR-760-3p;mmu-miR-207;mmu-miR-339-5p;mmu-miR-450b-3p;mmu-miR-151-3p;mmu-miR-763;mmu-miR-713;mmu-miR-669a-5p;mmu-miR-199a-3p;mmu-miR-540-3…	0.0324738	1.48847	0.0885936
path:mmu00533	Glycosaminoglycan biosynthesis - keratan sulfate	http://www.kegg.jp/kegg-bin/show_pathway?mmu00533/53625%09yellow/76969%09yellow/26887%09yellow/20442%09yellow/20441%09yellow/53618%09yellow/14595%09yellow/57370%09yellow/54371%09yellow/53418%09yellow	10	2198	15	7763	2.36076	53625;76969;26887;20442;20441;53618;14595;57370;54371;53418	B3gnt2;Chst1;Chst4;St3gal1;St3gal3;Fut8;B4galt1;B4galt3;Chst2;B4galt2	mmu-miR-1187;mmu-miR-188-3p;mmu-miR-466j;mmu-miR-34b-5p;mmu-miR-466h-5p;mmu-miR-466a-5p;mmu-miR-345-3p;mmu-miR-338-3p;mmu-miR-883b-5p;mmu-miR-770-5p;mmu-miR-760-3p;mmu-miR-770-3p;mmu-miR-532-3p;mmu-miR-125a-3p;mmu-miR-292a-3p;mmu-miR-882;mmu-miR-290a-3p;mmu-miR-1190	0.032999	1.4815	0.0891607
path:mmu04726	Serotonergic synapse	http://www.kegg.jp/kegg-bin/show_pathway?mmu04726/14706%09yellow/18176%09yellow/16521%09yellow/11836%09yellow/16438%09yellow/12286%09yellow/14678%09yellow/15560%09yellow/14708%09yellow/14697%09yellow/110157%09yellow/15561%09yellow/224129%09yellow/14683%09yellow/15563%09yellow/18795%09yellow/16653%09yellow/19108%09yellow/15550%09yellow/16522%09yellow/18749%09yellow/26395%09yellow/15567%09yellow/14…	52	2198	134	7763	1.37955	14706;18176;16521;11836;16438;12286;14678;15560;14708;14697;110157;15561;224129;14683;15563;18795;16653;19108;15550;16522;18749;26395;15567;14688;14696;14677;18796;230459;15566;14700;14704;14702;17161;109880;214084;12289;16508;11820;19224;12292;19252;14681;14679;14401;226143;14402;15562;26413;14400;18751;14701;14682	Gng4;Nras;Kcnj5;Araf;Itpr1;Cacna1a;Gnai2;Htr2c;Gng7;Gnb5;Raf1;Htr3a;Adcy5;Gnas;Htr5a;Plcb1;Kras;Prkx;Htr1a;Kcnj6;Prkacb;Map2k1;Slc6a4;Gnb1;Gnb4;Gnai1;Plcb2;Cyp2j13;Htr7;Gng10;Gng3;Gng2;Maoa;Braf;Slc18a2;Cacna1d;Kcnd2;App;Ptgs1;Cacna1s;Dusp1;Gnao1;Gnai3;Gabrb2;Cyp2c44;Gabrb3;Htr4;Mapk1;Gabrb1;Prkcb;Gng12;Gnaq	mmu-miR-711;mmu-miR-423-5p;mmu-miR-466c-5p;mmu-miR-345-3p;mmu-miR-679-5p;mmu-miR-686;mmu-miR-883a-5p;mmu-miR-743b-3p;mmu-miR-680;mmu-miR-125a-3p;mmu-miR-882;mmu-miR-423-3p;mmu-miR-1190;mmu-miR-340-5p;mmu-miR-362-5p;mmu-miR-466a-5p;mmu-miR-129-5p;mmu-miR-296-3p;mmu-miR-582-5p;mmu-miR-466i-3p;mmu-miR-126a-5p;mmu-miR-760-3p;mmu-miR-207;mmu-miR-339-5p;mmu-miR-450b-3p;mmu-miR-292a-5p;mmu-miR-324-5p;mm…	0.0334895	1.47509	0.0895248
path:mmu04110	Cell cycle	http://www.kegg.jp/kegg-bin/show_pathway?mmu04110/12530%09yellow/56438%09yellow/12567%09yellow/12571%09yellow/19651%09yellow/13006%09yellow/56150%09yellow/22628%09yellow/20843%09yellow/18393%09yellow/17128%09yellow/12531%09yellow/242705%09yellow/66156%09yellow/50793%09yellow/22630%09yellow/11350%09yellow/12445%09yellow/27401%09yellow/328572%09yellow/68999%09yellow/54401%09yellow/23834%09yellow/52…	49	2198	125	7763	1.39325	12530;56438;12567;12571;19651;13006;56150;22628;20843;18393;17128;12531;242705;66156;50793;22630;11350;12445;27401;328572;68999;54401;23834;52563;20842;12444;13555;21402;12448;12577;22629;19645;12576;19357;13197;12575;217232;18538;18817;17218;22390;218294;104394;12566;56637;26965;229776;12443;12649	Cdc25a;Rbx1;Cdk4;Cdk6;Rbl2;Smc3;Mad2l1;Ywhag;Stag2;Orc2;Smad4;Cdc25b;E2f2;Anapc11;Orc3;Ywhaq;Abl1;Ccnd3;Skp2;Ep300;Anapc10;Ywhab;Cdc6;Cdc23;Stag1;Ccnd2;E2f1;Skp1a;Ccne2;Cdkn1c;Ywhah;Rb1;Cdkn1b;Rad21;Gadd45a;Cdkn1a;Cdc27;Pcna;Plk1;Mcm5;Wee1;Cdc14b;E2f4;Cdk2;Gsk3b;Cul1;Cdc14a;Ccnd1;Chek1	mmu-miR-335-3p;mmu-miR-423-5p;mmu-miR-702-3p;mmu-miR-290a-5p;mmu-miR-466c-5p;mmu-miR-345-3p;mmu-miR-679-5p;mmu-miR-770-5p;mmu-miR-686;mmu-miR-466g;mmu-miR-669f-3p;mmu-miR-883a-5p;mmu-miR-125a-5p;mmu-miR-680;mmu-miR-882;mmu-miR-1190;mmu-miR-362-5p;mmu-miR-129-5p;mmu-miR-466i-3p;mmu-miR-582-5p;mmu-miR-296-3p;mmu-miR-760-3p;mmu-miR-207;mmu-miR-292a-5p;mmu-miR-362-3p;mmu-miR-763;mmu-miR-713;mmu-miR-3…	0.0337709	1.47146	0.0895248
path:mmu05030	Cocaine addiction	http://www.kegg.jp/kegg-bin/show_pathway?mmu05030/14800%09yellow/12569%09yellow/14678%09yellow/208647%09yellow/224129%09yellow/19049%09yellow/14812%09yellow/14814%09yellow/14683%09yellow/13488%09yellow/170483%09yellow/14810%09yellow/19108%09yellow/18749%09yellow/14677%09yellow/11909%09yellow/231991%09yellow/17161%09yellow/12064%09yellow/214084%09yellow/108069%09yellow/14679%09yellow/14282%09yellow	23	2198	50	7763	1.63126	14800;12569;14678;208647;224129;19049;14812;14814;14683;13488;170483;14810;19108;18749;14677;11909;231991;17161;12064;214084;108069;14679;14282	Gria2;Cdk5r1;Gnai2;Creb3l2;Adcy5;Ppp1r1b;Grin2b;Grin2d;Gnas;Drd1;Grin3b;Grin1;Prkx;Prkacb;Gnai1;Atf2;Creb5;Maoa;Bdnf;Slc18a2;Grm3;Gnai3;Fosb	mmu-miR-466c-5p;mmu-miR-423-5p;mmu-miR-686;mmu-miR-883a-5p;mmu-miR-680;mmu-miR-770-3p;mmu-miR-125a-3p;mmu-miR-882;mmu-miR-423-3p;mmu-miR-1190;mmu-miR-296-3p;mmu-miR-466i-3p;mmu-miR-582-5p;mmu-miR-871-5p;mmu-miR-760-3p;mmu-miR-207;mmu-miR-339-5p;mmu-miR-450b-3p;mmu-miR-151-3p;mmu-miR-763;mmu-miR-713;mmu-miR-291a-3p;mmu-miR-501-3p;mmu-miR-34b-5p;mmu-miR-129-2-3p;mmu-miR-540-3p;mmu-miR-467f;mmu-miR-…	0.0389841	1.40911	0.102379
path:mmu04970	Salivary secretion	http://www.kegg.jp/kegg-bin/show_pathway?mmu04970/16438%09yellow/20192%09yellow/11512%09yellow/11931%09yellow/22318%09yellow/224129%09yellow/14683%09yellow/12315%09yellow/18795%09yellow/11928%09yellow/19108%09yellow/11933%09yellow/18749%09yellow/20535%09yellow/20496%09yellow/67972%09yellow/11513%09yellow/20544%09yellow/54195%09yellow/18796%09yellow/12671%09yellow/12313%09yellow/67821%09yellow/190…	32	2198	78	7763	1.4556	16438;20192;11512;11931;22318;224129;14683;12315;18795;11928;19108;11933;18749;20535;20496;67972;11513;20544;54195;18796;12671;12313;67821;19092;232975;16531;234889;11941;18751;64177;14682;11555	Itpr1;Ryr3;Adcy6;Atp1b1;Vamp2;Adcy5;Gnas;Calm3;Plcb1;Atp1a1;Prkx;Atp1b3;Prkacb;Slc4a2;Slc12a2;Atp2b1;Adcy7;Slc9a1;Gucy1b3;Plcb2;Chrm3;Calm1;Atp1b4;Prkg2;Atp1a3;Kcnma1;Gucy1a2;Atp2b2;Prkcb;Trpv6;Gnaq;Adrb2	mmu-miR-423-5p;mmu-miR-296-5p;mmu-miR-345-3p;mmu-miR-770-5p;mmu-miR-686;mmu-miR-669f-3p;mmu-miR-883a-5p;mmu-miR-680;mmu-miR-542-5p;mmu-miR-125a-3p;mmu-miR-882;mmu-miR-423-3p;mmu-miR-1190;mmu-miR-362-5p;mmu-miR-466a-5p;mmu-miR-129-5p;mmu-miR-466i-3p;mmu-miR-871-5p;mmu-miR-760-3p;mmu-miR-324-5p;mmu-miR-292a-5p;mmu-miR-362-3p;mmu-miR-763;mmu-miR-713;mmu-miR-338-5p;mmu-miR-291a-3p;mmu-miR-363-3p;mmu-…	0.0506032	1.29582	0.131662
path:mmu05217	Basal cell carcinoma	http://www.kegg.jp/kegg-bin/show_pathway?mmu05217/22418%09yellow/22421%09yellow/216795%09yellow/21415%09yellow/22414%09yellow/15245%09yellow/12005%09yellow/22411%09yellow/12387%09yellow/22415%09yellow/12159%09yellow/16842%09yellow/14369%09yellow/14633%09yellow/22419%09yellow/14367%09yellow/12156%09yellow/14366%09yellow/56637%09yellow/22408%09yellow/11789%09yellow/14634%09yellow/20423%09yellow/214…	24	2198	55	7763	1.54714	22418;22421;216795;21415;22414;15245;12005;22411;12387;22415;12159;16842;14369;14633;22419;14367;12156;14366;56637;22408;11789;14634;20423;21416	Wnt5a;Wnt7a;Wnt9a;Tcf7l1;Wnt2b;Hhip;Axin1;Wnt11;Ctnnb1;Wnt3;Bmp4;Lef1;Fzd7;Gli2;Wnt5b;Fzd5;Bmp2;Fzd4;Gsk3b;Wnt1;Apc;Gli3;Shh;Tcf7l2	mmu-miR-423-5p;mmu-miR-702-3p;mmu-miR-290a-5p;mmu-miR-466c-5p;mmu-miR-679-5p;mmu-miR-770-5p;mmu-miR-686;mmu-miR-669f-3p;mmu-miR-331-5p;mmu-miR-883a-5p;mmu-miR-680;mmu-miR-770-3p;mmu-miR-125a-3p;mmu-miR-882;mmu-miR-362-5p;mmu-miR-129-5p;mmu-miR-466i-3p;mmu-miR-760-3p;mmu-miR-207;mmu-miR-763;mmu-miR-338-5p;mmu-miR-501-3p;mmu-miR-34b-5p;mmu-miR-532-3p;mmu-miR-188-5p;mmu-miR-540-3p;mmu-miR-467f;mmu-m…	0.0529155	1.27642	0.136415
path:mmu04964	Proximal tubule bicarbonate reclamation	http://www.kegg.jp/kegg-bin/show_pathway?mmu04964/11931%09yellow/76257%09yellow/11928%09yellow/18534%09yellow/11933%09yellow/74551%09yellow/14660%09yellow/54403%09yellow/67821%09yellow/232975%09yellow/17449%09yellow/11826%09yellow	12	2198	22	7763	1.93155	11931;76257;11928;18534;11933;74551;14660;54403;67821;232975;17449;11826	Atp1b1;Slc38a3;Atp1a1;Pck1;Atp1b3;Pck2;Gls;Slc4a4;Atp1b4;Atp1a3;Mdh1;Aqp1	mmu-miR-125b-5p;mmu-miR-484;mmu-miR-423-5p;mmu-miR-466j;mmu-miR-296-5p;mmu-miR-466f-3p;mmu-miR-466h-5p;mmu-miR-363-3p;mmu-miR-770-5p;mmu-miR-669f-3p;mmu-miR-342-5p;mmu-miR-760-3p;mmu-miR-324-5p;mmu-miR-666-3p;mmu-miR-292a-3p;mmu-miR-882;mmu-miR-291a-3p;mmu-miR-713	0.0541411	1.26647	0.138306
path:mmu04930	Type II diabetes mellitus	http://www.kegg.jp/kegg-bin/show_pathway?mmu04930/12702%09yellow/20528%09yellow/12290%09yellow/12286%09yellow/16367%09yellow/30955%09yellow/12291%09yellow/18762%09yellow/16514%09yellow/18708%09yellow/16369%09yellow/56717%09yellow/26414%09yellow/18707%09yellow/18746%09yellow/16370%09yellow/12289%09yellow/74769%09yellow/216233%09yellow/18710%09yellow/26413%09yellow/26420%09yellow	22	2198	50	7763	1.55961	12702;20528;12290;12286;16367;30955;12291;18762;16514;18708;16369;56717;26414;18707;18746;16370;12289;74769;216233;18710;26413;26420	Socs3;Slc2a4;Cacna1e;Cacna1a;Irs1;Pik3cg;Cacna1g;Prkcz;Kcnj11;Pik3r1;Irs3;Mtor;Mapk10;Pik3cd;Pkm;Irs4;Cacna1d;Pik3cb;Socs2;Pik3r3;Mapk1;Mapk9	mmu-miR-711;mmu-miR-423-5p;mmu-miR-345-3p;mmu-miR-466g;mmu-miR-331-5p;mmu-miR-883a-5p;mmu-miR-882;mmu-miR-423-3p;mmu-miR-1190;mmu-miR-466a-5p;mmu-miR-129-5p;mmu-miR-466i-3p;mmu-miR-296-3p;mmu-miR-207;mmu-miR-339-5p;mmu-miR-151-3p;mmu-miR-763;mmu-miR-490-3p;mmu-miR-669a-5p;mmu-miR-34b-5p;mmu-miR-199a-3p;mmu-miR-540-3p;mmu-miR-532-3p;mmu-miR-467g;mmu-miR-804;mmu-miR-466d-3p;mmu-miR-690;mmu-miR-1187…	0.0585158	1.23273	0.148135
path:mmu04668	TNF signaling pathway	http://www.kegg.jp/kegg-bin/show_pathway?mmu04668/12702%09yellow/21938%09yellow/21929%09yellow/11652%09yellow/30955%09yellow/208647%09yellow/26416%09yellow/12977%09yellow/16878%09yellow/26400%09yellow/18708%09yellow/14082%09yellow/66513%09yellow/22031%09yellow/26398%09yellow/26409%09yellow/26408%09yellow/26395%09yellow/16396%09yellow/56613%09yellow/67384%09yellow/11909%09yellow/26414%09yellow/686…	42	2198	110	7763	1.35531	12702;21938;21929;11652;30955;208647;26416;12977;16878;26400;18708;14082;66513;22031;26398;26409;26408;26395;16396;56613;67384;11909;26414;68652;20310;231991;18707;23797;12608;66724;19766;17387;26410;74769;26399;74006;29857;18710;26413;50791;26420;14281	Socs3;Tnfrsf1b;Tnfaip3;Akt2;Pik3cg;Creb3l2;Mapk14;Csf1;Lif;Map2k7;Pik3r1;Fadd;Tab1;Traf3;Map2k4;Map3k7;Map3k5;Map2k1;Itch;Rps6ka4;Bag4;Atf2;Mapk10;Tab2;Cxcl2;Creb5;Pik3cd;Akt3;Cebpb;Tab3;Ripk1;Mmp14;Map3k8;Pik3cb;Map2k6;Dnm1l;Mapk12;Pik3r3;Mapk1;Magi2;Mapk9;Fos	mmu-miR-125b-5p;mmu-miR-423-5p;mmu-miR-466c-5p;mmu-miR-345-3p;mmu-miR-770-5p;mmu-miR-466g;mmu-miR-669f-3p;mmu-miR-883a-5p;mmu-miR-125a-5p;mmu-miR-680;mmu-miR-125a-3p;mmu-miR-882;mmu-miR-423-3p;mmu-miR-1190;mmu-miR-362-5p;mmu-miR-466a-5p;mmu-miR-296-3p;mmu-miR-466i-3p;mmu-miR-129-5p;mmu-miR-760-3p;mmu-miR-207;mmu-miR-339-5p;mmu-miR-362-3p;mmu-miR-151-3p;mmu-miR-763;mmu-miR-713;mmu-miR-338-5p;mmu-m…	0.0610216	1.21452	0.153099
path:mmu00514	Other types of O-glycan biosynthesis	http://www.kegg.jp/kegg-bin/show_pathway?mmu00514/14345%09yellow/280645%09yellow/108155%09yellow/98388%09yellow/101351%09yellow/381694%09yellow/16848%09yellow/217734%09yellow/20441%09yellow/234407%09yellow/76898%09yellow/14595%09yellow/223827%09yellow/57370%09yellow/53418%09yellow	15	2198	31	7763	1.71383	14345;280645;108155;98388;101351;381694;16848;217734;20441;234407;76898;14595;223827;57370;53418	Fut4;B3gat2;Ogt;Chst10;Eogt;B3glct;Lfng;Pomt2;St3gal3;Colgalt1;B3gat1;B4galt1;Gxylt1;B4galt3;B4galt2	mmu-miR-1187;mmu-miR-490-3p;mmu-miR-188-3p;mmu-miR-362-5p;mmu-miR-125b-5p;mmu-miR-466f-5p;mmu-miR-466f-3p;mmu-miR-770-5p;mmu-miR-126a-5p;mmu-miR-342-5p;mmu-miR-686;mmu-miR-760-3p;mmu-miR-125a-5p;mmu-miR-339-5p;mmu-miR-770-3p;mmu-miR-540-3p;mmu-miR-125a-3p;mmu-miR-532-3p;mmu-miR-882;mmu-miR-713	0.0650055	1.18705	0.161651
path:mmu03015	mRNA surveillance pathway	http://www.kegg.jp/kegg-bin/show_pathway?mmu03015/56422%09yellow/226517%09yellow/433702%09yellow/60365%09yellow/233789%09yellow/52432%09yellow/432508%09yellow/225849%09yellow/18458%09yellow/93728%09yellow/77305%09yellow/73699%09yellow/269643%09yellow/19047%09yellow/229512%09yellow/14853%09yellow/17149%09yellow/71978%09yellow/26931%09yellow/18949%09yellow/228410%09yellow/70248%09yellow/326622%09ye…	37	2198	96	7763	1.36742	56422;226517;433702;60365;233789;52432;432508;225849;18458;93728;77305;73699;269643;19047;229512;14853;17149;71978;26931;18949;228410;70248;326622;21770;19046;14852;108062;19052;26932;56009;269061;216578;19826;225363;54188;24018;226849	Hbs1l;Smg7;Ncbp1;Rbm8a;Smg1;Ppp2r2d;Cpsf6;Ppp2r5b;Pabpc1;Pabpc5;Wdr82;Ppp2r1b;Ppp2r2c;Ppp1cc;Smg5;Gspt2;Magoh;Ppp2r2a;Ppp2r5c;Pnn;Cstf3;Dazap1;Upf2;Ppp2r5d;Ppp1cb;Gspt1;Cstf2;Ppp2ca;Ppp2r5e;Alyref2;Cpsf7;Papolg;Rnps1;Etf1;Cpsf4;Rngtt;Ppp2r5a	mmu-miR-125b-5p;mmu-miR-423-5p;mmu-miR-466c-5p;mmu-miR-711;mmu-miR-679-5p;mmu-miR-770-5p;mmu-miR-466g;mmu-miR-669f-3p;mmu-miR-883a-5p;mmu-miR-743b-3p;mmu-miR-671-3p;mmu-miR-680;mmu-miR-125a-3p;mmu-miR-882;mmu-miR-423-3p;mmu-miR-466a-5p;mmu-miR-129-5p;mmu-miR-466i-3p;mmu-miR-296-3p;mmu-miR-871-5p;mmu-miR-760-3p;mmu-miR-207;mmu-miR-339-5p;mmu-miR-324-5p;mmu-miR-450b-3p;mmu-miR-362-3p;mmu-miR-151-3p…	0.0688047	1.16238	0.169597
path:mmu00062	Fatty acid elongation	http://www.kegg.jp/kegg-bin/show_pathway?mmu00062/83603%09yellow/171282%09yellow/70757%09yellow/170439%09yellow/66775%09yellow/97212%09yellow/54325%09yellow/19063%09yellow/171281%09yellow/54397%09yellow/57874%09yellow/68801%09yellow/74559%09yellow	13	2198	26	7763	1.77048	83603;171282;70757;170439;66775;97212;54325;19063;171281;54397;57874;68801;74559	Elovl4;Acot4;Hacd2;Elovl6;Hacd4;Hadha;Elovl1;Ppt1;Acot3;Ppt2;Hacd3;Elovl5;Elovl7	mmu-miR-125b-5p;mmu-miR-423-5p;mmu-miR-679-5p;mmu-miR-770-5p;mmu-miR-125a-5p;mmu-miR-125a-3p;mmu-miR-466a-5p;mmu-miR-296-3p;mmu-miR-339-5p;mmu-miR-151-3p;mmu-miR-713;mmu-miR-188-5p;mmu-miR-467g;mmu-miR-466d-3p;mmu-miR-690;mmu-miR-1187;mmu-miR-212-3p;mmu-miR-188-3p;mmu-miR-484;mmu-miR-669h-5p;mmu-miR-883b-5p;mmu-miR-466b-3p;mmu-miR-542-3p	0.0705235	1.15167	0.172323
path:mmu00534	Glycosaminoglycan biosynthesis - heparan sulfate / heparin	http://www.kegg.jp/kegg-bin/show_pathway?mmu00534/50786%09yellow/50787%09yellow/54616%09yellow/218271%09yellow/93683%09yellow/58193%09yellow/83398%09yellow/14042%09yellow/15531%09yellow/23908%09yellow/319415%09yellow/217119%09yellow	12	2198	24	7763	1.77013	50786;50787;54616;218271;93683;58193;83398;14042;15531;23908;319415;217119	Hs6st2;Hs6st3;Extl3;B4galt7;Glce;Extl2;Ndst3;Ext1;Ndst1;Hs2st1;Hs3st5;Xylt2	mmu-miR-423-5p;mmu-miR-466g;mmu-miR-291b-3p;mmu-miR-882;mmu-miR-669i;mmu-miR-466a-5p;mmu-miR-129-5p;mmu-miR-466i-3p;mmu-miR-760-3p;mmu-miR-450b-3p;mmu-miR-713;mmu-miR-490-3p;mmu-miR-199a-3p;mmu-miR-1187;mmu-miR-212-3p;mmu-miR-484;mmu-miR-297b-5p;mmu-miR-466j;mmu-miR-466f-3p;mmu-miR-466h-5p;mmu-miR-338-3p;mmu-miR-542-3p	0.0804137	1.09467	0.194795
path:mmu04270	Vascular smooth muscle contraction	http://www.kegg.jp/kegg-bin/show_pathway?mmu04270/18761%09yellow/14673%09yellow/11836%09yellow/16438%09yellow/11512%09yellow/26970%09yellow/110157%09yellow/224129%09yellow/19047%09yellow/17931%09yellow/14683%09yellow/16801%09yellow/12315%09yellow/18795%09yellow/19108%09yellow/107589%09yellow/69632%09yellow/18749%09yellow/17540%09yellow/26395%09yellow/14674%09yellow/19877%09yellow/26361%09yellow/1…	47	2198	129	7763	1.29306	18761;14673;11836;16438;11512;26970;110157;224129;19047;17931;14683;16801;12315;18795;19108;107589;69632;18749;17540;26395;14674;19877;26361;11513;53357;54195;18796;216459;19046;232807;12313;109624;213498;109880;11848;13119;12289;12292;72413;54598;16531;234889;26413;18751;19878;228785;14682	Prkcq;Gna12;Araf;Itpr1;Adcy6;Pla2g2e;Raf1;Adcy5;Ppp1cc;Ppp1r12a;Gnas;Arhgef1;Calm3;Plcb1;Prkx;Mylk;Arhgef12;Prkacb;Mrvi1;Map2k1;Gna13;Rock1;Avpr1b;Adcy7;Pla2g6;Gucy1b3;Plcb2;Myl6b;Ppp1cb;Ppp1r12c;Calm1;Cald1;Arhgef11;Braf;Rhoa;Cyp4a14;Cacna1d;Cacna1s;Kcnmb2;Calcrl;Kcnma1;Gucy1a2;Mapk1;Prkcb;Rock2;Mylk2;Gnaq	mmu-miR-711;mmu-miR-423-5p;mmu-miR-290a-5p;mmu-miR-345-3p;mmu-miR-770-5p;mmu-miR-686;mmu-miR-669f-3p;mmu-miR-331-5p;mmu-miR-883a-5p;mmu-miR-680;mmu-miR-770-3p;mmu-miR-125a-3p;mmu-miR-882;mmu-miR-423-3p;mmu-miR-669i;mmu-miR-1190;mmu-miR-362-5p;mmu-miR-466a-5p;mmu-miR-296-3p;mmu-miR-466i-3p;mmu-miR-129-5p;mmu-miR-871-5p;mmu-miR-760-3p;mmu-miR-207;mmu-miR-324-5p;mmu-miR-339-5p;mmu-miR-292a-5p;mmu-mi…	0.0820533	1.0859	0.197068
path:mmu04962	Vasopressin-regulated water reabsorption	http://www.kegg.jp/kegg-bin/show_pathway?mmu04962/11512%09yellow/192662%09yellow/68097%09yellow/208647%09yellow/67665%09yellow/69654%09yellow/20909%09yellow/22318%09yellow/13427%09yellow/14683%09yellow/18195%09yellow/19345%09yellow/19108%09yellow/18749%09yellow/53869%09yellow/231991%09yellow/19344%09yellow/234663%09yellow/271457%09yellow	19	2198	44	7763	1.52969	11512;192662;68097;208647;67665;69654;20909;22318;13427;14683;18195;19345;19108;18749;53869;231991;19344;234663;271457	Adcy6;Arhgdia;Dynll2;Creb3l2;Dctn4;Dctn2;Stx4a;Vamp2;Dync1i2;Gnas;Nsf;Rab5c;Prkx;Prkacb;Rab11a;Creb5;Rab5b;Dync1li2;Rab5a	mmu-miR-423-5p;mmu-miR-702-3p;mmu-miR-296-5p;mmu-miR-883a-5p;mmu-miR-882;mmu-miR-423-3p;mmu-miR-1190;mmu-miR-296-3p;mmu-miR-129-5p;mmu-miR-339-5p;mmu-miR-292a-5p;mmu-miR-362-3p;mmu-miR-291a-3p;mmu-miR-763;mmu-miR-34b-5p;mmu-miR-199a-3p;mmu-miR-129-2-3p;mmu-miR-532-3p;mmu-miR-467f;mmu-miR-291a-5p;mmu-miR-188-3p;mmu-miR-465a-3p;mmu-miR-199a-5p;mmu-miR-666-3p;mmu-miR-142a-3p;mmu-miR-292a-3p	0.0838382	1.07656	0.199649
path:mmu05203	Viral carcinogenesis	http://www.kegg.jp/kegg-bin/show_pathway?mmu05203/109711%09yellow/18176%09yellow/110696%09yellow/17096%09yellow/16195%09yellow/12567%09yellow/12571%09yellow/13654%09yellow/19651%09yellow/30955%09yellow/208647%09yellow/19664%09yellow/14884%09yellow/208727%09yellow/21374%09yellow/99169%09yellow/22628%09yellow/12771%09yellow/22215%09yellow/20779%09yellow/399549%09yellow/20684%09yellow/18708%09yellow…	79	2198	232	7763	1.21021	109711;18176;110696;17096;16195;12567;12571;13654;19651;30955;208647;19664;14884;208727;21374;99169;22628;12771;22215;20779;399549;20684;18708;16653;12773;19108;78303;22630;19353;18749;22031;23894;15451;83945;12445;27401;328572;54401;56233;12444;20850;79221;18034;15185;14784;11909;56463;12448;231991;22629;19645;18519;18707;18746;12576;54131;319181;12540;20807;12018;12575;114713;11848;66354;11972;…	Actn1;Nras;H2-M10.3;Lyn;Il6st;Cdk4;Cdk6;Egr2;Rbl2;Pik3cg;Creb3l2;Rbpj;Gtf2h1;Hdac4;Tbp;AU015228;Ywhag;Ccr3;Ube3a;Src;H2-M10.6;Sp100;Pik3r1;Kras;Ccr4;Prkx;Hist3h2ba;Ywhaq;Rac1;Prkacb;Traf3;Gtf2h2;Hpn;Dnaja3;Ccnd3;Skp2;Ep300;Ywhab;Hdac7;Ccnd2;Stat5a;Hdac9;Nfkb2;Hdac6;Grb2;Atf2;Snd1;Ccne2;Creb5;Ywhah;Rb1;Kat2b;Pik3cd;Pkm;Cdkn1b;Irf3;Hist1h2bg;Cdc42;Srf;Bak1;Cdkn1a;Rasa2;Rhoa;Snw1;Atp6v0d1;Usp7;Dlg1;…	mmu-miR-335-3p;mmu-miR-423-5p;mmu-miR-702-3p;mmu-miR-466c-5p;mmu-miR-296-5p;mmu-miR-345-3p;mmu-miR-679-5p;mmu-miR-466g;mmu-miR-669f-3p;mmu-miR-125a-5p;mmu-miR-680;mmu-miR-770-3p;mmu-miR-125a-3p;mmu-miR-882;mmu-miR-423-3p;mmu-miR-1190;mmu-miR-340-5p;mmu-miR-188-3p;mmu-miR-362-5p;mmu-miR-129-5p;mmu-miR-466i-3p;mmu-miR-296-3p;mmu-miR-582-5p;mmu-miR-760-3p;mmu-miR-207;mmu-miR-615-3p;mmu-miR-450b-3p;m…	0.0865775	1.06259	0.204439
path:mmu05132	Salmonella infection	http://www.kegg.jp/kegg-bin/show_pathway?mmu05132/68794%09yellow/68089%09yellow/26416%09yellow/16803%09yellow/56212%09yellow/18643%09yellow/16594%09yellow/13427%09yellow/67771%09yellow/73178%09yellow/21872%09yellow/19353%09yellow/16593%09yellow/19877%09yellow/11867%09yellow/26414%09yellow/20310%09yellow/18645%09yellow/12540%09yellow/74764%09yellow/234663%09yellow/192176%09yellow/242687%09yellow/2…	30	2198	78	7763	1.36336	68794;68089;26416;16803;56212;18643;16594;13427;67771;73178;21872;19353;16593;19877;11867;26414;20310;18645;12540;74764;234663;192176;242687;29857;26413;19878;109333;11461;26420;14281	Flnc;Arpc4;Mapk14;Lbp;Rhog;Pfn1;Klc2;Dync1i2;Arpc5;Wasl;Tjp1;Rac1;Klc1;Rock1;Arpc1b;Mapk10;Cxcl2;Pfn2;Cdc42;Klc4;Dync1li2;Flna;Wasf2;Mapk12;Mapk1;Rock2;Pkn2;Actb;Mapk9;Fos	mmu-miR-125b-5p;mmu-miR-423-5p;mmu-miR-702-3p;mmu-miR-770-5p;mmu-miR-466g;mmu-miR-883a-5p;mmu-miR-125a-5p;mmu-miR-125a-3p;mmu-miR-882;mmu-miR-340-5p;mmu-miR-466a-5p;mmu-miR-129-5p;mmu-miR-466i-3p;mmu-miR-296-3p;mmu-miR-760-3p;mmu-miR-207;mmu-miR-339-5p;mmu-miR-324-5p;mmu-miR-763;mmu-miR-713;mmu-miR-490-3p;mmu-miR-34b-5p;mmu-miR-532-3p;mmu-miR-450b-5p;mmu-miR-1187;mmu-miR-212-3p;mmu-miR-188-3p;mmu…	0.0952454	1.02116	0.22293
path:mmu04976	Bile secretion	http://www.kegg.jp/kegg-bin/show_pathway?mmu04976/20494%09yellow/11512%09yellow/12780%09yellow/12638%09yellow/11931%09yellow/224129%09yellow/14683%09yellow/11928%09yellow/19108%09yellow/11933%09yellow/64008%09yellow/20537%09yellow/19879%09yellow/320024%09yellow/18749%09yellow/239273%09yellow/20535%09yellow/27409%09yellow/11513%09yellow/20544%09yellow/15357%09yellow/16835%09yellow/54403%09yellow/6…	28	2198	72	7763	1.37832	20494;11512;12780;12638;11931;224129;14683;11928;19108;11933;64008;20537;19879;320024;18749;239273;20535;27409;11513;20544;15357;16835;54403;67821;232975;20181;20525;11826	Slc10a2;Adcy6;Abcc2;Cftr;Atp1b1;Adcy5;Gnas;Atp1a1;Prkx;Atp1b3;Aqp9;Slc5a1;Slc22a8;Nceh1;Prkacb;Abcc4;Slc4a2;Abcg5;Adcy7;Slc9a1;Hmgcr;Ldlr;Slc4a4;Atp1b4;Atp1a3;Rxra;Slc2a1;Aqp1	mmu-miR-125b-5p;mmu-miR-423-5p;mmu-miR-296-5p;mmu-miR-770-5p;mmu-miR-686;mmu-miR-331-5p;mmu-miR-291b-3p;mmu-miR-680;mmu-miR-882;mmu-miR-423-3p;mmu-miR-1190;mmu-miR-466i-3p;mmu-miR-760-3p;mmu-miR-339-5p;mmu-miR-324-5p;mmu-miR-292a-5p;mmu-miR-763;mmu-miR-713;mmu-miR-338-5p;mmu-miR-490-3p;mmu-miR-363-3p;mmu-miR-34b-5p;mmu-miR-540-3p;mmu-miR-467f;mmu-miR-188-3p;mmu-miR-484;mmu-miR-466f-3p;mmu-miR-465…	0.0962194	1.01674	0.22293
path:mmu01212	Fatty acid metabolism	http://www.kegg.jp/kegg-bin/show_pathway?mmu01212/71147%09yellow/70757%09yellow/12894%09yellow/20249%09yellow/110446%09yellow/107476%09yellow/170439%09yellow/66775%09yellow/30049%09yellow/329065%09yellow/20250%09yellow/97212%09yellow/94180%09yellow/216739%09yellow/19063%09yellow/66885%09yellow/50790%09yellow/14081%09yellow/54397%09yellow/57874%09yellow/68801%09yellow	21	2198	51	7763	1.45867	71147;70757;12894;20249;110446;107476;170439;66775;30049;329065;20250;97212;94180;216739;19063;66885;50790;14081;54397;57874;68801	Oxsm;Hacd2;Cpt1a;Scd1;Acat1;Acaca;Elovl6;Hacd4;Scd3;Scd4;Scd2;Hadha;Acsbg1;Acsl6;Ppt1;Acadsb;Acsl4;Acsl1;Ppt2;Hacd3;Elovl5	mmu-miR-125b-5p;mmu-miR-423-5p;mmu-miR-345-3p;mmu-miR-679-5p;mmu-miR-466g;mmu-miR-331-5p;mmu-miR-125a-5p;mmu-miR-680;mmu-miR-125a-3p;mmu-miR-1190;mmu-miR-296-3p;mmu-miR-582-5p;mmu-miR-760-3p;mmu-miR-207;mmu-miR-339-5p;mmu-miR-151-3p;mmu-miR-34b-5p;mmu-miR-199a-3p;mmu-miR-540-3p;mmu-miR-467g;mmu-miR-291a-5p;mmu-miR-466d-3p;mmu-miR-690;mmu-miR-1187;mmu-miR-212-3p;mmu-miR-188-3p;mmu-miR-669h-5p;mmu-…	0.0967883	1.01418	0.22293
path:mmu05142	Chagas disease (American trypanosomiasis)	http://www.kegg.jp/kegg-bin/show_pathway?mmu05142/22034%09yellow/52432%09yellow/11652%09yellow/14678%09yellow/30955%09yellow/26416%09yellow/14676%09yellow/73699%09yellow/269643%09yellow/14683%09yellow/18708%09yellow/18795%09yellow/14082%09yellow/71978%09yellow/26398%09yellow/11421%09yellow/18787%09yellow/14677%09yellow/18796%09yellow/26414%09yellow/21813%09yellow/18707%09yellow/23797%09yellow/190…	38	2198	103	7763	1.30834	22034;52432;11652;14678;30955;26416;14676;73699;269643;14683;18708;18795;14082;71978;26398;11421;18787;14677;18796;26414;21813;18707;23797;19052;74769;12503;14681;14679;29857;14680;18710;14675;26413;21812;26420;14103;14281;14682	Traf6;Ppp2r2d;Akt2;Gnai2;Pik3cg;Mapk14;Gna15;Ppp2r1b;Ppp2r2c;Gnas;Pik3r1;Plcb1;Fadd;Ppp2r2a;Map2k4;Ace;Serpine1;Gnai1;Plcb2;Mapk10;Tgfbr2;Pik3cd;Akt3;Ppp2ca;Pik3cb;Cd247;Gnao1;Gnai3;Mapk12;Gnal;Pik3r3;Gna14;Mapk1;Tgfbr1;Mapk9;Fasl;Fos;Gnaq	mmu-miR-125b-5p;mmu-miR-423-5p;mmu-miR-466c-5p;mmu-miR-296-5p;mmu-miR-345-3p;mmu-miR-466g;mmu-miR-686;mmu-miR-883a-5p;mmu-miR-125a-5p;mmu-miR-680;mmu-miR-125a-3p;mmu-miR-882;mmu-miR-423-3p;mmu-miR-1190;mmu-miR-466a-5p;mmu-miR-582-5p;mmu-miR-466i-3p;mmu-miR-296-3p;mmu-miR-129-5p;mmu-miR-760-3p;mmu-miR-207;mmu-miR-151-3p;mmu-miR-763;mmu-miR-713;mmu-miR-501-3p;mmu-miR-490-3p;mmu-miR-669a-5p;mmu-miR-…	0.0976465	1.01034	0.223079
path:mmu00310	Lysine degradation	http://www.kegg.jp/kegg-bin/show_pathway?mmu00310/231051%09yellow/26432%09yellow/225888%09yellow/235386%09yellow/64707%09yellow/75410%09yellow/67956%09yellow/73251%09yellow/110446%09yellow/192195%09yellow/234407%09yellow/270076%09yellow/18822%09yellow/97212%09yellow/84505%09yellow/72947%09yellow/214162%09yellow/20937%09yellow/18193%09yellow/234135%09yellow/78920%09yellow	21	2198	52	7763	1.43044	231051;26432;225888;235386;64707;75410;67956;73251;110446;192195;234407;270076;18822;97212;84505;72947;214162;20937;18193;234135;78920	Kmt2c;Plod2;Suv420h1;Hykk;Suv39h2;Kmt2b;Setd8;Setd7;Acat1;Ash1l;Colgalt1;Gcdh;Plod1;Hadha;Setdb1;Phykpl;Kmt2a;Suv39h1;Nsd1;Whsc1l1;Dlst	mmu-miR-679-5p;mmu-miR-770-5p;mmu-miR-686;mmu-miR-669f-3p;mmu-miR-883a-5p;mmu-miR-125a-5p;mmu-miR-680;mmu-miR-125a-3p;mmu-miR-362-5p;mmu-miR-466a-5p;mmu-miR-129-5p;mmu-miR-466i-3p;mmu-miR-871-5p;mmu-miR-760-3p;mmu-miR-339-5p;mmu-miR-324-5p;mmu-miR-291a-3p;mmu-miR-763;mmu-miR-713;mmu-miR-490-3p;mmu-miR-669a-5p;mmu-miR-34b-5p;mmu-miR-540-3p;mmu-miR-380-5p;mmu-miR-467g;mmu-miR-467f;mmu-miR-466d-3p;m…	0.108842	0.963204	0.24665
path:mmu04142	Lysosome	http://www.kegg.jp/kegg-bin/show_pathway?mmu04142/108011%09yellow/11765%09yellow/11305%09yellow/56325%09yellow/67963%09yellow/11881%09yellow/11777%09yellow/19025%09yellow/12512%09yellow/12757%09yellow/192654%09yellow/55946%09yellow/17159%09yellow/67464%09yellow/252903%09yellow/74325%09yellow/11433%09yellow/15931%09yellow/12751%09yellow/16784%09yellow/108012%09yellow/20661%09yellow/239739%09yellow…	44	2198	124	7763	1.25841	108011;11765;11305;56325;67963;11881;11777;19025;12512;12757;192654;55946;17159;67464;252903;74325;11433;15931;12751;16784;108012;20661;239739;83429;18010;13030;16783;75612;17113;27029;11774;16004;18145;19063;11972;11883;13032;11432;56722;53599;54397;11984;106039;67300	Ap4e1;Ap1g1;Abca2;Abcb9;Npc2;Arsb;Ap3s1;Ctsa;Cd63;Clta;Pla2g15;Ap3m1;Man2b1;Entpd4;Ap1s3;Cltb;Acp5;Ids;Tpp1;Lamp2;Ap1s2;Sort1;Lamp3;Ctns;Neu1;Ctsb;Lamp1;Gns;M6pr;Sgsh;Ap3b1;Igf2r;Npc1;Ppt1;Atp6v0d1;Arsa;Ctsc;Acp2;Litaf;Cd164;Ppt2;Atp6v0c;Gga1;Cltc	mmu-miR-423-5p;mmu-miR-345-3p;mmu-miR-679-5p;mmu-miR-466g;mmu-miR-669f-3p;mmu-miR-883a-5p;mmu-miR-125a-5p;mmu-miR-770-3p;mmu-miR-542-5p;mmu-miR-125a-3p;mmu-miR-882;mmu-miR-669i;mmu-miR-1190;mmu-miR-362-5p;mmu-miR-466i-3p;mmu-miR-871-5p;mmu-miR-760-3p;mmu-miR-339-5p;mmu-miR-324-5p;mmu-miR-450b-3p;mmu-miR-763;mmu-miR-713;mmu-miR-291a-3p;mmu-miR-490-3p;mmu-miR-669a-5p;mmu-miR-540-3p;mmu-miR-532-3p;m…	0.115122	0.938842	0.258794
path:mmu00020	Citrate cycle (TCA cycle)	http://www.kegg.jp/kegg-bin/show_pathway?mmu00020/66052%09yellow/104112%09yellow/67834%09yellow/18534%09yellow/74551%09yellow/20916%09yellow/68263%09yellow/235339%09yellow/269951%09yellow/12974%09yellow/17449%09yellow/15926%09yellow/78920%09yellow/17448%09yellow	14	2198	32	7763	1.54868	66052;104112;67834;18534;74551;20916;68263;235339;269951;12974;17449;15926;78920;17448	Sdhc;Acly;Idh3a;Pck1;Pck2;Sucla2;Pdhb;Dlat;Idh2;Cs;Mdh1;Idh1;Dlst;Mdh2	mmu-miR-484;mmu-miR-423-5p;mmu-miR-466j;mmu-miR-466h-5p;mmu-miR-679-5p;mmu-miR-669f-3p;mmu-miR-883a-5p;mmu-miR-743b-3p;mmu-miR-324-5p;mmu-miR-450b-3p;mmu-miR-532-3p;mmu-miR-125a-3p;mmu-miR-882;mmu-miR-291a-3p;mmu-miR-713	0.118312	0.926971	0.263855
path:mmu04972	Pancreatic secretion	http://www.kegg.jp/kegg-bin/show_pathway?mmu04972/16438%09yellow/11512%09yellow/26970%09yellow/12638%09yellow/11931%09yellow/80718%09yellow/224129%09yellow/14683%09yellow/20191%09yellow/18795%09yellow/11928%09yellow/215449%09yellow/11933%09yellow/17274%09yellow/11938%09yellow/19353%09yellow/20535%09yellow/53869%09yellow/20496%09yellow/11937%09yellow/67972%09yellow/11513%09yellow/20544%09yellow/18…	37	2198	103	7763	1.27332	16438;11512;26970;12638;11931;80718;224129;14683;20191;18795;11928;215449;11933;17274;11938;19353;20535;53869;20496;11937;67972;11513;20544;18796;12671;19340;54403;67821;11848;109905;232975;16531;11941;53313;18751;13487;14682	Itpr1;Adcy6;Pla2g2e;Cftr;Atp1b1;Rab27b;Adcy5;Gnas;Ryr2;Plcb1;Atp1a1;Rap1b;Atp1b3;Rab8a;Atp2a2;Rac1;Slc4a2;Rab11a;Slc12a2;Atp2a1;Atp2b1;Adcy7;Slc9a1;Plcb2;Chrm3;Rab3d;Slc4a4;Atp1b4;Rhoa;Rap1a;Atp1a3;Kcnma1;Atp2b2;Atp2a3;Prkcb;Slc26a3;Gnaq	mmu-miR-125b-5p;mmu-miR-423-5p;mmu-miR-296-5p;mmu-miR-770-5p;mmu-miR-686;mmu-miR-466g;mmu-miR-331-5p;mmu-miR-680;mmu-miR-542-5p;mmu-miR-125a-3p;mmu-miR-882;mmu-miR-423-3p;mmu-miR-1190;mmu-miR-362-5p;mmu-miR-466a-5p;mmu-miR-129-5p;mmu-miR-466i-3p;mmu-miR-871-5p;mmu-miR-760-3p;mmu-miR-339-5p;mmu-miR-324-5p;mmu-miR-292a-5p;mmu-miR-763;mmu-miR-291a-3p;mmu-miR-338-5p;mmu-miR-713;mmu-miR-363-3p;mmu-miR…	0.125899	0.899978	0.278564
path:mmu04918	Thyroid hormone synthesis	http://www.kegg.jp/kegg-bin/show_pathway?mmu04918/16438%09yellow/11512%09yellow/208647%09yellow/11931%09yellow/224129%09yellow/14683%09yellow/12330%09yellow/18795%09yellow/11928%09yellow/19108%09yellow/11933%09yellow/18749%09yellow/114479%09yellow/14778%09yellow/22130%09yellow/11513%09yellow/18796%09yellow/11909%09yellow/75512%09yellow/67305%09yellow/231991%09yellow/14828%09yellow/67821%09yellow/…	27	2198	72	7763	1.32848	16438;11512;208647;11931;224129;14683;12330;18795;11928;19108;11933;18749;114479;14778;22130;11513;18796;11909;75512;67305;231991;14828;67821;232975;22095;18751;14682	Itpr1;Adcy6;Creb3l2;Atp1b1;Adcy5;Gnas;Canx;Plcb1;Atp1a1;Prkx;Atp1b3;Prkacb;Slc5a5;Gpx3;Ttf1;Adcy7;Plcb2;Atf2;Gpx6;Gpx7;Creb5;Hspa5;Atp1b4;Atp1a3;Tshr;Prkcb;Gnaq	mmu-miR-125b-5p;mmu-miR-423-5p;mmu-miR-296-5p;mmu-miR-770-5p;mmu-miR-686;mmu-miR-680;mmu-miR-770-3p;mmu-miR-125a-3p;mmu-miR-882;mmu-miR-423-3p;mmu-miR-1190;mmu-miR-362-5p;mmu-miR-466a-5p;mmu-miR-296-3p;mmu-miR-466i-3p;mmu-miR-129-5p;mmu-miR-760-3p;mmu-miR-324-5p;mmu-miR-339-5p;mmu-miR-292a-5p;mmu-miR-713;mmu-miR-338-5p;mmu-miR-490-3p;mmu-miR-363-3p;mmu-miR-34b-5p;mmu-miR-467f;mmu-miR-1187;mmu-miR…	0.12949	0.887763	0.284272
path:mmu00790	Folate biosynthesis	http://www.kegg.jp/kegg-bin/show_pathway?mmu00790/14528%09yellow/17434%09yellow/76768%09yellow/14287%09yellow/56738%09yellow/110391%09yellow/11647%09yellow	7	2198	13	7763	1.90464	14528;17434;76768;14287;56738;110391;11647	Gch1;Mocs2;Alpi;Fpgs;Mocs1;Qdpr;Alpl	mmu-miR-34b-5p;mmu-miR-296-3p;mmu-miR-770-5p;mmu-miR-883b-5p;mmu-miR-342-5p;mmu-miR-669f-3p;mmu-miR-129-2-3p;mmu-miR-540-3p;mmu-miR-770-3p;mmu-miR-450b-3p;mmu-miR-882;mmu-miR-466d-3p;mmu-miR-713	0.131528	0.880982	0.286507
path:mmu01040	Biosynthesis of unsaturated fatty acids	http://www.kegg.jp/kegg-bin/show_pathway?mmu01040/171282%09yellow/70757%09yellow/20249%09yellow/170439%09yellow/66775%09yellow/30049%09yellow/329065%09yellow/20250%09yellow/97212%09yellow/171281%09yellow/57874%09yellow/68801%09yellow	12	2198	27	7763	1.57284	171282;70757;20249;170439;66775;30049;329065;20250;97212;171281;57874;68801	Acot4;Hacd2;Scd1;Elovl6;Hacd4;Scd3;Scd4;Scd2;Hadha;Acot3;Hacd3;Elovl5	mmu-miR-125b-5p;mmu-miR-423-5p;mmu-miR-679-5p;mmu-miR-466g;mmu-miR-125a-5p;mmu-miR-680;mmu-miR-125a-3p;mmu-miR-1190;mmu-miR-466a-5p;mmu-miR-296-3p;mmu-miR-760-3p;mmu-miR-339-5p;mmu-miR-151-3p;mmu-miR-199a-3p;mmu-miR-467g;mmu-miR-466d-3p;mmu-miR-690;mmu-miR-1187;mmu-miR-484;mmu-miR-669h-5p;mmu-miR-409-3p;mmu-miR-466b-3p	0.13264	0.877325	0.286707
path:mmu04973	Carbohydrate digestion and absorption	http://www.kegg.jp/kegg-bin/show_pathway?mmu04973/11652%09yellow/30955%09yellow/11931%09yellow/83770%09yellow/18708%09yellow/11928%09yellow/11933%09yellow/20537%09yellow/18796%09yellow/18707%09yellow/23797%09yellow/67821%09yellow/12289%09yellow/74769%09yellow/232975%09yellow/18710%09yellow/18751%09yellow/83771%09yellow	18	2198	45	7763	1.41615	11652;30955;11931;83770;18708;11928;11933;20537;18796;18707;23797;67821;12289;74769;232975;18710;18751;83771	Akt2;Pik3cg;Atp1b1;Tas1r2;Pik3r1;Atp1a1;Atp1b3;Slc5a1;Plcb2;Pik3cd;Akt3;Atp1b4;Cacna1d;Pik3cb;Atp1a3;Pik3r3;Prkcb;Tas1r3	mmu-miR-711;mmu-miR-423-5p;mmu-miR-296-5p;mmu-miR-345-3p;mmu-miR-770-5p;mmu-miR-680;mmu-miR-882;mmu-miR-423-3p;mmu-miR-1190;mmu-miR-466a-5p;mmu-miR-296-3p;mmu-miR-466i-3p;mmu-miR-129-5p;mmu-miR-207;mmu-miR-324-5p;mmu-miR-763;mmu-miR-338-5p;mmu-miR-669a-5p;mmu-miR-363-3p;mmu-miR-34b-5p;mmu-miR-199a-3p;mmu-miR-540-3p;mmu-miR-467g;mmu-miR-804;mmu-miR-466d-3p;mmu-miR-1187;mmu-miR-188-3p;mmu-miR-466f-…	0.137215	0.862597	0.292186
path:mmu04514	Cell adhesion molecules (CAMs)	http://www.kegg.jp/kegg-bin/show_pathway?mmu04514/241226%09yellow/17967%09yellow/102657%09yellow/16403%09yellow/110696%09yellow/69524%09yellow/54167%09yellow/68481%09yellow/18417%09yellow/12550%09yellow/80883%09yellow/58235%09yellow/320910%09yellow/12477%09yellow/12562%09yellow/399549%09yellow/12558%09yellow/18189%09yellow/245537%09yellow/20970%09yellow/192198%09yellow/19264%09yellow/12740%09yell…	55	2198	162	7763	1.20419	241226;17967;102657;16403;110696;69524;54167;68481;18417;12550;80883;58235;320910;12477;12562;399549;12558;18189;245537;20970;192198;19264;12740;104099;19294;54725;56492;66797;52118;12490;192167;20340;16410;20344;94332;54419;12737;11658;12504;320840;16415;17528;13003;17136;15529;12738;16409;60533;20969;18191;16728;216856;12561;53321;19268	Itga8;Ncam1;Cd276;Itga6;H2-M10.3;Esam;Icos;Mpzl1;Cldn11;Cdh1;Ntng1;Pvrl1;Itgb8;Ctla4;Cdh5;H2-M10.6;Cdh2;Nrxn1;Nlgn3;Sdc3;Lrrc4;Ptprc;Cldn4;Itga9;Pvrl2;Cadm1;Cldn18;Cntnap2;Pvr;Cd34;Nlgn1;Glg1;Itgav;Selp;Cadm3;Cldn6;Cldn1;Alcam;Cd4;Negr1;Itgb2l;Mpz;Vcan;Mag;Sdc2;Cldn2;Itgam;Cd274;Sdc1;Nrxn3;L1cam;Nlgn2;Cdh4;Cntnap1;Ptprf	mmu-miR-125b-5p;mmu-miR-423-5p;mmu-miR-290a-5p;mmu-miR-345-3p;mmu-miR-679-5p;mmu-miR-770-5p;mmu-miR-331-5p;mmu-miR-466g;mmu-miR-686;mmu-miR-883a-5p;mmu-miR-125a-5p;mmu-miR-680;mmu-miR-770-3p;mmu-miR-542-5p;mmu-miR-125a-3p;mmu-miR-882;mmu-miR-423-3p;mmu-miR-1190;mmu-miR-362-5p;mmu-miR-466a-5p;mmu-miR-129-5p;mmu-miR-466i-3p;mmu-miR-296-3p;mmu-miR-760-3p;mmu-miR-207;mmu-miR-324-5p;mmu-miR-450b-3p;mm…	0.137255	0.862472	0.292186
path:mmu05034	Alcoholism	http://www.kegg.jp/kegg-bin/show_pathway?mmu05034/51788%09yellow/14706%09yellow/20662%09yellow/63959%09yellow/18176%09yellow/11836%09yellow/271849%09yellow/14678%09yellow/208647%09yellow/14708%09yellow/14697%09yellow/208727%09yellow/110157%09yellow/319172%09yellow/18767%09yellow/224129%09yellow/19049%09yellow/18212%09yellow/14812%09yellow/19047%09yellow/14814%09yellow/14683%09yellow/13488%09yello…	67	2198	204	7763	1.165	51788;14706;20662;63959;18176;11836;271849;14678;208647;14708;14697;208727;110157;319172;18767;224129;19049;18212;14812;19047;14814;14683;13488;170483;12315;12918;109648;16653;14810;319162;78303;15078;12326;26395;56233;79221;14688;14696;15185;14677;14784;319164;11909;14700;14704;14702;19046;231991;360198;15081;12313;17161;319181;109880;12064;214084;70315;14681;14679;107435;319167;319189;26413;147…	H2afz;Gng4;Sos1;Slc29a1;Nras;Araf;Shc4;Gnai2;Creb3l2;Gng7;Gnb5;Hdac4;Raf1;Hist1h2ab;Pkia;Adcy5;Ppp1r1b;Ntrk2;Grin2b;Ppp1cc;Grin2d;Gnas;Drd1;Grin3b;Calm3;Crh;Npy;Kras;Grin1;Hist3h2a;Hist3h2ba;H3f3a;Camk4;Map2k1;Hdac7;Hdac9;Gnb1;Gnb4;Hdac6;Gnai1;Grb2;Hist1h2ac;Atf2;Gng10;Gng3;Gng2;Ppp1cb;Creb5;Hist1h3a;H3f3b;Calm1;Maoa;Hist1h2bg;Braf;Bdnf;Slc18a2;Hdac8;Gnao1;Gnai3;Hat1;Hist1h2ag;Hist2h2bb;Mapk1;Gng…	mmu-miR-423-5p;mmu-miR-702-3p;mmu-miR-345-3p;mmu-miR-679-5p;mmu-miR-770-5p;mmu-miR-686;mmu-miR-331-5p;mmu-miR-883a-5p;mmu-miR-743b-3p;mmu-miR-680;mmu-miR-770-3p;mmu-miR-125a-3p;mmu-miR-882;mmu-miR-423-3p;mmu-miR-669i;mmu-miR-1190;mmu-miR-340-5p;mmu-miR-682;mmu-miR-466a-5p;mmu-miR-296-3p;mmu-miR-129-5p;mmu-miR-466i-3p;mmu-miR-582-5p;mmu-miR-760-3p;mmu-miR-207;mmu-miR-450b-3p;mmu-miR-362-3p;mmu-miR…	0.159723	0.796631	0.337461
path:mmu00532	Glycosaminoglycan biosynthesis - chondroitin sulfate / dermatan sulfate	http://www.kegg.jp/kegg-bin/show_pathway?mmu00532/58250%09yellow/77590%09yellow/338362%09yellow/269941%09yellow/234356%09yellow/218271%09yellow/60322%09yellow/78923%09yellow/217119%09yellow	9	2198	20	7763	1.59175	58250;77590;338362;269941;234356;218271;60322;78923;217119	Chst11;Chst15;Ust;Chsy1;Csgalnact1;B4galt7;Chst7;Chsy3;Xylt2	mmu-miR-1187;mmu-miR-212-3p;mmu-miR-669a-5p;mmu-miR-297b-5p;mmu-miR-466j;mmu-miR-466h-5p;mmu-miR-466a-5p;mmu-miR-296-3p;mmu-miR-345-3p;mmu-miR-338-3p;mmu-miR-679-5p;mmu-miR-717;mmu-miR-882;mmu-miR-290a-3p;mmu-miR-713	0.171417	0.765946	0.359464
path:mmu03060	Protein export	http://www.kegg.jp/kegg-bin/show_pathway?mmu03060/665155%09yellow/56529%09yellow/140740%09yellow/67398%09yellow/66624%09yellow/53421%09yellow/100101806%09yellow/14828%09yellow/76687%09yellow/57743%09yellow/66661%09yellow/69276%09yellow	12	2198	29	7763	1.46399	665155;56529;140740;67398;66624;53421;100101806;14828;76687;57743;66661;69276	Srp54b;Sec11a;Sec63;Srpr;Spcs2;Sec61a1;Srp54c;Hspa5;Spcs3;Sec61a2;Srp72;Sec62	mmu-miR-125b-5p;mmu-miR-290a-5p;mmu-miR-466g;mmu-miR-680;mmu-miR-125a-3p;mmu-miR-882;mmu-miR-296-3p;mmu-miR-292a-5p;mmu-miR-151-3p;mmu-miR-713;mmu-miR-363-3p;mmu-miR-34b-5p;mmu-miR-188-5p;mmu-miR-291a-5p;mmu-miR-804;mmu-miR-335-5p;mmu-miR-687;mmu-miR-466j;mmu-miR-466f-5p;mmu-miR-669h-5p;mmu-miR-466h-5p;mmu-miR-666-3p	0.175718	0.755185	0.365753
path:mmu04080	Neuroactive ligand-receptor interaction	http://www.kegg.jp/kegg-bin/show_pathway?mmu04080/12209%09yellow/18386%09yellow/11551%09yellow/242425%09yellow/108071%09yellow/237213%09yellow/14800%09yellow/78134%09yellow/15560%09yellow/54393%09yellow/14745%09yellow/108015%09yellow/21833%09yellow/14799%09yellow/14812%09yellow/14814%09yellow/11517%09yellow/13488%09yellow/11438%09yellow/170483%09yellow/14406%09yellow/19216%09yellow/15563%09yellow…	90	2198	283	7763	1.12846	12209;18386;11551;242425;108071;237213;14800;78134;15560;54393;14745;108015;21833;14799;14812;14814;11517;13488;11438;170483;14406;19216;15563;11539;14810;21337;12801;14399;14397;15550;74191;14802;228139;18441;19220;64095;65086;387285;16846;53623;26361;11542;11552;16866;15566;99296;18389;14408;14739;17199;14065;12671;57385;21834;14600;19204;108043;12921;12267;14823;15465;108069;14658;14816;23796;…	Brs3;Oprd1;Adra2a;Gabbr2;Grm5;Glra2;Gria2;Lpar4;Htr2c;Gabbr1;Lpar1;Chrnb4;Thra;Gria1;Grin2b;Grin2d;Adcyap1r1;Drd1;Chrna4;Grin3b;Gabrg2;Ptger1;Htr5a;Adora1;Grin1;Tacr2;Cnr1;Gabra6;Gabra4;Htr1a;P2ry13;Gria4;P2rx3;P2ry1;Ptgfr;Gpr35;Lpar3;Hcrtr2;Lep;Gria3;Avpr1b;Adora3;Adra2b;Lhb;Htr7;Hrh3;Oprl1;Gabrr1;S1pr2;Mc1r;F2rl3;Chrm3;P2ry4;Thrb;Ghr;Ptafr;Chrnb3;Crhr1;C3ar1;Grm8;Hrh1;Grm3;Glrb;Grm1;Aplnr;Npy2r…	mmu-miR-125b-5p;mmu-miR-423-5p;mmu-miR-466c-5p;mmu-miR-290a-5p;mmu-miR-296-5p;mmu-miR-345-3p;mmu-miR-679-5p;mmu-miR-770-5p;mmu-miR-331-5p;mmu-miR-883a-5p;mmu-miR-743b-3p;mmu-miR-125a-5p;mmu-miR-680;mmu-miR-770-3p;mmu-miR-542-5p;mmu-miR-125a-3p;mmu-miR-882;mmu-miR-669i;mmu-miR-1190;mmu-miR-362-5p;mmu-miR-466a-5p;mmu-miR-296-3p;mmu-miR-466i-3p;mmu-miR-129-5p;mmu-miR-582-5p;mmu-miR-871-5p;mmu-miR-12…	0.179476	0.745992	0.37083
path:mmu05134	Legionellosis	http://www.kegg.jp/kegg-bin/show_pathway?mmu05134/56422%09yellow/12371%09yellow/20333%09yellow/19324%09yellow/66397%09yellow/269523%09yellow/12176%09yellow/15482%09yellow/15510%09yellow/11783%09yellow/18034%09yellow/17952%09yellow/20310%09yellow/17951%09yellow/16415%09yellow/13063%09yellow/16409%09yellow/20224%09yellow/11840%09yellow/15512%09yellow/76308%09yellow	21	2198	58	7763	1.28146	56422;12371;20333;19324;66397;269523;12176;15482;15510;11783;18034;17952;20310;17951;16415;13063;16409;20224;11840;15512;76308	Hbs1l;Casp9;Sec22b;Rab1;Sar1b;Vcp;Bnip3;Hspa1l;Hspd1;Apaf1;Nfkb2;Naip6;Cxcl2;Naip5;Itgb2l;Cycs;Itgam;Sar1a;Arf1;Hspa2;Rab1b	mmu-miR-423-5p;mmu-miR-345-3p;mmu-miR-770-5p;mmu-miR-466g;mmu-miR-331-5p;mmu-miR-770-3p;mmu-miR-125a-3p;mmu-miR-882;mmu-miR-760-3p;mmu-miR-207;mmu-miR-339-5p;mmu-miR-450b-3p;mmu-miR-763;mmu-miR-490-3p;mmu-miR-484;mmu-miR-669h-5p;mmu-miR-466h-5p;mmu-miR-338-3p;mmu-miR-465a-3p;mmu-miR-342-5p;mmu-miR-666-3p;mmu-miR-142a-3p;mmu-miR-682	0.199501	0.700055	0.409196
path:mmu04622	RIG-I-like receptor signaling pathway	http://www.kegg.jp/kegg-bin/show_pathway?mmu04622/22034%09yellow/228607%09yellow/26416%09yellow/54644%09yellow/56489%09yellow/14082%09yellow/11793%09yellow/18036%09yellow/22031%09yellow/26409%09yellow/230073%09yellow/27215%09yellow/217069%09yellow/26414%09yellow/54131%09yellow/26401%09yellow/19766%09yellow/73174%09yellow/23988%09yellow/29857%09yellow/13205%09yellow/67526%09yellow/66641%09yellow/2…	24	2198	68	7763	1.24926	22034;228607;26416;54644;56489;14082;11793;18036;22031;26409;230073;27215;217069;26414;54131;26401;19766;73174;23988;29857;13205;67526;66641;26420	Traf6;Mavs;Mapk14;Otud5;Ikbke;Fadd;Atg5;Nfkbib;Traf3;Map3k7;Ddx58;Azi2;Trim25;Mapk10;Irf3;Map3k1;Ripk1;Tbkbp1;Pin1;Mapk12;Ddx3x;Atg12;Sike1;Mapk9	mmu-miR-125b-5p;mmu-miR-423-5p;mmu-miR-290a-5p;mmu-miR-466g;mmu-miR-686;mmu-miR-883a-5p;mmu-miR-125a-5p;mmu-miR-770-3p;mmu-miR-125a-3p;mmu-miR-882;mmu-miR-1190;mmu-miR-466a-5p;mmu-miR-466i-3p;mmu-miR-871-5p;mmu-miR-666-5p;mmu-miR-760-3p;mmu-miR-207;mmu-miR-339-5p;mmu-miR-450b-3p;mmu-miR-292a-5p;mmu-miR-763;mmu-miR-713;mmu-miR-363-3p;mmu-miR-34b-5p;mmu-miR-540-3p;mmu-miR-1187;mmu-miR-188-3p;mmu-mi…	0.207197	0.683616	0.421902
path:mmu03013	RNA transport	http://www.kegg.jp/kegg-bin/show_pathway?mmu03013/103573%09yellow/433702%09yellow/14265%09yellow/27979%09yellow/60365%09yellow/19428%09yellow/78655%09yellow/226982%09yellow/107939%09yellow/13685%09yellow/227720%09yellow/18458%09yellow/20918%09yellow/93728%09yellow/13684%09yellow/170762%09yellow/13688%09yellow/26987%09yellow/75705%09yellow/71805%09yellow/17149%09yellow/76884%09yellow/110379%09yell…	55	2198	170	7763	1.14632	103573;433702;14265;27979;60365;19428;78655;226982;107939;13685;227720;18458;20918;93728;13684;170762;13688;26987;75705;71805;17149;76884;110379;19387;18949;16211;208366;27374;13669;71844;75826;21335;326622;66679;13664;20901;108067;72124;19384;13665;18141;59015;218693;170930;331401;68969;54563;116940;72787;56009;13682;19826;73192;13690;67053	Xpo1;Ncbp1;Fmr1;Eif3b;Rbm8a;Rasl2-9;Eif3j1;Eif5b;Pom121;Eif4ebp1;Nup214;Pabpc1;Eif1;Pabpc5;Eif4e;Nup155;Eif4ebp2;Eif4e2;Eif4b;Nup93;Magoh;Cyfip2;Sec13;Rangap1;Pnn;Kpnb1;Rpp40;Prmt5;Eif3a;Nupl1;Senp2;Tacc3;Upf2;Rae1;Eif1a;Strap;Eif2b3;Seh1l;Ran;Eif2s1;Nup50;Nup160;Paip1;Sumo2;Thoc2;Eif1b;Nup210;Tgs1;Ndc1;Alyref2;Eif4a2;Rnps1;Xpot;Eif4g2;Rpp14	mmu-miR-423-5p;mmu-miR-290a-5p;mmu-miR-345-3p;mmu-miR-679-5p;mmu-miR-466g;mmu-miR-770-5p;mmu-miR-669f-3p;mmu-miR-743b-3p;mmu-miR-125a-5p;mmu-miR-680;mmu-miR-770-3p;mmu-miR-671-3p;mmu-miR-125a-3p;mmu-miR-882;mmu-miR-423-3p;mmu-miR-340-5p;mmu-miR-296-3p;mmu-miR-129-5p;mmu-miR-466i-3p;mmu-miR-871-5p;mmu-miR-760-3p;mmu-miR-207;mmu-miR-324-5p;mmu-miR-450b-3p;mmu-miR-362-3p;mmu-miR-151-3p;mmu-miR-763;m…	0.213496	0.67061	0.4316
path:mmu04620	Toll-like receptor signaling pathway	http://www.kegg.jp/kegg-bin/show_pathway?mmu04620/22034%09yellow/225471%09yellow/11652%09yellow/30955%09yellow/26416%09yellow/16803%09yellow/54473%09yellow/56489%09yellow/26400%09yellow/18708%09yellow/117149%09yellow/14082%09yellow/19353%09yellow/66513%09yellow/22031%09yellow/26398%09yellow/26409%09yellow/26395%09yellow/26414%09yellow/68652%09yellow/18707%09yellow/23797%09yellow/54131%09yellow/15…	34	2198	101	7763	1.19191	22034;225471;11652;30955;26416;16803;54473;56489;26400;18708;117149;14082;19353;66513;22031;26398;26409;26395;26414;68652;18707;23797;54131;15975;19766;26410;20750;74769;26399;29857;18710;26413;26420;14281	Traf6;Ticam2;Akt2;Pik3cg;Mapk14;Lbp;Tollip;Ikbke;Map2k7;Pik3r1;Tirap;Fadd;Rac1;Tab1;Traf3;Map2k4;Map3k7;Map2k1;Mapk10;Tab2;Pik3cd;Akt3;Irf3;Ifnar1;Ripk1;Map3k8;Spp1;Pik3cb;Map2k6;Mapk12;Pik3r3;Mapk1;Mapk9;Fos	mmu-miR-125b-5p;mmu-miR-423-5p;mmu-miR-345-3p;mmu-miR-770-5p;mmu-miR-686;mmu-miR-466g;mmu-miR-883a-5p;mmu-miR-125a-5p;mmu-miR-680;mmu-miR-125a-3p;mmu-miR-882;mmu-miR-423-3p;mmu-miR-1190;mmu-miR-362-5p;mmu-miR-466a-5p;mmu-miR-296-3p;mmu-miR-466i-3p;mmu-miR-129-5p;mmu-miR-760-3p;mmu-miR-207;mmu-miR-339-5p;mmu-miR-151-3p;mmu-miR-763;mmu-miR-713;mmu-miR-338-5p;mmu-miR-669a-5p;mmu-miR-363-3p;mmu-miR-3…	0.216817	0.663907	0.432096
path:mmu04064	NF-kappa B signaling pathway	http://www.kegg.jp/kegg-bin/show_pathway?mmu04064/18761%09yellow/22034%09yellow/21934%09yellow/17096%09yellow/21929%09yellow/225471%09yellow/72049%09yellow/16803%09yellow/13000%09yellow/16797%09yellow/111173%09yellow/117149%09yellow/21943%09yellow/12995%09yellow/66513%09yellow/22031%09yellow/26409%09yellow/230073%09yellow/12048%09yellow/18034%09yellow/217069%09yellow/68652%09yellow/20310%09yellow…	34	2198	101	7763	1.19191	18761;22034;21934;17096;21929;225471;72049;16803;13000;16797;111173;117149;21943;12995;66513;22031;26409;230073;12048;18034;217069;68652;20310;240354;66724;19698;19766;12229;11798;16818;12043;16177;18751;20315	Prkcq;Traf6;Tnfrsf11a;Lyn;Tnfaip3;Ticam2;Tnfrsf13c;Lbp;Csnk2a2;Lat;Erc1;Tirap;Tnfsf11;Csnk2a1;Tab1;Traf3;Map3k7;Ddx58;Bcl2l1;Nfkb2;Trim25;Tab2;Cxcl2;Malt1;Tab3;Relb;Ripk1;Btk;Xiap;Lck;Bcl2;Il1r1;Prkcb;Cxcl12	mmu-miR-125b-5p;mmu-miR-466c-5p;mmu-miR-296-5p;mmu-miR-770-5p;mmu-miR-466g;mmu-miR-669f-3p;mmu-miR-743b-3p;mmu-miR-125a-5p;mmu-miR-680;mmu-miR-770-3p;mmu-miR-125a-3p;mmu-miR-882;mmu-miR-1190;mmu-miR-466a-5p;mmu-miR-129-5p;mmu-miR-466i-3p;mmu-miR-296-3p;mmu-miR-871-5p;mmu-miR-760-3p;mmu-miR-339-5p;mmu-miR-450b-3p;mmu-miR-292a-5p;mmu-miR-362-3p;mmu-miR-763;mmu-miR-713;mmu-miR-363-3p;mmu-miR-34b-5p;…	0.216817	0.663907	0.432096
path:mmu04640	Hematopoietic cell lineage	http://www.kegg.jp/kegg-bin/show_pathway?mmu04640/12505%09yellow/22042%09yellow/16403%09yellow/16399%09yellow/16196%09yellow/12977%09yellow/12478%09yellow/16197%09yellow/109700%09yellow/16402%09yellow/17380%09yellow/16157%09yellow/16400%09yellow/14128%09yellow/16191%09yellow/12490%09yellow/16194%09yellow/12985%09yellow/12527%09yellow/12484%09yellow/12504%09yellow/12516%09yellow/16416%09yellow/129…	29	2198	85	7763	1.20772	12505;22042;16403;16399;16196;12977;12478;16197;109700;16402;17380;16157;16400;14128;16191;12490;16194;12985;12527;12484;12504;12516;16416;12902;17311;16409;16177;14255;16590	Cd44;Tfrc;Itga6;Itga2b;Il7;Csf1;Cd19;Il7r;Itga1;Itga5;Mme;Il11ra1;Itga3;Fcer2a;Il5;Cd34;Il6ra;Csf3;Cd9;Cd24a;Cd4;Cd7;Itgb3;Cr2;Kitl;Itgam;Il1r1;Flt3;Kit	mmu-miR-423-5p;mmu-miR-345-3p;mmu-miR-331-5p;mmu-miR-669f-3p;mmu-miR-291b-3p;mmu-miR-743b-3p;mmu-miR-883a-5p;mmu-miR-680;mmu-miR-770-3p;mmu-miR-542-5p;mmu-miR-125a-3p;mmu-miR-882;mmu-miR-1190;mmu-miR-296-3p;mmu-miR-466i-3p;mmu-miR-760-3p;mmu-miR-207;mmu-miR-324-5p;mmu-miR-450b-3p;mmu-miR-338-5p;mmu-miR-669a-5p;mmu-miR-363-3p;mmu-miR-34b-5p;mmu-miR-199a-3p;mmu-miR-540-3p;mmu-miR-188-5p;mmu-miR-467…	0.221097	0.655418	0.437522
path:mmu05146	Amoebiasis	http://www.kegg.jp/kegg-bin/show_pathway?mmu05146/109711%09yellow/12829%09yellow/14268%09yellow/30955%09yellow/14083%09yellow/14676%09yellow/12832%09yellow/373864%09yellow/14683%09yellow/19345%09yellow/12828%09yellow/226519%09yellow/18708%09yellow/18795%09yellow/19108%09yellow/66222%09yellow/18749%09yellow/23928%09yellow/12814%09yellow/16782%09yellow/18796%09yellow/18707%09yellow/12842%09yellow/1…	39	2198	119	7763	1.16034	109711;12829;14268;30955;14083;14676;12832;373864;14683;19345;12828;226519;18708;18795;19108;66222;18749;23928;12814;16782;18796;18707;12842;12826;16415;19344;12830;271457;74769;22330;14680;16409;16177;18710;14675;18751;12831;71355;14682	Actn1;Col4a4;Fn1;Pik3cg;Ptk2;Gna15;Col5a2;Col27a1;Gnas;Rab5c;Col4a3;Lamc1;Pik3r1;Plcb1;Prkx;Serpinb1a;Prkacb;Lamc3;Col11a1;Lamc2;Plcb2;Pik3cd;Col1a1;Col4a1;Itgb2l;Rab5b;Col4a5;Rab5a;Pik3cb;Vcl;Gnal;Itgam;Il1r1;Pik3r3;Gna14;Prkcb;Col5a1;Col24a1;Gnaq	mmu-miR-702-3p;mmu-miR-296-5p;mmu-miR-345-3p;mmu-miR-679-5p;mmu-miR-770-5p;mmu-miR-686;mmu-miR-466g;mmu-miR-883a-5p;mmu-miR-680;mmu-miR-770-3p;mmu-miR-125a-3p;mmu-miR-882;mmu-miR-423-3p;mmu-miR-1190;mmu-miR-362-5p;mmu-miR-466a-5p;mmu-miR-129-5p;mmu-miR-466i-3p;mmu-miR-296-3p;mmu-miR-760-3p;mmu-miR-207;mmu-miR-339-5p;mmu-miR-292a-5p;mmu-miR-362-3p;mmu-miR-763;mmu-miR-713;mmu-miR-669a-5p;mmu-miR-36…	0.238292	0.622891	0.468252
path:mmu05145	Toxoplasmosis	http://www.kegg.jp/kegg-bin/show_pathway?mmu05145/22034%09yellow/16403%09yellow/12371%09yellow/11652%09yellow/14678%09yellow/30955%09yellow/26416%09yellow/226519%09yellow/18708%09yellow/12265%09yellow/18036%09yellow/66513%09yellow/15482%09yellow/26409%09yellow/23928%09yellow/16782%09yellow/12048%09yellow/14677%09yellow/26414%09yellow/68652%09yellow/18707%09yellow/23797%09yellow/16835%09yellow/117…	37	2198	113	7763	1.15912	22034;16403;12371;11652;14678;30955;26416;226519;18708;12265;18036;66513;15482;26409;23928;16782;12048;14677;26414;68652;18707;23797;16835;11798;13063;74769;26399;18607;14681;14679;20848;12043;29857;18710;26413;15512;26420	Traf6;Itga6;Casp9;Akt2;Gnai2;Pik3cg;Mapk14;Lamc1;Pik3r1;Ciita;Nfkbib;Tab1;Hspa1l;Map3k7;Lamc3;Lamc2;Bcl2l1;Gnai1;Mapk10;Tab2;Pik3cd;Akt3;Ldlr;Xiap;Cycs;Pik3cb;Map2k6;Pdpk1;Gnao1;Gnai3;Stat3;Bcl2;Mapk12;Pik3r3;Mapk1;Hspa2;Mapk9	mmu-miR-125b-5p;mmu-miR-423-5p;mmu-miR-345-3p;mmu-miR-770-5p;mmu-miR-466g;mmu-miR-331-5p;mmu-miR-883a-5p;mmu-miR-743b-3p;mmu-miR-125a-5p;mmu-miR-680;mmu-miR-770-3p;mmu-miR-542-5p;mmu-miR-125a-3p;mmu-miR-882;mmu-miR-423-3p;mmu-miR-1190;mmu-miR-362-5p;mmu-miR-466a-5p;mmu-miR-296-3p;mmu-miR-466i-3p;mmu-miR-582-5p;mmu-miR-760-3p;mmu-miR-207;mmu-miR-339-5p;mmu-miR-450b-3p;mmu-miR-151-3p;mmu-miR-763;mm…	0.246872	0.607529	0.477807
path:mmu05340	Primary immunodeficiency	http://www.kegg.jp/kegg-bin/show_pathway?mmu05340/54167%09yellow/72049%09yellow/12478%09yellow/109305%09yellow/16197%09yellow/12265%09yellow/19264%09yellow/19373%09yellow/12504%09yellow/12229%09yellow/16818%09yellow/170767%09yellow/19727%09yellow	13	2198	35	7763	1.31368	54167;72049;12478;109305;16197;12265;19264;19373;12504;12229;16818;170767;19727	Icos;Tnfrsf13c;Cd19;Orai1;Il7r;Ciita;Ptprc;Rag1;Cd4;Btk;Lck;Rfxap;Rfxank	mmu-miR-1187;mmu-miR-188-3p;mmu-miR-669a-5p;mmu-miR-466j;mmu-miR-466c-5p;mmu-miR-669h-5p;mmu-miR-466h-5p;mmu-miR-466a-5p;mmu-miR-345-3p;mmu-miR-466i-3p;mmu-miR-338-3p;mmu-miR-871-5p;mmu-miR-342-5p;mmu-miR-760-3p;mmu-miR-339-5p;mmu-miR-188-5p;mmu-miR-882;mmu-miR-690	0.247151	0.607037	0.477807
path:mmu04974	Protein digestion and absorption	http://www.kegg.jp/kegg-bin/show_pathway?mmu04974/68553%09yellow/16529%09yellow/50934%09yellow/12829%09yellow/11931%09yellow/12832%09yellow/67760%09yellow/373864%09yellow/12828%09yellow/12841%09yellow/13717%09yellow/17380%09yellow/11928%09yellow/11933%09yellow/12814%09yellow/110891%09yellow/20510%09yellow/12842%09yellow/72472%09yellow/12816%09yellow/12826%09yellow/67821%09yellow/13482%09yellow/12…	30	2198	90	7763	1.17974	68553;16529;50934;12829;11931;12832;67760;373864;12828;12841;13717;17380;11928;11933;12814;110891;20510;12842;72472;12816;12826;67821;13482;12830;12818;72461;232975;12817;12831;71355	Col6a4;Kcnk5;Slc7a8;Col4a4;Atp1b1;Col5a2;Slc38a2;Col27a1;Col4a3;Col9a3;Eln;Mme;Atp1a1;Atp1b3;Col11a1;Slc8a2;Slc1a1;Col1a1;Slc16a10;Col12a1;Col4a1;Atp1b4;Dpp4;Col4a5;Col14a1;Prcp;Atp1a3;Col13a1;Col5a1;Col24a1	mmu-miR-423-5p;mmu-miR-702-3p;mmu-miR-296-5p;mmu-miR-345-3p;mmu-miR-679-5p;mmu-miR-770-5p;mmu-miR-331-5p;mmu-miR-686;mmu-miR-669f-3p;mmu-miR-883a-5p;mmu-miR-770-3p;mmu-miR-125a-3p;mmu-miR-882;mmu-miR-362-5p;mmu-miR-129-5p;mmu-miR-296-3p;mmu-miR-466i-3p;mmu-miR-760-3p;mmu-miR-339-5p;mmu-miR-450b-3p;mmu-miR-324-5p;mmu-miR-292a-5p;mmu-miR-362-3p;mmu-miR-763;mmu-miR-713;mmu-miR-363-3p;mmu-miR-34b-5p;…	0.248256	0.605101	0.477807
path:mmu00072	Synthesis and degradation of ketone bodies	http://www.kegg.jp/kegg-bin/show_pathway?mmu00072/71911%09yellow/110446%09yellow/15360%09yellow/208982%09yellow/67041%09yellow	5	2198	11	7763	1.60677	71911;110446;15360;208982;67041	Bdh1;Acat1;Hmgcs2;Hmgcll1;Oxct1	mmu-miR-345-3p;mmu-miR-883b-5p;mmu-miR-199a-5p;mmu-miR-760-3p;mmu-miR-339-5p;mmu-miR-882	0.267294	0.573011	0.505477
path:mmu00430	Taurine and hypotaurine metabolism	http://www.kegg.jp/kegg-bin/show_pathway?mmu00430/14415%09yellow/207182%09yellow/12583%09yellow/211488%09yellow/14417%09yellow	5	2198	11	7763	1.60677	14415;207182;12583;211488;14417	Gad1;Ggt7;Cdo1;Ado;Gad2	mmu-miR-490-3p;mmu-miR-423-5p;mmu-miR-125b-5p;mmu-miR-466f-3p;mmu-miR-296-3p;mmu-miR-409-3p;mmu-miR-466i-3p;mmu-miR-125a-5p;mmu-miR-324-5p;mmu-miR-540-3p;mmu-miR-1190	0.267294	0.573011	0.505477
path:mmu00061	Fatty acid biosynthesis	http://www.kegg.jp/kegg-bin/show_pathway?mmu00061/71147%09yellow/107476%09yellow/94180%09yellow/216739%09yellow/50790%09yellow/14081%09yellow	6	2198	14	7763	1.51505	71147;107476;94180;216739;50790;14081	Oxsm;Acaca;Acsbg1;Acsl6;Acsl4;Acsl1	mmu-miR-1187;mmu-miR-188-3p;mmu-miR-34b-5p;mmu-miR-345-3p;mmu-miR-582-5p;mmu-miR-331-5p;mmu-miR-207;mmu-miR-666-3p;mmu-miR-142a-3p;mmu-miR-125a-3p;mmu-miR-291a-5p;mmu-miR-690	0.268028	0.571819	0.505477
path:mmu04210	Apoptosis	http://www.kegg.jp/kegg-bin/show_pathway?mmu04210/19055%09yellow/12371%09yellow/11652%09yellow/12122%09yellow/19056%09yellow/30955%09yellow/19087%09yellow/18708%09yellow/14082%09yellow/12984%09yellow/19108%09yellow/18749%09yellow/19088%09yellow/12048%09yellow/11783%09yellow/18707%09yellow/23797%09yellow/18049%09yellow/19766%09yellow/11798%09yellow/13063%09yellow/74769%09yellow/12043%09yellow/1617…	27	2198	82	7763	1.16495	19055;12371;11652;12122;19056;30955;19087;18708;14082;12984;19108;18749;19088;12048;11783;18707;23797;18049;19766;11798;13063;74769;12043;16177;18710;19084;14103	Ppp3ca;Casp9;Akt2;Bid;Ppp3cb;Pik3cg;Prkar2a;Pik3r1;Fadd;Csf2rb2;Prkx;Prkacb;Prkar2b;Bcl2l1;Apaf1;Pik3cd;Akt3;Ngf;Ripk1;Xiap;Cycs;Pik3cb;Bcl2;Il1r1;Pik3r3;Prkar1a;Fasl	mmu-miR-423-5p;mmu-miR-345-3p;mmu-miR-679-5p;mmu-miR-466g;mmu-miR-770-5p;mmu-miR-331-5p;mmu-miR-883a-5p;mmu-miR-743b-3p;mmu-miR-680;mmu-miR-770-3p;mmu-miR-125a-3p;mmu-miR-882;mmu-miR-423-3p;mmu-miR-1190;mmu-miR-296-3p;mmu-miR-466i-3p;mmu-miR-760-3p;mmu-miR-207;mmu-miR-362-3p;mmu-miR-763;mmu-miR-490-3p;mmu-miR-669a-5p;mmu-miR-34b-5p;mmu-miR-199a-3p;mmu-miR-540-3p;mmu-miR-532-3p;mmu-miR-467g;mmu-mi…	0.280071	0.552731	0.524667
path:mmu05162	Measles	http://www.kegg.jp/kegg-bin/show_pathway?mmu05162/18761%09yellow/22034%09yellow/228607%09yellow/21929%09yellow/12567%09yellow/11652%09yellow/12571%09yellow/30955%09yellow/319642%09yellow/56489%09yellow/13000%09yellow/18708%09yellow/12995%09yellow/170770%09yellow/18036%09yellow/15482%09yellow/26409%09yellow/12445%09yellow/230073%09yellow/12444%09yellow/20850%09yellow/68652%09yellow/246728%09yellow…	43	2198	137	7763	1.1107	18761;22034;228607;21929;12567;11652;12571;30955;319642;56489;13000;18708;12995;170770;18036;15482;26409;12445;230073;12444;20850;68652;246728;13665;12448;18707;23797;12576;54131;208650;15975;14360;74769;12566;56637;20848;27103;17698;18710;12443;13666;15512;14103	Prkcq;Traf6;Mavs;Tnfaip3;Cdk4;Akt2;Cdk6;Pik3cg;Rab9b;Ikbke;Csnk2a2;Pik3r1;Csnk2a1;Bbc3;Nfkbib;Hspa1l;Map3k7;Ccnd3;Ddx58;Ccnd2;Stat5a;Tab2;Oas2;Eif2s1;Ccne2;Pik3cd;Akt3;Cdkn1b;Irf3;Cblb;Ifnar1;Fyn;Pik3cb;Cdk2;Gsk3b;Stat3;Eif2ak4;Msn;Pik3r3;Ccnd1;Eif2ak3;Hspa2;Fasl	mmu-miR-125b-5p;mmu-miR-423-5p;mmu-miR-466c-5p;mmu-miR-702-3p;mmu-miR-345-3p;mmu-miR-679-5p;mmu-miR-466g;mmu-miR-686;mmu-miR-669f-3p;mmu-miR-331-5p;mmu-miR-125a-5p;mmu-miR-680;mmu-miR-125a-3p;mmu-miR-882;mmu-miR-423-3p;mmu-miR-1190;mmu-miR-362-5p;mmu-miR-466a-5p;mmu-miR-129-5p;mmu-miR-466i-3p;mmu-miR-582-5p;mmu-miR-296-3p;mmu-miR-760-3p;mmu-miR-207;mmu-miR-339-5p;mmu-miR-450b-3p;mmu-miR-292a-5p;m…	0.302781	0.518871	0.563131
path:mmu04750	Inflammatory mediator regulation of TRP channels	http://www.kegg.jp/kegg-bin/show_pathway?mmu04750/18761%09yellow/16438%09yellow/11512%09yellow/15560%09yellow/30955%09yellow/26416%09yellow/224129%09yellow/19047%09yellow/14683%09yellow/20779%09yellow/18708%09yellow/12315%09yellow/18795%09yellow/19108%09yellow/18749%09yellow/12322%09yellow/12325%09yellow/11513%09yellow/53357%09yellow/18796%09yellow/230459%09yellow/26414%09yellow/19046%09yellow/18…	40	2198	127	7763	1.11448	18761;16438;11512;15560;30955;26416;224129;19047;14683;20779;18708;12315;18795;19108;18749;12322;12325;11513;53357;18796;230459;26414;19046;18707;12313;16000;108058;18049;13119;74769;26399;15465;19217;29857;16177;226143;18710;18751;26420;14682	Prkcq;Itpr1;Adcy6;Htr2c;Pik3cg;Mapk14;Adcy5;Ppp1cc;Gnas;Src;Pik3r1;Calm3;Plcb1;Prkx;Prkacb;Camk2a;Camk2g;Adcy7;Pla2g6;Plcb2;Cyp2j13;Mapk10;Ppp1cb;Pik3cd;Calm1;Igf1;Camk2d;Ngf;Cyp4a14;Pik3cb;Map2k6;Hrh1;Ptger2;Mapk12;Il1r1;Cyp2c44;Pik3r3;Prkcb;Mapk9;Gnaq	mmu-miR-125b-5p;mmu-miR-423-5p;mmu-miR-702-3p;mmu-miR-466c-5p;mmu-miR-345-3p;mmu-miR-466g;mmu-miR-686;mmu-miR-770-5p;mmu-miR-125a-5p;mmu-miR-680;mmu-miR-125a-3p;mmu-miR-882;mmu-miR-423-3p;mmu-miR-1190;mmu-miR-362-5p;mmu-miR-466a-5p;mmu-miR-296-3p;mmu-miR-466i-3p;mmu-miR-129-5p;mmu-miR-760-3p;mmu-miR-207;mmu-miR-450b-3p;mmu-miR-292a-5p;mmu-miR-763;mmu-miR-713;mmu-miR-338-5p;mmu-miR-291a-3p;mmu-miR…	0.304612	0.516253	0.563131
path:mmu04650	Natural killer cell mediated cytotoxicity	http://www.kegg.jp/kegg-bin/show_pathway?mmu04650/18646%09yellow/19055%09yellow/20662%09yellow/18176%09yellow/11836%09yellow/19247%09yellow/12122%09yellow/271849%09yellow/19056%09yellow/27007%09yellow/30955%09yellow/110157%09yellow/18106%09yellow/16797%09yellow/18708%09yellow/16653%09yellow/18019%09yellow/19353%09yellow/18479%09yellow/26395%09yellow/14784%09yellow/18707%09yellow/109880%09yellow/1…	37	2198	119	7763	1.09982	18646;19055;20662;18176;11836;19247;12122;271849;19056;27007;30955;110157;18106;16797;18708;16653;18019;19353;18479;26395;14784;18707;109880;15975;14360;16415;16822;74769;16818;19354;12503;170758;22324;18710;26413;18751;14103	Prf1;Ppp3ca;Sos1;Nras;Araf;Ptpn11;Bid;Shc4;Ppp3cb;Klrk1;Pik3cg;Raf1;Cd244;Lat;Pik3r1;Kras;Nfatc2;Rac1;Pak1;Map2k1;Grb2;Pik3cd;Braf;Ifnar1;Fyn;Itgb2l;Lcp2;Pik3cb;Lck;Rac2;Cd247;Rac3;Vav1;Pik3r3;Mapk1;Prkcb;Fasl	mmu-miR-423-5p;mmu-miR-466c-5p;mmu-miR-702-3p;mmu-miR-345-3p;mmu-miR-331-5p;mmu-miR-686;mmu-miR-883a-5p;mmu-miR-680;mmu-miR-770-3p;mmu-miR-125a-3p;mmu-miR-882;mmu-miR-423-3p;mmu-miR-669i;mmu-miR-1190;mmu-miR-682;mmu-miR-466a-5p;mmu-miR-296-3p;mmu-miR-466i-3p;mmu-miR-129-5p;mmu-miR-760-3p;mmu-miR-207;mmu-miR-324-5p;mmu-miR-450b-3p;mmu-miR-339-5p;mmu-miR-151-3p;mmu-miR-763;mmu-miR-713;mmu-miR-338-5…	0.337727	0.471435	0.620269
path:mmu00620	Pyruvate metabolism	http://www.kegg.jp/kegg-bin/show_pathway?mmu00620/75572%09yellow/109264%09yellow/60525%09yellow/18534%09yellow/74156%09yellow/74551%09yellow/110446%09yellow/107476%09yellow/68263%09yellow/235339%09yellow/18746%09yellow/17449%09yellow/17448%09yellow	13	2198	39	7763	1.17834	75572;109264;60525;18534;74156;74551;110446;107476;68263;235339;18746;17449;17448	Acyp2;Me3;Acss2;Pck1;Acot12;Pck2;Acat1;Acaca;Pdhb;Dlat;Pkm;Mdh1;Mdh2	mmu-miR-1187;mmu-miR-423-5p;mmu-miR-290a-5p;mmu-miR-466j;mmu-miR-466h-5p;mmu-miR-669f-3p;mmu-miR-199a-5p;mmu-miR-743b-3p;mmu-miR-207;mmu-miR-717;mmu-miR-125a-3p;mmu-miR-882;mmu-miR-291a-3p;mmu-miR-713	0.355407	0.449274	0.648502
path:mmu04978	Mineral absorption	http://www.kegg.jp/kegg-bin/show_pathway?mmu04978/15368%09yellow/22337%09yellow/11931%09yellow/20529%09yellow/11928%09yellow/225997%09yellow/11933%09yellow/20537%09yellow/53945%09yellow/67972%09yellow/67821%09yellow/232975%09yellow/13487%09yellow/22782%09yellow/64177%09yellow	15	2198	46	7763	1.15273	15368;22337;11931;20529;11928;225997;11933;20537;53945;67972;67821;232975;13487;22782;64177	Hmox1;Vdr;Atp1b1;Slc31a1;Atp1a1;Trpm6;Atp1b3;Slc5a1;Slc40a1;Atp2b1;Atp1b4;Atp1a3;Slc26a3;Slc30a1;Trpv6	mmu-miR-363-3p;mmu-miR-296-5p;mmu-miR-466f-3p;mmu-miR-669h-5p;mmu-miR-466h-5p;mmu-miR-466i-3p;mmu-miR-770-5p;mmu-miR-331-5p;mmu-miR-338-3p;mmu-miR-125a-5p;mmu-miR-666-3p;mmu-miR-450b-3p;mmu-miR-324-5p;mmu-miR-125a-3p;mmu-miR-532-3p;mmu-miR-151-3p;mmu-miR-882;mmu-miR-291a-3p;mmu-miR-338-5p;mmu-miR-1190	0.36421	0.438648	0.660277
path:mmu04260	Cardiac muscle contraction	http://www.kegg.jp/kegg-bin/show_pathway?mmu04260/12861%09yellow/11464%09yellow/56808%09yellow/326618%09yellow/11931%09yellow/12297%09yellow/319734%09yellow/20191%09yellow/11928%09yellow/11933%09yellow/11938%09yellow/140723%09yellow/20544%09yellow/22003%09yellow/59069%09yellow/12298%09yellow/12296%09yellow/22004%09yellow/67821%09yellow/12293%09yellow/12289%09yellow/12292%09yellow/66445%09yellow/2…	25	2198	80	7763	1.1049	12861;11464;56808;326618;11931;12297;319734;20191;11928;11933;11938;140723;20544;22003;59069;12298;12296;22004;67821;12293;12289;12292;66445;232975;12300	Cox6a1;Actc1;Cacna2d2;Tpm4;Atp1b1;Cacnb3;Cacna2d4;Ryr2;Atp1a1;Atp1b3;Atp2a2;Cacng5;Slc9a1;Tpm1;Tpm3;Cacnb4;Cacnb2;Tpm2;Atp1b4;Cacna2d1;Cacna1d;Cacna1s;Cyc1;Atp1a3;Cacng2	mmu-miR-711;mmu-miR-423-5p;mmu-miR-702-3p;mmu-miR-296-5p;mmu-miR-679-5p;mmu-miR-466g;mmu-miR-770-5p;mmu-miR-743b-3p;mmu-miR-680;mmu-miR-770-3p;mmu-miR-125a-3p;mmu-miR-882;mmu-miR-1190;mmu-miR-340-5p;mmu-miR-296-3p;mmu-miR-129-5p;mmu-miR-760-3p;mmu-miR-339-5p;mmu-miR-324-5p;mmu-miR-763;mmu-miR-713;mmu-miR-363-3p;mmu-miR-540-3p;mmu-miR-532-3p;mmu-miR-690;mmu-miR-1187;mmu-miR-188-3p;mmu-miR-669h-5p;…	0.369179	0.432763	0.663376
path:mmu05152	Tuberculosis	http://www.kegg.jp/kegg-bin/show_pathway?mmu05152/19055%09yellow/22034%09yellow/12371%09yellow/11652%09yellow/12122%09yellow/22337%09yellow/19056%09yellow/26416%09yellow/18044%09yellow/110157%09yellow/16803%09yellow/12611%09yellow/20779%09yellow/19345%09yellow/117149%09yellow/12315%09yellow/14082%09yellow/12265%09yellow/16784%09yellow/69632%09yellow/13115%09yellow/12322%09yellow/328572%09yellow/1…	53	2198	176	7763	1.06514	19055;22034;12371;11652;12122;22337;19056;26416;18044;110157;16803;12611;20779;19345;117149;12315;14082;12265;16784;69632;13115;12322;328572;12325;16783;16149;15510;11783;56619;26414;240354;23797;12313;12608;108058;16415;11848;19344;271457;13063;11972;170767;12043;29857;16409;19727;26413;11984;12795;18779;14131;26420;216238	Ppp3ca;Traf6;Casp9;Akt2;Bid;Vdr;Ppp3cb;Mapk14;Nfya;Raf1;Lbp;Cebpg;Src;Rab5c;Tirap;Calm3;Fadd;Ciita;Lamp2;Arhgef12;Cyp27b1;Camk2a;Ep300;Camk2g;Lamp1;Cd74;Hspd1;Apaf1;Clec4e;Mapk10;Malt1;Akt3;Calm1;Cebpb;Camk2d;Itgb2l;Rhoa;Rab5b;Rab5a;Cycs;Atp6v0d1;Rfxap;Bcl2;Mapk12;Itgam;Rfxank;Mapk1;Atp6v0c;Plk3;Pla2r1;Fcgr3;Mapk9;Eea1	mmu-miR-125b-5p;mmu-miR-423-5p;mmu-miR-702-3p;mmu-miR-345-3p;mmu-miR-679-5p;mmu-miR-466g;mmu-miR-770-5p;mmu-miR-686;mmu-miR-331-5p;mmu-miR-883a-5p;mmu-miR-125a-5p;mmu-miR-770-3p;mmu-miR-125a-3p;mmu-miR-882;mmu-miR-466a-5p;mmu-miR-296-3p;mmu-miR-466i-3p;mmu-miR-129-5p;mmu-miR-760-3p;mmu-miR-207;mmu-miR-339-5p;mmu-miR-450b-3p;mmu-miR-292a-5p;mmu-miR-763;mmu-miR-713;mmu-miR-291a-3p;mmu-miR-490-3p;mm…	0.370641	0.431047	0.663376
path:mmu04122	Sulfur relay system	http://www.kegg.jp/kegg-bin/show_pathway?mmu04122/68205%09yellow/17434%09yellow/233189%09yellow/56738%09yellow	4	2198	10	7763	1.41349	68205;17434;233189;56738	Urm1;Mocs2;Ctu1;Mocs1	mmu-miR-713;mmu-miR-296-3p;mmu-miR-770-5p;mmu-miR-342-5p;mmu-miR-129-2-3p;mmu-miR-540-3p;mmu-miR-763;mmu-miR-690	0.374258	0.426828	0.665611
path:mmu05168	Herpes simplex infection	http://www.kegg.jp/kegg-bin/show_pathway?mmu05168/22034%09yellow/57317%09yellow/12702%09yellow/228980%09yellow/18626%09yellow/110696%09yellow/228607%09yellow/110809%09yellow/19247%09yellow/21374%09yellow/12753%09yellow/58235%09yellow/20383%09yellow/19047%09yellow/56489%09yellow/13000%09yellow/67615%09yellow/399549%09yellow/20684%09yellow/14082%09yellow/209361%09yellow/14886%09yellow/12995%09yello…	62	2198	209	7763	1.04911	22034;57317;12702;228980;18626;110696;228607;110809;19247;21374;12753;58235;20383;19047;56489;13000;67615;399549;20684;14082;209361;14886;12995;18036;66513;22031;26409;19294;27401;328572;230073;18988;16149;20382;18627;21402;407786;26414;68652;246728;67996;13665;18854;15161;19046;54131;15975;11865;13063;252870;12566;26965;56009;27103;18628;237336;15312;13666;26420;226182;14103;14281	Traf6;Srsf4;Socs3;Taf4a;Per1;H2-M10.3;Mavs;Srsf1;Ptpn11;Tbp;Clock;Pvrl1;Srsf3;Ppp1cc;Ikbke;Csnk2a2;Ube2r2;H2-M10.6;Sp100;Fadd;Taf3;Gtf2i;Csnk2a1;Nfkbib;Tab1;Traf3;Map3k7;Pvrl2;Skp2;Ep300;Ddx58;Pou2f3;Cd74;Srsf2;Per2;Skp1a;Taf9b;Mapk10;Tab2;Oas2;Srsf6;Eif2s1;Pml;Hcfc1;Ppp1cb;Irf3;Ifnar1;Arntl;Cycs;Usp7;Cdk2;Cul1;Alyref2;Eif2ak4;Per3;Tbpl1;Hmgn1;Eif2ak3;Mapk9;Taf5;Fasl;Fos	mmu-miR-125b-5p;mmu-miR-423-5p;mmu-miR-290a-5p;mmu-miR-345-3p;mmu-miR-770-5p;mmu-miR-686;mmu-miR-466g;mmu-miR-331-5p;mmu-miR-883a-5p;mmu-miR-671-3p;mmu-miR-125a-5p;mmu-miR-680;mmu-miR-770-3p;mmu-miR-125a-3p;mmu-miR-882;mmu-miR-423-3p;mmu-miR-1190;mmu-miR-682;mmu-miR-466a-5p;mmu-miR-129-5p;mmu-miR-296-3p;mmu-miR-760-3p;mmu-miR-207;mmu-miR-339-5p;mmu-miR-450b-3p;mmu-miR-292a-5p;mmu-miR-291a-3p;mmu-…	0.395585	0.40276	0.694219
path:mmu05164	Influenza A	http://www.kegg.jp/kegg-bin/show_pathway?mmu05164/12702%09yellow/103573%09yellow/228607%09yellow/12371%09yellow/11652%09yellow/30955%09yellow/26416%09yellow/110157%09yellow/56489%09yellow/26400%09yellow/18708%09yellow/12265%09yellow/18036%09yellow/15482%09yellow/26398%09yellow/26395%09yellow/328572%09yellow/230073%09yellow/16646%09yellow/232989%09yellow/66679%09yellow/217069%09yellow/11909%09yell…	51	2198	171	7763	1.05463	12702;103573;228607;12371;11652;30955;26416;110157;56489;26400;18708;12265;18036;15482;26398;26395;328572;230073;16646;232989;66679;217069;11909;214531;26414;246728;117198;13665;18854;18550;18707;23797;54131;15975;13063;74769;26399;56637;27103;29857;18710;26413;15463;22333;18751;13666;15512;11461;26420;54188;14103	Socs3;Xpo1;Mavs;Casp9;Akt2;Pik3cg;Mapk14;Raf1;Ikbke;Map2k7;Pik3r1;Ciita;Nfkbib;Hspa1l;Map2k4;Map2k1;Ep300;Ddx58;Kpna1;Hnrnpul1;Rae1;Trim25;Atf2;Tmprss13;Mapk10;Oas2;Ivns1abp;Eif2s1;Pml;Furin;Pik3cd;Akt3;Irf3;Ifnar1;Cycs;Pik3cb;Map2k6;Gsk3b;Eif2ak4;Mapk12;Pik3r3;Mapk1;Agfg1;Vdac1;Prkcb;Eif2ak3;Hspa2;Actb;Mapk9;Cpsf4;Fasl	mmu-miR-125b-5p;mmu-miR-423-5p;mmu-miR-466c-5p;mmu-miR-702-3p;mmu-miR-345-3p;mmu-miR-679-5p;mmu-miR-770-5p;mmu-miR-686;mmu-miR-466g;mmu-miR-331-5p;mmu-miR-883a-5p;mmu-miR-125a-5p;mmu-miR-680;mmu-miR-770-3p;mmu-miR-125a-3p;mmu-miR-882;mmu-miR-423-3p;mmu-miR-1190;mmu-miR-362-5p;mmu-miR-466a-5p;mmu-miR-296-3p;mmu-miR-466i-3p;mmu-miR-129-5p;mmu-miR-760-3p;mmu-miR-207;mmu-miR-324-5p;mmu-miR-450b-3p;mm…	0.396937	0.401278	0.694219
path:mmu00650	Butanoate metabolism	http://www.kegg.jp/kegg-bin/show_pathway?mmu00650/14415%09yellow/71911%09yellow/110446%09yellow/15360%09yellow/217666%09yellow/97212%09yellow/208982%09yellow/67041%09yellow/14417%09yellow	9	2198	27	7763	1.17801	14415;71911;110446;15360;217666;97212;208982;67041;14417	Gad1;Bdh1;Acat1;Hmgcs2;L2hgdh;Hadha;Hmgcll1;Oxct1;Gad2	mmu-miR-423-5p;mmu-miR-466f-3p;mmu-miR-345-3p;mmu-miR-409-3p;mmu-miR-466i-3p;mmu-miR-883b-5p;mmu-miR-690;mmu-miR-199a-5p;mmu-miR-669f-3p;mmu-miR-882;mmu-miR-760-3p;mmu-miR-339-5p;mmu-miR-467g;mmu-miR-466b-3p;mmu-miR-466d-3p;mmu-miR-687	0.397755	0.400384	0.694219
path:mmu03022	Basal transcription factors	http://www.kegg.jp/kegg-bin/show_pathway?mmu03022/13871%09yellow/228980%09yellow/70439%09yellow/14884%09yellow/21374%09yellow/99169%09yellow/319944%09yellow/209361%09yellow/14886%09yellow/23894%09yellow/407786%09yellow/17420%09yellow/237336%09yellow/226182%09yellow	14	2198	44	7763	1.12456	13871;228980;70439;14884;21374;99169;319944;209361;14886;23894;407786;17420;237336;226182	Ercc2;Taf4a;Taf15;Gtf2h1;Tbp;AU015228;Taf2;Taf3;Gtf2i;Gtf2h2;Taf9b;Mnat1;Tbpl1;Taf5	mmu-miR-125b-5p;mmu-miR-423-5p;mmu-miR-466c-5p;mmu-miR-883a-5p;mmu-miR-125a-5p;mmu-miR-680;mmu-miR-770-3p;mmu-miR-882;mmu-miR-339-5p;mmu-miR-763;mmu-miR-713;mmu-miR-490-3p;mmu-miR-34b-5p;mmu-miR-199a-3p;mmu-miR-532-3p;mmu-miR-188-5p;mmu-miR-151-5p;mmu-miR-1187;mmu-miR-669h-3p;mmu-miR-188-3p;mmu-miR-484;mmu-miR-669h-5p;mmu-miR-342-5p;mmu-miR-666-3p;mmu-miR-292a-3p	0.401122	0.396724	0.695773
path:mmu05206	MicroRNAs in cancer	http://www.kegg.jp/kegg-bin/show_pathway?mmu05206/12505%09yellow/20662%09yellow/12530%09yellow/18176%09yellow/18591%09yellow/12050%09yellow/21417%09yellow/22352%09yellow/12571%09yellow/271849%09yellow/13078%09yellow/22350%09yellow/16367%09yellow/93759%09yellow/110157%09yellow/22339%09yellow/12531%09yellow/17210%09yellow/19684%09yellow/16402%09yellow/242705%09yellow/13435%09yellow/18596%09yellow/1…	81	2198	276	7763	1.03792	12505;20662;12530;18176;18591;12050;21417;22352;12571;271849;13078;22350;16367;93759;110157;22339;12531;17210;19684;16402;242705;13435;18596;18128;74370;16653;11987;19211;11350;53614;18132;12151;18129;26395;328572;56717;140486;19877;17248;12928;12444;22415;22003;13555;14784;18131;21825;14056;17118;12448;74747;14660;12576;12929;14184;18595;192119;17250;12018;21859;212980;12575;15430;56289;11848;16…	Cd44;Sos1;Cdc25a;Nras;Pdgfb;Bcl2l2;Zeb1;Vim;Cdk6;Shc4;Cyp1b1;Ezr;Irs1;Sirt1;Raf1;Vegfa;Cdc25b;Mcl1;Rdx;Itga5;E2f2;Dnmt3a;Pdgfrb;Notch1;Rptor;Kras;Slc7a1;Pten;Abl1;Reck;Notch4;Bmi1;Notch2;Map2k1;Ep300;Mtor;Igf2bp1;Rock1;Mdm4;Crk;Ccnd2;Wnt3;Tpm1;E2f1;Grb2;Notch3;Thbs1;Ezh2;Marcks;Ccne2;Ddit4;Gls;Cdkn1b;Crkl;Fgfr3;Pdgfra;Dicer1;Abcc1;Bak1;Timp3;Slc45a3;Cdkn1a;Hoxd10;Rassf1;Rhoa;Itgb3;Cdca5;Bmf;Hmga2…	mmu-miR-125b-5p;mmu-miR-423-5p;mmu-miR-702-3p;mmu-miR-290a-5p;mmu-miR-450b-5p;mmu-miR-345-3p;mmu-miR-679-5p;mmu-miR-770-5p;mmu-miR-331-5p;mmu-miR-669f-3p;mmu-miR-686;mmu-miR-883a-5p;mmu-miR-743b-3p;mmu-miR-466g;mmu-miR-680;mmu-miR-770-3p;mmu-miR-125a-3p;mmu-miR-882;mmu-miR-423-3p;mmu-miR-669i;mmu-miR-1190;mmu-miR-362-5p;mmu-miR-682;mmu-miR-466a-5p;mmu-miR-129-5p;mmu-miR-466i-3p;mmu-miR-296-3p;mmu…	0.407213	0.390179	0.702005
path:mmu04630	Jak-STAT signaling pathway	http://www.kegg.jp/kegg-bin/show_pathway?mmu04630/20662%09yellow/12702%09yellow/12804%09yellow/16195%09yellow/16880%09yellow/11652%09yellow/19247%09yellow/12402%09yellow/30955%09yellow/16196%09yellow/18413%09yellow/16169%09yellow/16878%09yellow/16197%09yellow/18708%09yellow/12984%09yellow/16157%09yellow/101809%09yellow/16191%09yellow/12445%09yellow/328572%09yellow/16846%09yellow/24066%09yellow/12…	46	2198	155	7763	1.04919	20662;12702;12804;16195;16880;11652;19247;12402;30955;16196;18413;16169;16878;16197;18708;12984;16157;101809;16191;12445;328572;16846;24066;12048;16194;12444;20850;14784;20852;12985;18707;23797;208650;60505;15975;14600;24063;74769;56469;20848;60504;216233;56468;18710;12443;229615	Sos1;Socs3;Cntfr;Il6st;Lifr;Akt2;Ptpn11;Cbl;Pik3cg;Il7;Osm;Il15ra;Lif;Il7r;Pik3r1;Csf2rb2;Il11ra1;Spred3;Il5;Ccnd3;Ep300;Lep;Spry4;Bcl2l1;Il6ra;Ccnd2;Stat5a;Grb2;Stat6;Csf3;Pik3cd;Akt3;Cblb;Il21;Ifnar1;Ghr;Spry1;Pik3cb;Pias1;Stat3;Il21r;Socs2;Socs5;Pik3r3;Ccnd1;Pias3	mmu-miR-125b-5p;mmu-miR-423-5p;mmu-miR-702-3p;mmu-miR-290a-5p;mmu-miR-296-5p;mmu-miR-345-3p;mmu-miR-770-5p;mmu-miR-466g;mmu-miR-669f-3p;mmu-miR-125a-5p;mmu-miR-680;mmu-miR-882;mmu-miR-423-3p;mmu-miR-669i;mmu-miR-1190;mmu-miR-340-5p;mmu-miR-466a-5p;mmu-miR-582-5p;mmu-miR-466i-3p;mmu-miR-296-3p;mmu-miR-129-5p;mmu-miR-871-5p;mmu-miR-760-3p;mmu-miR-207;mmu-miR-324-5p;mmu-miR-450b-3p;mmu-miR-151-3p;mm…	0.416125	0.380776	0.710295
path:mmu00600	Sphingolipid metabolism	http://www.kegg.jp/kegg-bin/show_pathway?mmu00600/22239%09yellow/22234%09yellow/81535%09yellow/67916%09yellow/268656%09yellow/74442%09yellow/18010%09yellow/20773%09yellow/230379%09yellow/20397%09yellow/208449%09yellow/54447%09yellow/11883%09yellow/58994%09yellow/66190%09yellow	15	2198	48	7763	1.10441	22239;22234;81535;67916;268656;74442;18010;20773;230379;20397;208449;54447;11883;58994;66190	Ugt8a;Ugcg;Sgpp1;Ppap2b;Sptlc1;Sgms2;Neu1;Sptlc2;Acer2;Sgpl1;Sgms1;Asah2;Arsa;Smpd3;Acer3	mmu-miR-125b-5p;mmu-miR-423-5p;mmu-miR-345-3p;mmu-miR-883a-5p;mmu-miR-125a-5p;mmu-miR-680;mmu-miR-125a-3p;mmu-miR-882;mmu-miR-1190;mmu-miR-466a-5p;mmu-miR-296-3p;mmu-miR-129-5p;mmu-miR-466i-3p;mmu-miR-666-5p;mmu-miR-324-5p;mmu-miR-450b-3p;mmu-miR-151-3p;mmu-miR-669a-5p;mmu-miR-363-3p;mmu-miR-151-5p;mmu-miR-291a-5p;mmu-miR-466d-3p;mmu-miR-1187;mmu-miR-466j;mmu-miR-666-3p;mmu-miR-466b-3p	0.417077	0.379783	0.710295
path:mmu00512	Mucin type O-Glycan biosynthesis	http://www.kegg.jp/kegg-bin/show_pathway?mmu00512/212996%09yellow/108150%09yellow/20442%09yellow/171212%09yellow/14423%09yellow/108148%09yellow/241391%09yellow/71685%09yellow/14425%09yellow	9	2198	28	7763	1.13579	212996;108150;20442;171212;14423;108148;241391;71685;14425	Wbscr17;Galnt7;St3gal1;Galnt10;Galnt1;Galnt2;Galnt5;Galnt14;Galnt3	mmu-miR-125b-5p;mmu-miR-423-5p;mmu-miR-290a-5p;mmu-miR-466j;mmu-miR-466h-5p;mmu-miR-466i-3p;mmu-miR-883b-5p;mmu-miR-331-5p;mmu-miR-125a-5p;mmu-miR-292a-5p;mmu-miR-542-5p;mmu-miR-142a-5p;mmu-miR-882;mmu-miR-1190	0.432711	0.363802	0.732481
path:mmu05020	Prion diseases	http://www.kegg.jp/kegg-bin/show_pathway?mmu05020/17967%09yellow/226519%09yellow/18128%09yellow/19108%09yellow/18749%09yellow/26395%09yellow/13653%09yellow/13712%09yellow/14828%09yellow/14360%09yellow/26413%09yellow	11	2198	35	7763	1.11056	17967;226519;18128;19108;18749;26395;13653;13712;14828;14360;26413	Ncam1;Lamc1;Notch1;Prkx;Prkacb;Map2k1;Egr1;Elk1;Hspa5;Fyn;Mapk1	mmu-miR-125b-5p;mmu-miR-423-5p;mmu-miR-345-3p;mmu-miR-686;mmu-miR-331-5p;mmu-miR-883a-5p;mmu-miR-125a-3p;mmu-miR-882;mmu-miR-1190;mmu-miR-362-5p;mmu-miR-760-3p;mmu-miR-207;mmu-miR-151-3p;mmu-miR-34b-5p;mmu-miR-540-3p;mmu-miR-291a-5p;mmu-miR-212-3p;mmu-miR-669h-5p;mmu-miR-883b-5p;mmu-miR-666-3p;mmu-miR-292a-3p;mmu-miR-615-3p	0.437602	0.358921	0.736324
path:mmu02010	ABC transporters	http://www.kegg.jp/kegg-bin/show_pathway?mmu02010/20928%09yellow/11305%09yellow/192663%09yellow/56325%09yellow/12780%09yellow/12638%09yellow/11303%09yellow/239273%09yellow/27409%09yellow/17250%09yellow/217265%09yellow/26874%09yellow/19299%09yellow/27416%09yellow	14	2198	46	7763	1.07539	20928;11305;192663;56325;12780;12638;11303;239273;27409;17250;217265;26874;19299;27416	Abcc9;Abca2;Abcg4;Abcb9;Abcc2;Cftr;Abca1;Abcc4;Abcg5;Abcc1;Abca5;Abcd2;Abcd3;Abcc5	mmu-miR-423-5p;mmu-miR-466c-5p;mmu-miR-345-3p;mmu-miR-883a-5p;mmu-miR-125a-3p;mmu-miR-466i-3p;mmu-miR-760-3p;mmu-miR-339-5p;mmu-miR-763;mmu-miR-713;mmu-miR-490-3p;mmu-miR-34b-5p;mmu-miR-199a-3p;mmu-miR-540-3p;mmu-miR-532-3p;mmu-miR-291a-5p;mmu-miR-804;mmu-miR-450b-5p;mmu-miR-297b-5p;mmu-miR-466j;mmu-miR-466f-3p;mmu-miR-466h-5p;mmu-miR-883b-5p	0.456219	0.340827	0.76308
path:mmu05133	Pertussis	http://www.kegg.jp/kegg-bin/show_pathway?mmu05133/22034%09yellow/12632%09yellow/225471%09yellow/14678%09yellow/26416%09yellow/16402%09yellow/117149%09yellow/12315%09yellow/14677%09yellow/26414%09yellow/54131%09yellow/12313%09yellow/16415%09yellow/11848%09yellow/15900%09yellow/16362%09yellow/14679%09yellow/29857%09yellow/16409%09yellow/26413%09yellow/26420%09yellow/14281%09yellow	22	2198	74	7763	1.05051	22034;12632;225471;14678;26416;16402;117149;12315;14677;26414;54131;12313;16415;11848;15900;16362;14679;29857;16409;26413;26420;14281	Traf6;Cfl2;Ticam2;Gnai2;Mapk14;Itga5;Tirap;Calm3;Gnai1;Mapk10;Irf3;Calm1;Itgb2l;Rhoa;Irf8;Irf1;Gnai3;Mapk12;Itgam;Mapk1;Mapk9;Fos	mmu-miR-125b-5p;mmu-miR-423-5p;mmu-miR-345-3p;mmu-miR-466g;mmu-miR-883a-5p;mmu-miR-125a-5p;mmu-miR-680;mmu-miR-125a-3p;mmu-miR-882;mmu-miR-423-3p;mmu-miR-466a-5p;mmu-miR-582-5p;mmu-miR-129-5p;mmu-miR-207;mmu-miR-339-5p;mmu-miR-151-3p;mmu-miR-763;mmu-miR-291a-3p;mmu-miR-713;mmu-miR-501-3p;mmu-miR-34b-5p;mmu-miR-199a-3p;mmu-miR-540-3p;mmu-miR-690;mmu-miR-1187;mmu-miR-212-3p;mmu-miR-669h-5p;mmu-miR-…	0.45986	0.337374	0.764619
path:mmu03018	RNA degradation	http://www.kegg.jp/kegg-bin/show_pathway?mmu03018/75901%09yellow/18983%09yellow/12227%09yellow/18458%09yellow/93728%09yellow/109075%09yellow/66583%09yellow/12226%09yellow/58184%09yellow/210106%09yellow/353190%09yellow/18641%09yellow/13209%09yellow/15510%09yellow/57259%09yellow/72068%09yellow/57316%09yellow/72587%09yellow/24128%09yellow/69125%09yellow/53621%09yellow/13808%09yellow/225929%09yellow/…	24	2198	83	7763	1.02149	75901;18983;12227;18458;93728;109075;66583;12226;58184;210106;353190;18641;13209;15510;57259;72068;57316;72587;24128;69125;53621;13808;225929;103135	Dcp1a;Cnot7;Btg2;Pabpc1;Pabpc5;Exosc4;Exosc1;Btg1;Rqcd1;Papd7;Edc3;Pfkl;Ddx6;Hspd1;Tob2;Cnot2;C1d;Pan3;Xrn2;Cnot8;Cnot4;Eno3;Patl1;Pan2	mmu-miR-702-3p;mmu-miR-290a-5p;mmu-miR-466g;mmu-miR-883a-5p;mmu-miR-680;mmu-miR-770-3p;mmu-miR-125a-3p;mmu-miR-882;mmu-miR-423-3p;mmu-miR-582-5p;mmu-miR-129-5p;mmu-miR-296-3p;mmu-miR-666-5p;mmu-miR-760-3p;mmu-miR-207;mmu-miR-292a-5p;mmu-miR-291a-3p;mmu-miR-763;mmu-miR-338-5p;mmu-miR-490-3p;mmu-miR-669a-5p;mmu-miR-363-3p;mmu-miR-34b-5p;mmu-miR-540-3p;mmu-miR-467f;mmu-miR-690;mmu-miR-212-3p;mmu-miR…	0.501769	0.299496	0.829395
path:mmu00564	Glycerophospholipid metabolism	http://www.kegg.jp/kegg-bin/show_pathway?mmu00564/12660%09yellow/320127%09yellow/74596%09yellow/26970%09yellow/77582%09yellow/192654%09yellow/67216%09yellow/110911%09yellow/67916%09yellow/14555%09yellow/14792%09yellow/236899%09yellow/212862%09yellow/18777%09yellow/14245%09yellow/74182%09yellow/55979%09yellow/53357%09yellow/13026%09yellow/56077%09yellow/104418%09yellow/13139%09yellow/52123%09yello…	27	2198	94	7763	1.01465	12660;320127;74596;26970;77582;192654;67216;110911;67916;14555;14792;236899;212862;18777;14245;74182;55979;53357;13026;56077;104418;13139;52123;19210;225010;26394;28042	Chka;Dgki;Cds1;Pla2g2e;Mboat7;Pla2g15;Mboat2;Cds2;Ppap2b;Gpd1;Lpcat3;Pcyt1b;Chpt1;Lypla1;Lpin1;Gpcpd1;Agpat1;Pla2g6;Pcyt1a;Dgke;Dgkz;Dgka;Agpat5;Ptdss1;Lclat1;Lypla2;Ept1	mmu-miR-423-5p;mmu-miR-296-5p;mmu-miR-345-3p;mmu-miR-679-5p;mmu-miR-466g;mmu-miR-669f-3p;mmu-miR-125a-3p;mmu-miR-882;mmu-miR-1190;mmu-miR-340-5p;mmu-miR-871-5p;mmu-miR-666-5p;mmu-miR-760-3p;mmu-miR-207;mmu-miR-339-5p;mmu-miR-763;mmu-miR-713;mmu-miR-338-5p;mmu-miR-669a-5p;mmu-miR-540-3p;mmu-miR-142a-5p;mmu-miR-188-3p;mmu-miR-466f-5p;mmu-miR-669h-5p;mmu-miR-338-3p;mmu-miR-883b-5p;mmu-miR-342-5p;mmu…	0.509549	0.292814	0.837329
path:mmu00750	Vitamin B6 metabolism	http://www.kegg.jp/kegg-bin/show_pathway?mmu00750/73373%09yellow/11761%09yellow/57028%09yellow	3	2198	9	7763	1.17752	73373;11761;57028	Phospho2;Aox1;Pdxp	mmu-miR-125a-3p;mmu-miR-362-3p	0.513683	0.289305	0.839215
path:mmu01210	2-Oxocarboxylic acid metabolism	http://www.kegg.jp/kegg-bin/show_pathway?mmu01210/67834%09yellow/109652%09yellow/269951%09yellow/12974%09yellow/108682%09yellow/15926%09yellow	6	2198	20	7763	1.05972	67834;109652;269951;12974;108682;15926	Idh3a;Acy1;Idh2;Cs;Gpt2;Idh1	mmu-miR-423-5p;mmu-miR-362-5p;mmu-miR-290a-5p;mmu-miR-679-5p;mmu-miR-450b-3p;mmu-miR-532-3p	0.526819	0.278339	0.8557
path:mmu00900	Terpenoid backbone biosynthesis	http://www.kegg.jp/kegg-bin/show_pathway?mmu00900/110606%09yellow/110446%09yellow/15360%09yellow/14593%09yellow/15357%09yellow/230709%09yellow/67422%09yellow	7	2198	24	7763	1.03022	110606;110446;15360;14593;15357;230709;67422	Fntb;Acat1;Hmgcs2;Ggps1;Hmgcr;Zmpste24;Dhdds	mmu-miR-1187;mmu-miR-345-3p;mmu-miR-466a-5p;mmu-miR-199a-5p;mmu-miR-760-3p;mmu-miR-339-5p;mmu-miR-142a-3p;mmu-miR-882;mmu-miR-763;mmu-miR-690	0.542566	0.265547	0.876213
path:mmu00450	Selenocompound metabolism	http://www.kegg.jp/kegg-bin/show_pathway?mmu00450/212679%09yellow/23972%09yellow/109079%09yellow/20768%09yellow/50493%09yellow	5	2198	17	7763	1.03887	212679;23972;109079;20768;50493	Mars2;Papss2;Sephs1;Sephs2;Txnrd1	mmu-miR-466j;mmu-miR-466h-5p;mmu-miR-345-3p;mmu-miR-883b-5p;mmu-miR-883a-5p;mmu-miR-760-3p;mmu-miR-125a-5p;mmu-miR-680;mmu-miR-450b-3p;mmu-miR-335-5p;mmu-miR-1190	0.55319	0.257125	0.878005
path:mmu03320	PPAR signaling pathway	http://www.kegg.jp/kegg-bin/show_pathway?mmu03320/16956%09yellow/20411%09yellow/19013%09yellow/14933%09yellow/18534%09yellow/12894%09yellow/74551%09yellow/20249%09yellow/19015%09yellow/26569%09yellow/15360%09yellow/30049%09yellow/329065%09yellow/20250%09yellow/94180%09yellow/216739%09yellow/13119%09yellow/11832%09yellow/18607%09yellow/50790%09yellow/20181%09yellow/20183%09yellow/14081%09yellow	23	2198	82	7763	0.990541	16956;20411;19013;14933;18534;12894;74551;20249;19015;26569;15360;30049;329065;20250;94180;216739;13119;11832;18607;50790;20181;20183;14081	Lpl;Sorbs1;Ppara;Gk;Pck1;Cpt1a;Pck2;Scd1;Ppard;Slc27a4;Hmgcs2;Scd3;Scd4;Scd2;Acsbg1;Acsl6;Cyp4a14;Aqp7;Pdpk1;Acsl4;Rxra;Rxrg;Acsl1	mmu-miR-345-3p;mmu-miR-770-5p;mmu-miR-466g;mmu-miR-669f-3p;mmu-miR-686;mmu-miR-883a-5p;mmu-miR-680;mmu-miR-125a-3p;mmu-miR-882;mmu-miR-1190;mmu-miR-129-5p;mmu-miR-582-5p;mmu-miR-760-3p;mmu-miR-207;mmu-miR-339-5p;mmu-miR-292a-5p;mmu-miR-291a-3p;mmu-miR-34b-5p;mmu-miR-199a-3p;mmu-miR-540-3p;mmu-miR-291a-5p;mmu-miR-690;mmu-miR-188-3p;mmu-miR-466j;mmu-miR-466h-5p;mmu-miR-409-3p;mmu-miR-338-3p;mmu-miR…	0.554484	0.256111	0.878005
path:mmu00460	Cyanoamino acid metabolism	http://www.kegg.jp/kegg-bin/show_pathway?mmu00460/207182%09yellow/108037%09yellow	2	2198	6	7763	1.17744	207182;108037	Ggt7;Shmt2	mmu-miR-490-3p;mmu-miR-125b-5p;mmu-miR-296-3p;mmu-miR-760-3p;mmu-miR-125a-5p;mmu-miR-324-5p;mmu-miR-540-3p	0.555741	0.255127	0.878005
path:mmu04744	Phototransduction	http://www.kegg.jp/kegg-bin/show_pathway?mmu04744/214111%09yellow/12315%09yellow/14688%09yellow/12313%09yellow/212541%09yellow/225600%09yellow/24013%09yellow/14685%09yellow	8	2198	28	7763	1.00913	214111;12315;14688;12313;212541;225600;24013;14685	Slc24a1;Calm3;Gnb1;Calm1;Rho;Pde6a;Grk1;Gnat1	mmu-miR-423-5p;mmu-miR-34b-5p;mmu-miR-296-5p;mmu-miR-466h-5p;mmu-miR-345-3p;mmu-miR-679-5p;mmu-miR-342-5p;mmu-miR-669f-3p;mmu-miR-760-3p;mmu-miR-125a-5p;mmu-miR-666-3p;mmu-miR-882;mmu-miR-804;mmu-miR-291a-3p	0.556174	0.254789	0.878005
path:mmu03040	Spliceosome	http://www.kegg.jp/kegg-bin/show_pathway?mmu03040/193116%09yellow/57317%09yellow/433702%09yellow/60365%09yellow/110809%09yellow/67229%09yellow/70052%09yellow/14105%09yellow/67958%09yellow/66492%09yellow/20383%09yellow/56070%09yellow/68479%09yellow/17149%09yellow/27967%09yellow/15381%09yellow/15482%09yellow/66055%09yellow/70767%09yellow/15382%09yellow/76936%09yellow/20638%09yellow/20382%09yellow/5…	37	2198	133	7763	0.982245	193116;57317;433702;60365;110809;67229;70052;14105;67958;66492;20383;56070;68479;17149;27967;15381;15482;66055;70767;15382;76936;20638;20382;53607;27366;67996;81898;67039;229279;331401;20462;66354;72047;56009;67465;13207;15512	Slu7;Srsf4;Ncbp1;Rbm8a;Srsf1;Prpf18;Prpf4;Srsf10;U2surp;Zmat2;Srsf3;Tcerg1;Phf5a;Magoh;Cherp;Hnrnpc;Hspa1l;Sf3b6;Prpf3;Hnrnpa1;Hnrnpm;Snrpb;Srsf2;Snrpa;Txnl4a;Srsf6;Sf3b1;Rbm25;Hnrnpa3;Thoc2;Tra2b;Snw1;Ddx42;Alyref2;Sf3a1;Ddx5;Hspa2	mmu-miR-335-3p;mmu-miR-423-5p;mmu-miR-125b-5p;mmu-miR-290a-5p;mmu-miR-702-3p;mmu-miR-345-3p;mmu-miR-770-5p;mmu-miR-331-5p;mmu-miR-686;mmu-miR-669f-3p;mmu-miR-743b-3p;mmu-miR-125a-5p;mmu-miR-680;mmu-miR-125a-3p;mmu-miR-296-3p;mmu-miR-129-5p;mmu-miR-760-3p;mmu-miR-207;mmu-miR-339-5p;mmu-miR-450b-3p;mmu-miR-292a-5p;mmu-miR-324-5p;mmu-miR-362-3p;mmu-miR-763;mmu-miR-713;mmu-miR-338-5p;mmu-miR-501-3p;m…	0.56846	0.2453	0.892387
path:mmu04621	NOD-like receptor signaling pathway	http://www.kegg.jp/kegg-bin/show_pathway?mmu04621/22034%09yellow/21929%09yellow/59079%09yellow/26416%09yellow/18036%09yellow/66513%09yellow/26409%09yellow/17952%09yellow/26414%09yellow/68652%09yellow/20310%09yellow/17951%09yellow/66724%09yellow/29857%09yellow/26413%09yellow/26420%09yellow	16	2198	58	7763	0.974114	22034;21929;59079;26416;18036;66513;26409;17952;26414;68652;20310;17951;66724;29857;26413;26420	Traf6;Tnfaip3;Erbb2ip;Mapk14;Nfkbib;Tab1;Map3k7;Naip6;Mapk10;Tab2;Cxcl2;Naip5;Tab3;Mapk12;Mapk1;Mapk9	mmu-miR-125b-5p;mmu-miR-345-3p;mmu-miR-770-5p;mmu-miR-466g;mmu-miR-669f-3p;mmu-miR-125a-5p;mmu-miR-680;mmu-miR-125a-3p;mmu-miR-1190;mmu-miR-466a-5p;mmu-miR-760-3p;mmu-miR-339-5p;mmu-miR-362-3p;mmu-miR-291a-3p;mmu-miR-713;mmu-miR-34b-5p;mmu-miR-199a-3p;mmu-miR-1187;mmu-miR-212-3p;mmu-miR-338-3p;mmu-miR-342-5p;mmu-miR-666-3p;mmu-miR-142a-3p;mmu-miR-335-3p	0.582455	0.234738	0.909277
path:mmu03420	Nucleotide excision repair	http://www.kegg.jp/kegg-bin/show_pathway?mmu03420/13871%09yellow/56438%09yellow/14884%09yellow/23894%09yellow/71991%09yellow/66979%09yellow/72584%09yellow/18538%09yellow/99375%09yellow/19359%09yellow/319955%09yellow/17420%09yellow	12	2198	44	7763	0.963029	13871;56438;14884;23894;71991;66979;72584;18538;99375;19359;319955;17420	Ercc2;Rbx1;Gtf2h1;Gtf2h2;Ercc8;Pole4;Cul4b;Pcna;Cul4a;Rad23b;Ercc6;Mnat1	mmu-miR-466c-5p;mmu-miR-770-5p;mmu-miR-883a-5p;mmu-miR-680;mmu-miR-882;mmu-miR-129-5p;mmu-miR-339-5p;mmu-miR-763;mmu-miR-713;mmu-miR-188-5p;mmu-miR-450b-5p;mmu-miR-1187;mmu-miR-212-3p;mmu-miR-188-3p;mmu-miR-297b-5p;mmu-miR-484;mmu-miR-669h-5p;mmu-miR-465a-3p;mmu-miR-883b-5p;mmu-miR-199a-5p;mmu-miR-666-3p;mmu-miR-542-3p	0.598121	0.223211	0.928574
path:mmu00270	Cysteine and methionine metabolism	http://www.kegg.jp/kegg-bin/show_pathway?mmu00270/67870%09yellow/12583%09yellow/13435%09yellow/20603%09yellow/67873%09yellow/74340%09yellow/229709%09yellow/17449%09yellow/13436%09yellow/232087%09yellow/17448%09yellow	11	2198	41	7763	0.947305	67870;12583;13435;20603;67873;74340;229709;17449;13436;232087;17448	Enoph1;Cdo1;Dnmt3a;Sms;Mri1;Ahcyl2;Ahcyl1;Mdh1;Dnmt3b;Mat2a;Mdh2	mmu-miR-212-3p;mmu-miR-423-5p;mmu-miR-362-5p;mmu-miR-290a-5p;mmu-miR-450b-5p;mmu-miR-345-3p;mmu-miR-296-3p;mmu-miR-882;mmu-miR-883a-5p;mmu-miR-760-3p;mmu-miR-743b-3p;mmu-miR-292a-3p;mmu-miR-682;mmu-miR-290a-3p;mmu-miR-713;mmu-miR-1190	0.617119	0.209631	0.952805
path:mmu00920	Sulfur metabolism	http://www.kegg.jp/kegg-bin/show_pathway?mmu00920/23972%09yellow/13063%09yellow/242291%09yellow	3	2198	11	7763	0.963181	23972;13063;242291	Papss2;Cycs;Impad1	mmu-miR-501-3p;mmu-miR-763;mmu-miR-331-5p;mmu-miR-883a-5p	0.626355	0.20318	0.960035
path:mmu00603	Glycosphingolipid biosynthesis - globo series	http://www.kegg.jp/kegg-bin/show_pathway?mmu00603/14344%09yellow/20442%09yellow/93961%09yellow/14343%09yellow	4	2198	15	7763	0.94172	14344;20442;93961;14343	Fut2;St3gal1;B3galt5;Fut1	mmu-miR-882;mmu-miR-423-5p;mmu-miR-338-3p;mmu-miR-1190	0.631291	0.199771	0.960035
path:mmu00510	N-Glycan biosynthesis	http://www.kegg.jp/kegg-bin/show_pathway?mmu00510/57170%09yellow/20014%09yellow/380959%09yellow/107895%09yellow/17309%09yellow/320438%09yellow/53618%09yellow/14595%09yellow/17155%09yellow/17156%09yellow/68292%09yellow/57370%09yellow/53418%09yellow	13	2198	49	7763	0.936646	57170;20014;380959;107895;17309;320438;53618;14595;17155;17156;68292;57370;53418	Dolpp1;Rpn2;Alg10b;Mgat5;Mgat3;Alg6;Fut8;B4galt1;Man1a;Man1a2;Stt3b;B4galt3;B4galt2	mmu-miR-1187;mmu-miR-423-5p;mmu-miR-484;mmu-miR-34b-5p;mmu-miR-669h-5p;mmu-miR-345-3p;mmu-miR-466a-5p;mmu-miR-466g;mmu-miR-770-5p;mmu-miR-760-3p;mmu-miR-207;mmu-miR-680;mmu-miR-125a-5p;mmu-miR-292a-5p;mmu-miR-532-3p;mmu-miR-125a-3p;mmu-miR-671-3p;mmu-miR-882;mmu-miR-763;mmu-miR-335-5p;mmu-miR-1190	0.632051	0.199248	0.960035
path:mmu00100	Steroid biosynthesis	http://www.kegg.jp/kegg-bin/show_pathway?mmu00100/13121%09yellow/13115%09yellow/14137%09yellow/16987%09yellow/66234%09yellow	5	2198	19	7763	0.929273	13121;13115;14137;16987;66234	Cyp51;Cyp27b1;Fdft1;Lss;Msmo1	mmu-miR-1187;mmu-miR-297b-5p;mmu-miR-466h-5p;mmu-miR-466a-5p;mmu-miR-540-3p;mmu-miR-125a-3p;mmu-miR-291a-5p;mmu-miR-690;mmu-miR-804	0.636939	0.195902	0.962257
path:mmu04966	Collecting duct acid secretion	http://www.kegg.jp/kegg-bin/show_pathway?mmu04966/66144%09yellow/11964%09yellow/11974%09yellow/110935%09yellow/11972%09yellow/11984%09yellow/66290%09yellow	7	2198	27	7763	0.915395	66144;11964;11974;110935;11972;11984;66290	Atp6v1f;Atp6v1a;Atp6v0e;Atp6v1b1;Atp6v0d1;Atp6v0c;Atp6v1g1	mmu-miR-212-3p;mmu-miR-423-5p;mmu-miR-702-3p;mmu-miR-335-3p;mmu-miR-296-3p;mmu-miR-770-5p;mmu-miR-331-5p;mmu-miR-450b-3p;mmu-miR-770-3p;mmu-miR-125a-3p;mmu-miR-882	0.64856	0.18805	0.974574
path:mmu05416	Viral myocarditis	http://www.kegg.jp/kegg-bin/show_pathway?mmu05416/13052%09yellow/18646%09yellow/110696%09yellow/12371%09yellow/12122%09yellow/13405%09yellow/399549%09yellow/13138%09yellow/19353%09yellow/11350%09yellow/14360%09yellow/16415%09yellow/13063%09yellow/19354%09yellow/170758%09yellow/12389%09yellow/13690%09yellow/24051%09yellow/12443%09yellow/24052%09yellow/11461%09yellow	21	2198	80	7763	0.926407	13052;18646;110696;12371;12122;13405;399549;13138;19353;11350;14360;16415;13063;19354;170758;12389;13690;24051;12443;24052;11461	Cxadr;Prf1;H2-M10.3;Casp9;Bid;Dmd;H2-M10.6;Dag1;Rac1;Abl1;Fyn;Itgb2l;Cycs;Rac2;Rac3;Cav1;Eif4g2;Sgcb;Ccnd1;Sgcd;Actb	mmu-miR-423-5p;mmu-miR-702-3p;mmu-miR-331-5p;mmu-miR-883a-5p;mmu-miR-680;mmu-miR-770-3p;mmu-miR-125a-3p;mmu-miR-882;mmu-miR-1190;mmu-miR-362-5p;mmu-miR-466a-5p;mmu-miR-296-3p;mmu-miR-129-5p;mmu-miR-466i-3p;mmu-miR-450b-3p;mmu-miR-362-3p;mmu-miR-291a-3p;mmu-miR-669a-5p;mmu-miR-34b-5p;mmu-miR-540-3p;mmu-miR-467g;mmu-miR-291a-5p;mmu-miR-450b-5p;mmu-miR-467f;mmu-miR-1187;mmu-miR-212-3p;mmu-miR-466j;m…	0.659983	0.180468	0.986463
path:mmu04140	Regulation of autophagy	http://www.kegg.jp/kegg-bin/show_pathway?mmu04140/29869%09yellow/11793%09yellow/67841%09yellow/77040%09yellow/75669%09yellow/56486%09yellow/105787%09yellow/51897%09yellow/108079%09yellow/67526%09yellow	10	2198	40	7763	0.882427	29869;11793;67841;77040;75669;56486;105787;51897;108079;67526	Ulk2;Atg5;Atg3;Atg16l1;Pik3r4;Gabarap;Prkaa1;Atg13;Prkaa2;Atg12	mmu-miR-212-3p;mmu-miR-484;mmu-miR-188-3p;mmu-miR-682;mmu-miR-423-3p;mmu-miR-690;mmu-miR-342-5p;mmu-miR-199a-5p;mmu-miR-207;mmu-miR-666-3p;mmu-miR-540-3p;mmu-miR-142a-3p;mmu-miR-125a-3p;mmu-miR-450b-3p;mmu-miR-467f;mmu-miR-291a-5p;mmu-miR-542-3p	0.691436	0.160248	1
path:mmu00563	Glycosylphosphatidylinositol(GPI)-anchor biosynthesis	http://www.kegg.jp/kegg-bin/show_pathway?mmu00563/110417%09yellow/329777%09yellow/18700%09yellow/78928%09yellow/18701%09yellow/276846%09yellow	6	2198	25	7763	0.847226	110417;329777;18700;78928;18701;276846	Pigh;Pigk;Piga;Pigt;Pigf;Pigs	mmu-miR-484;mmu-miR-188-3p;mmu-miR-466a-5p;mmu-miR-770-5p;mmu-miR-760-3p;mmu-miR-129-2-3p;mmu-miR-465b-5p;mmu-miR-666-3p;mmu-miR-324-5p;mmu-miR-188-5p;mmu-miR-125a-3p;mmu-miR-467g;mmu-miR-466b-3p;mmu-miR-466d-3p;mmu-miR-1190	0.709708	0.14892	1
path:mmu04060	Cytokine-cytokine receptor interaction	http://www.kegg.jp/kegg-bin/show_pathway?mmu04060/21934%09yellow/21938%09yellow/18591%09yellow/12804%09yellow/16195%09yellow/16880%09yellow/11480%09yellow/12166%09yellow/72049%09yellow/16196%09yellow/18413%09yellow/16169%09yellow/12977%09yellow/16878%09yellow/22164%09yellow/12771%09yellow/12167%09yellow/22339%09yellow/16197%09yellow/11477%09yellow/20308%09yellow/245527%09yellow/18596%09yellow/572…	70	2198	264	7763	0.934385	21934;21938;18591;12804;16195;16880;11480;12166;72049;16196;18413;16169;12977;16878;22164;12771;12167;22339;16197;11477;20308;245527;18596;57266;12773;12145;12984;16157;16324;18383;21943;16191;140806;16846;20292;94185;16194;11479;320100;20299;12162;20310;12985;12777;12768;21813;18595;12778;60505;15975;14600;14205;18053;12156;13051;54635;17311;60504;12168;29820;16177;15234;14255;14563;13607;16590;…	Tnfrsf11a;Tnfrsf1b;Pdgfb;Cntfr;Il6st;Lifr;Acvr2a;Bmpr1a;Tnfrsf13c;Il7;Osm;Il15ra;Csf1;Lif;Tnfsf4;Ccr3;Bmpr1b;Vegfa;Il7r;Acvr1;Ccl9;Eda2r;Pdgfrb;Cxcl14;Ccr4;Cxcr5;Csf2rb2;Il11ra1;Inhbb;Tnfrsf11b;Tnfsf11;Il5;Il25;Lep;Ccl11;Tnfrsf21;Il6ra;Acvr1b;Relt;Ccl22;Bmp7;Cxcl2;Csf3;Ccr10;Ccr1;Tgfbr2;Pdgfra;Ackr3;Il21;Ifnar1;Ghr;Figf;Ngfr;Bmp2;Cx3cr1;Pdgfc;Kitl;Il21r;Bmpr2;Tnfrsf19;Il1r1;Hgf;Flt3;Gdf5;Eda;Kit;…	mmu-miR-125b-5p;mmu-miR-423-5p;mmu-miR-702-3p;mmu-miR-290a-5p;mmu-miR-296-5p;mmu-miR-466c-5p;mmu-miR-345-3p;mmu-miR-770-5p;mmu-miR-466g;mmu-miR-669f-3p;mmu-miR-883a-5p;mmu-miR-743b-3p;mmu-miR-125a-5p;mmu-miR-680;mmu-miR-770-3p;mmu-miR-291b-3p;mmu-miR-125a-3p;mmu-miR-882;mmu-miR-423-3p;mmu-miR-1190;mmu-miR-340-5p;mmu-miR-466a-5p;mmu-miR-129-5p;mmu-miR-466i-3p;mmu-miR-582-5p;mmu-miR-871-5p;mmu-miR-…	0.710793	0.148257	1
path:mmu03450	Non-homologous end-joining	http://www.kegg.jp/kegg-bin/show_pathway?mmu03450/14156%09yellow/19360%09yellow/54125%09yellow	3	2198	13	7763	0.814789	14156;19360;54125	Fen1;Rad50;Polm	mmu-miR-680;mmu-miR-466j;mmu-miR-666-3p;mmu-miR-466h-5p	0.719637	0.142886	1
path:mmu05010	Alzheimer's disease	http://www.kegg.jp/kegg-bin/show_pathway?mmu05010/19055%09yellow/12861%09yellow/16956%09yellow/16438%09yellow/68202%09yellow/12371%09yellow/20192%09yellow/12569%09yellow/12122%09yellow/56175%09yellow/19056%09yellow/15925%09yellow/14812%09yellow/14814%09yellow/66052%09yellow/17380%09yellow/12315%09yellow/18795%09yellow/14082%09yellow/14810%09yellow/11491%09yellow/11938%09yellow/78943%09yellow/2265…	46	2198	177	7763	0.916126	19055;12861;16956;16438;68202;12371;20192;12569;12122;56175;19056;15925;14812;14814;66052;17380;12315;18795;14082;14810;11491;11938;78943;226548;407790;11783;11937;18796;208117;11487;12313;20617;12289;11820;23821;13063;12292;66445;56637;19164;16971;26413;53313;17762;13666;14682	Ppp3ca;Cox6a1;Lpl;Itpr1;Ndufa5;Casp9;Ryr3;Cdk5r1;Bid;Bace2;Ppp3cb;Ide;Grin2b;Grin2d;Sdhc;Mme;Calm3;Plcb1;Fadd;Grin1;Adam17;Atp2a2;Ern1;Aph1a;Ndufa4l2;Apaf1;Atp2a1;Plcb2;Aph1b;Adam10;Calm1;Snca;Cacna1d;App;Bace1;Cycs;Cacna1s;Cyc1;Gsk3b;Psen1;Lrp1;Mapk1;Atp2a3;Mapt;Eif2ak3;Gnaq	mmu-miR-711;mmu-miR-423-5p;mmu-miR-466c-5p;mmu-miR-345-3p;mmu-miR-770-5p;mmu-miR-466g;mmu-miR-331-5p;mmu-miR-883a-5p;mmu-miR-680;mmu-miR-770-3p;mmu-miR-125a-3p;mmu-miR-882;mmu-miR-362-5p;mmu-miR-466a-5p;mmu-miR-296-3p;mmu-miR-129-5p;mmu-miR-871-5p;mmu-miR-760-3p;mmu-miR-207;mmu-miR-324-5p;mmu-miR-450b-3p;mmu-miR-292a-5p;mmu-miR-763;mmu-miR-713;mmu-miR-338-5p;mmu-miR-291a-3p;mmu-miR-490-3p;mmu-miR…	0.724436	0.14	1
path:mmu04145	Phagosome	http://www.kegg.jp/kegg-bin/show_pathway?mmu04145/22042%09yellow/110696%09yellow/20333%09yellow/22145%09yellow/66144%09yellow/11964%09yellow/13427%09yellow/12330%09yellow/16402%09yellow/19345%09yellow/399549%09yellow/15239%09yellow/53421%09yellow/11974%09yellow/16784%09yellow/19353%09yellow/110935%09yellow/140792%09yellow/16783%09yellow/18711%09yellow/13058%09yellow/17113%09yellow/21825%09yellow/…	45	2198	174	7763	0.911599	22042;110696;20333;22145;66144;11964;13427;12330;16402;19345;399549;15239;53421;11974;16784;19353;110935;140792;16783;18711;13058;17113;21825;16410;17523;22319;20288;16415;19344;234663;271457;11972;53331;16416;57743;16409;22154;11984;21827;66290;18779;14131;11461;216238;100226	Tfrc;H2-M10.3;Sec22b;Tuba4a;Atp6v1f;Atp6v1a;Dync1i2;Canx;Itga5;Rab5c;H2-M10.6;Hgs;Sec61a1;Atp6v0e;Lamp2;Rac1;Atp6v1b1;Colec12;Lamp1;Pikfyve;Cybb;M6pr;Thbs1;Itgav;Mpo;Vamp3;Msr1;Itgb2l;Rab5b;Dync1li2;Rab5a;Atp6v0d1;Stx7;Itgb3;Sec61a2;Itgam;Tubb5;Atp6v0c;Thbs3;Atp6v1g1;Pla2r1;Fcgr3;Actb;Eea1;Stx12	mmu-miR-423-5p;mmu-miR-702-3p;mmu-miR-296-5p;mmu-miR-345-3p;mmu-miR-770-5p;mmu-miR-331-5p;mmu-miR-466g;mmu-miR-669f-3p;mmu-miR-291b-3p;mmu-miR-770-3p;mmu-miR-125a-3p;mmu-miR-882;mmu-miR-669i;mmu-miR-466a-5p;mmu-miR-296-3p;mmu-miR-466i-3p;mmu-miR-129-5p;mmu-miR-760-3p;mmu-miR-207;mmu-miR-339-5p;mmu-miR-450b-3p;mmu-miR-291a-3p;mmu-miR-763;mmu-miR-713;mmu-miR-490-3p;mmu-miR-199a-3p;mmu-miR-540-3p;mm…	0.73275	0.135044	1
path:mmu04614	Renin-angiotensin system	http://www.kegg.jp/kegg-bin/show_pathway?mmu04614/19025%09yellow/17380%09yellow/11421%09yellow/211578%09yellow/13809%09yellow/75805%09yellow/72461%09yellow/240028%09yellow	8	2198	35	7763	0.806575	19025;17380;11421;211578;13809;75805;72461;240028	Ctsa;Mme;Ace;Mrgprd;Enpep;Nln;Prcp;Lnpep	mmu-miR-212-3p;mmu-miR-423-5p;mmu-miR-188-3p;mmu-miR-362-5p;mmu-miR-702-3p;mmu-miR-409-3p;mmu-miR-582-5p;mmu-miR-770-5p;mmu-miR-883a-5p;mmu-miR-760-3p;mmu-miR-207;mmu-miR-339-5p;mmu-miR-532-3p;mmu-miR-450b-3p;mmu-miR-666-3p;mmu-miR-717;mmu-miR-125a-3p;mmu-miR-763;mmu-miR-690;mmu-miR-1190	0.763005	0.117473	1
path:mmu00561	Glycerolipid metabolism	http://www.kegg.jp/kegg-bin/show_pathway?mmu00561/16956%09yellow/320127%09yellow/67216%09yellow/67916%09yellow/14933%09yellow/14245%09yellow/55979%09yellow/56077%09yellow/104418%09yellow/13139%09yellow/52123%09yellow/16891%09yellow/116939%09yellow/225010%09yellow	14	2198	59	7763	0.837027	16956;320127;67216;67916;14933;14245;55979;56077;104418;13139;52123;16891;116939;225010	Lpl;Dgki;Mboat2;Ppap2b;Gk;Lpin1;Agpat1;Dgke;Dgkz;Dgka;Agpat5;Lipg;Pnpla3;Lclat1	mmu-miR-340-5p;mmu-miR-423-5p;mmu-miR-188-3p;mmu-miR-669a-5p;mmu-miR-713;mmu-miR-345-3p;mmu-miR-679-5p;mmu-miR-770-5p;mmu-miR-199a-5p;mmu-miR-882;mmu-miR-760-3p;mmu-miR-883a-5p;mmu-miR-207;mmu-miR-666-5p;mmu-miR-666-3p;mmu-miR-871-5p;mmu-miR-125a-3p;mmu-miR-142a-5p;mmu-miR-290a-3p;mmu-miR-542-3p	0.766253	0.115628	1
path:mmu04913	Ovarian steroidogenesis	http://www.kegg.jp/kegg-bin/show_pathway?mmu04913/11512%09yellow/13078%09yellow/224129%09yellow/16001%09yellow/14683%09yellow/20845%09yellow/19108%09yellow/18749%09yellow/11513%09yellow/16866%09yellow/230459%09yellow/16835%09yellow/16000%09yellow/13076%09yellow	14	2198	59	7763	0.837027	11512;13078;224129;16001;14683;20845;19108;18749;11513;16866;230459;16835;16000;13076	Adcy6;Cyp1b1;Adcy5;Igf1r;Gnas;Star;Prkx;Prkacb;Adcy7;Lhb;Cyp2j13;Ldlr;Igf1;Cyp1a1	mmu-miR-490-3p;mmu-miR-713;mmu-miR-34b-5p;mmu-miR-423-3p;mmu-miR-465a-3p;mmu-miR-129-5p;mmu-miR-331-5p;mmu-miR-686;mmu-miR-342-5p;mmu-miR-882;mmu-miR-207;mmu-miR-666-3p;mmu-miR-770-3p;mmu-miR-292a-5p;mmu-miR-450b-3p;mmu-miR-292a-3p;mmu-miR-467f;mmu-miR-291a-5p;mmu-miR-290a-3p;mmu-miR-690;mmu-miR-1190	0.766253	0.115628	1
path:mmu00640	Propanoate metabolism	http://www.kegg.jp/kegg-bin/show_pathway?mmu00640/60525%09yellow/20916%09yellow/110446%09yellow/107476%09yellow/97212%09yellow/52665%09yellow	6	2198	27	7763	0.784266	60525;20916;110446;107476;97212;52665	Acss2;Sucla2;Acat1;Acaca;Hadha;Echdc1	mmu-miR-1187;mmu-miR-669h-5p;mmu-miR-199a-5p;mmu-miR-342-5p;mmu-miR-207;mmu-miR-882;mmu-miR-690	0.767524	0.114908	1
path:mmu00565	Ether lipid metabolism	http://www.kegg.jp/kegg-bin/show_pathway?mmu00565/22239%09yellow/18472%09yellow/26970%09yellow/67916%09yellow/212862%09yellow/18475%09yellow/18606%09yellow/53357%09yellow/228061%09yellow/28042%09yellow	10	2198	44	7763	0.801791	22239;18472;26970;67916;212862;18475;18606;53357;228061;28042	Ugt8a;Pafah1b1;Pla2g2e;Ppap2b;Chpt1;Pafah1b2;Enpp2;Pla2g6;Agps;Ept1	mmu-miR-1187;mmu-miR-669a-5p;mmu-miR-423-5p;mmu-miR-345-3p;mmu-miR-296-3p;mmu-miR-690;mmu-miR-763;mmu-miR-871-5p;mmu-miR-883a-5p;mmu-miR-207;mmu-miR-339-5p;mmu-miR-151-3p;mmu-miR-292a-3p;mmu-miR-335-3p;mmu-miR-290a-3p;mmu-miR-335-5p;mmu-miR-338-5p;mmu-miR-501-3p	0.783259	0.106095	1
path:mmu00604	Glycosphingolipid biosynthesis - ganglio series	http://www.kegg.jp/kegg-bin/show_pathway?mmu00604/20442%09yellow/20447%09yellow/50935%09yellow	3	2198	15	7763	0.705968	20442;20447;50935	St3gal1;St6galnac3;St6galnac6	mmu-miR-207;mmu-miR-680;mmu-miR-291a-3p;mmu-miR-760-3p;mmu-miR-1190	0.793711	0.100338	1
path:mmu05140	Leishmaniasis	http://www.kegg.jp/kegg-bin/show_pathway?mmu05140/22034%09yellow/26416%09yellow/18036%09yellow/66513%09yellow/26409%09yellow/17357%09yellow/68652%09yellow/13712%09yellow/16415%09yellow/29857%09yellow/16409%09yellow/26413%09yellow/18751%09yellow/14131%09yellow/14281%09yellow	15	2198	65	7763	0.813771	22034;26416;18036;66513;26409;17357;68652;13712;16415;29857;16409;26413;18751;14131;14281	Traf6;Mapk14;Nfkbib;Tab1;Map3k7;Marcksl1;Tab2;Elk1;Itgb2l;Mapk12;Itgam;Mapk1;Prkcb;Fcgr3;Fos	mmu-miR-125b-5p;mmu-miR-770-5p;mmu-miR-686;mmu-miR-883a-5p;mmu-miR-125a-5p;mmu-miR-680;mmu-miR-125a-3p;mmu-miR-882;mmu-miR-1190;mmu-miR-466a-5p;mmu-miR-129-5p;mmu-miR-760-3p;mmu-miR-207;mmu-miR-339-5p;mmu-miR-450b-3p;mmu-miR-713;mmu-miR-34b-5p;mmu-miR-540-3p;mmu-miR-1187;mmu-miR-212-3p;mmu-miR-188-3p;mmu-miR-466j;mmu-miR-669h-5p;mmu-miR-466h-5p;mmu-miR-883b-5p;mmu-miR-666-3p;mmu-miR-142a-3p	0.801422	0.0961389	1
path:mmu05144	Malaria	http://www.kegg.jp/kegg-bin/show_pathway?mmu05144/12520%09yellow/21825%09yellow/12985%09yellow/20344%09yellow/16415%09yellow/15529%09yellow/16971%09yellow/15234%09yellow/21827%09yellow/20969%09yellow/17295%09yellow	11	2198	49	7763	0.791822	12520;21825;12985;20344;16415;15529;16971;15234;21827;20969;17295	Cd81;Thbs1;Csf3;Selp;Itgb2l;Sdc2;Lrp1;Hgf;Thbs3;Sdc1;Met	mmu-miR-490-3p;mmu-miR-423-5p;mmu-miR-466j;mmu-miR-34b-5p;mmu-miR-669h-5p;mmu-miR-345-3p;mmu-miR-679-5p;mmu-miR-199a-3p;mmu-miR-342-5p;mmu-miR-760-3p;mmu-miR-465b-5p;mmu-miR-207;mmu-miR-883a-5p;mmu-miR-770-3p;mmu-miR-450b-3p;mmu-miR-292a-3p;mmu-miR-882;mmu-miR-804;mmu-miR-763	0.801698	0.0959891	1
path:mmu00410	beta-Alanine metabolism	http://www.kegg.jp/kegg-bin/show_pathway?mmu00410/14415%09yellow/20603%09yellow/237940%09yellow/97212%09yellow/338403%09yellow/99586%09yellow/14417%09yellow	7	2198	33	7763	0.748378	14415;20603;237940;97212;338403;99586;14417	Gad1;Sms;Aoc2;Hadha;Cndp1;Dpyd;Gad2	mmu-miR-423-5p;mmu-miR-362-5p;mmu-miR-466f-3p;mmu-miR-296-3p;mmu-miR-409-3p;mmu-miR-466i-3p;mmu-miR-465b-5p;mmu-miR-682;mmu-miR-291a-5p;mmu-miR-291a-3p;mmu-miR-690	0.81097	0.0909953	1
path:mmu00130	Ubiquinone and other terpenoid-quinone biosynthesis	http://www.kegg.jp/kegg-bin/show_pathway?mmu00130/69568%09yellow/230027%09yellow	2	2198	11	7763	0.641828	69568;230027	Vkorc1l1;Coq3	mmu-miR-423-3p;mmu-miR-296-5p;mmu-miR-345-3p	0.817051	0.0877509	1
path:mmu00230	Purine metabolism	http://www.kegg.jp/kegg-bin/show_pathway?mmu00230/18574%09yellow/11534%09yellow/56248%09yellow/11512%09yellow/23917%09yellow/67464%09yellow/224129%09yellow/18573%09yellow/18578%09yellow/23972%09yellow/67065%09yellow/207728%09yellow/18575%09yellow/26939%09yellow/229589%09yellow/229363%09yellow/12499%09yellow/67486%09yellow/11513%09yellow/54195%09yellow/11639%09yellow/70428%09yellow/20135%09yellow/…	44	2198	179	7763	0.865471	18574;11534;56248;11512;23917;67464;224129;18573;18578;23972;67065;207728;18575;26939;229589;229363;12499;67486;11513;54195;11639;70428;20135;18746;18583;109674;66979;54611;110639;242202;225600;11637;218461;234889;14544;23984;76025;171567;19139;18577;382985;11566;53893;12497	Pde1b;Adk;Ak3;Adcy6;Impdh1;Entpd4;Adcy5;Pde1a;Pde4b;Papss2;Polr3d;Pde2a;Pde1c;Polr3e;Prune;Gmps;Entpd5;Polr3g;Adcy7;Gucy1b3;Ak4;Polr3b;Rrm2;Pkm;Pde7a;Ampd2;Pole4;Pde3a;Prps2;Pde5a;Pde6a;Ak2;Pde8b;Gucy1a2;Gda;Pde10a;Cant1;Nme7;Prps1;Pde4a;Rrm2b;Adss;Nudt5;Entpd6	mmu-miR-423-5p;mmu-miR-290a-5p;mmu-miR-345-3p;mmu-miR-679-5p;mmu-miR-466g;mmu-miR-686;mmu-miR-669f-3p;mmu-miR-331-5p;mmu-miR-883a-5p;mmu-miR-743b-3p;mmu-miR-770-3p;mmu-miR-125a-3p;mmu-miR-882;mmu-miR-423-3p;mmu-miR-1190;mmu-miR-466a-5p;mmu-miR-296-3p;mmu-miR-129-5p;mmu-miR-466i-3p;mmu-miR-871-5p;mmu-miR-666-5p;mmu-miR-760-3p;mmu-miR-339-5p;mmu-miR-292a-5p;mmu-miR-362-3p;mmu-miR-151-3p;mmu-miR-763…	0.823909	0.0841205	1
path:mmu00250	Alanine, aspartate and glutamate metabolism	http://www.kegg.jp/kegg-bin/show_pathway?mmu00250/14415%09yellow/14660%09yellow/194237%09yellow/108653%09yellow/108682%09yellow/14417%09yellow/14584%09yellow/11566%09yellow	8	2198	38	7763	0.74261	14415;14660;194237;108653;108682;14417;14584;11566	Gad1;Gls;Rimkla;Rimklb;Gpt2;Gad2;Gfpt2;Adss	mmu-miR-1187;mmu-miR-423-5p;mmu-miR-669a-5p;mmu-miR-290a-5p;mmu-miR-363-3p;mmu-miR-466f-3p;mmu-miR-466a-5p;mmu-miR-409-3p;mmu-miR-466i-3p;mmu-miR-331-5p;mmu-miR-883a-5p;mmu-miR-380-5p;mmu-miR-339-5p;mmu-miR-125a-3p;mmu-miR-292a-3p;mmu-miR-882;mmu-miR-466b-3p;mmu-miR-763;mmu-miR-501-3p	0.826814	0.082592	1
path:mmu04932	Non-alcoholic fatty liver disease (NAFLD)	http://www.kegg.jp/kegg-bin/show_pathway?mmu04932/12861%09yellow/12702%09yellow/68202%09yellow/11652%09yellow/12122%09yellow/16367%09yellow/30955%09yellow/66052%09yellow/18708%09yellow/19013%09yellow/19353%09yellow/26408%09yellow/16846%09yellow/78943%09yellow/108097%09yellow/407790%09yellow/16396%09yellow/16194%09yellow/26414%09yellow/13665%09yellow/68465%09yellow/18707%09yellow/23797%09yellow/12…	38	2198	157	7763	0.852288	12861;12702;68202;11652;12122;16367;30955;66052;18708;19013;19353;26408;16846;78943;108097;407790;16396;16194;26414;13665;68465;18707;23797;12540;26403;105787;13063;21428;74769;66445;56637;108079;22433;20181;18710;13666;26420;14103	Cox6a1;Socs3;Ndufa5;Akt2;Bid;Irs1;Pik3cg;Sdhc;Pik3r1;Ppara;Rac1;Map3k5;Lep;Ern1;Prkab2;Ndufa4l2;Itch;Il6ra;Mapk10;Eif2s1;Adipor2;Pik3cd;Akt3;Cdc42;Map3k11;Prkaa1;Cycs;Mlx;Pik3cb;Cyc1;Gsk3b;Prkaa2;Xbp1;Rxra;Pik3r3;Eif2ak3;Mapk9;Fasl	mmu-miR-423-5p;mmu-miR-466c-5p;mmu-miR-345-3p;mmu-miR-770-5p;mmu-miR-466g;mmu-miR-331-5p;mmu-miR-883a-5p;mmu-miR-680;mmu-miR-882;mmu-miR-423-3p;mmu-miR-1190;mmu-miR-340-5p;mmu-miR-466a-5p;mmu-miR-296-3p;mmu-miR-466i-3p;mmu-miR-760-3p;mmu-miR-207;mmu-miR-339-5p;mmu-miR-763;mmu-miR-490-3p;mmu-miR-669a-5p;mmu-miR-363-3p;mmu-miR-34b-5p;mmu-miR-199a-3p;mmu-miR-540-3p;mmu-miR-467g;mmu-miR-804;mmu-miR-4…	0.832324	0.0797076	1
path:mmu00480	Glutathione metabolism	http://www.kegg.jp/kegg-bin/show_pathway?mmu00480/207182%09yellow/20603%09yellow/110175%09yellow/14778%09yellow/75512%09yellow/67305%09yellow/20135%09yellow/625249%09yellow/269951%09yellow/15926%09yellow/18263%09yellow/382985%09yellow	12	2198	55	7763	0.769325	207182;20603;110175;14778;75512;67305;20135;625249;269951;15926;18263;382985	Ggt7;Sms;Ggct;Gpx3;Gpx6;Gpx7;Rrm2;Gpx4;Idh2;Idh1;Odc1;Rrm2b	mmu-miR-125b-5p;mmu-miR-423-5p;mmu-miR-296-5p;mmu-miR-679-5p;mmu-miR-770-5p;mmu-miR-883a-5p;mmu-miR-125a-5p;mmu-miR-362-5p;mmu-miR-466a-5p;mmu-miR-296-3p;mmu-miR-324-5p;mmu-miR-339-5p;mmu-miR-490-3p;mmu-miR-540-3p;mmu-miR-532-3p;mmu-miR-1187;mmu-miR-188-3p;mmu-miR-466j;mmu-miR-466h-5p;mmu-miR-883b-5p;mmu-miR-666-3p;mmu-miR-292a-3p;mmu-miR-682;mmu-miR-290a-3p	0.833974	0.0788473	1
path:mmu00531	Glycosaminoglycan degradation	http://www.kegg.jp/kegg-bin/show_pathway?mmu00531/11881%09yellow/15931%09yellow/75612%09yellow/27029%09yellow	4	2198	21	7763	0.672136	11881;15931;75612;27029	Arsb;Ids;Gns;Sgsh	mmu-miR-423-5p;mmu-miR-466f-3p;mmu-miR-466i-3p;mmu-miR-669f-3p;mmu-miR-871-5p;mmu-miR-142a-3p;mmu-miR-467f;mmu-miR-466d-3p;mmu-miR-763;mmu-miR-713	0.834691	0.0784743	1
path:mmu00630	Glyoxylate and dicarboxylate metabolism	http://www.kegg.jp/kegg-bin/show_pathway?mmu00630/110446%09yellow/108037%09yellow/12359%09yellow/12974%09yellow/17449%09yellow/17448%09yellow	6	2198	30	7763	0.705566	110446;108037;12359;12974;17449;17448	Acat1;Shmt2;Cat;Cs;Mdh1;Mdh2	mmu-miR-1187;mmu-miR-423-5p;mmu-miR-466a-5p;mmu-miR-199a-5p;mmu-miR-760-3p;mmu-miR-743b-3p;mmu-miR-713	0.837473	0.0770292	1
path:mmu00910	Nitrogen metabolism	http://www.kegg.jp/kegg-bin/show_pathway?mmu00910/76459%09yellow/12354%09yellow/12319%09yellow	3	2198	17	7763	0.622752	76459;12354;12319	Car12;Car7;Car8	mmu-miR-450b-3p;mmu-miR-34b-5p;mmu-miR-338-5p;mmu-miR-883b-5p	0.850687	0.0702304	1
path:mmu01200	Carbon metabolism	http://www.kegg.jp/kegg-bin/show_pathway?mmu01200/109264%09yellow/60525%09yellow/66052%09yellow/67834%09yellow/14751%09yellow/20916%09yellow/110446%09yellow/11674%09yellow/18641%09yellow/72141%09yellow/18648%09yellow/68263%09yellow/235339%09yellow/108037%09yellow/97212%09yellow/18746%09yellow/269951%09yellow/12359%09yellow/110639%09yellow/12974%09yellow/108682%09yellow/17449%09yellow/13808%09yell…	27	2198	117	7763	0.812741	109264;60525;66052;67834;14751;20916;110446;11674;18641;72141;18648;68263;235339;108037;97212;18746;269951;12359;110639;12974;108682;17449;13808;19139;15926;78920;17448	Me3;Acss2;Sdhc;Idh3a;Gpi1;Sucla2;Acat1;Aldoa;Pfkl;Adpgk;Pgam1;Pdhb;Dlat;Shmt2;Hadha;Pkm;Idh2;Cat;Prps2;Cs;Gpt2;Mdh1;Eno3;Prps1;Idh1;Dlst;Mdh2	mmu-miR-1187;mmu-miR-484;mmu-miR-423-5p;mmu-miR-363-3p;mmu-miR-34b-5p;mmu-miR-290a-5p;mmu-miR-713;mmu-miR-679-5p;mmu-miR-466a-5p;mmu-miR-199a-5p;mmu-miR-760-3p;mmu-miR-743b-3p;mmu-miR-666-3p;mmu-miR-450b-3p;mmu-miR-540-3p;mmu-miR-125a-3p;mmu-miR-532-3p;mmu-miR-324-5p;mmu-miR-882;mmu-miR-763;mmu-miR-690	0.857939	0.0665438	1
path:mmu04950	Maturity onset diabetes of the young	http://www.kegg.jp/kegg-bin/show_pathway?mmu04950/15376%09yellow/18012%09yellow/26424%09yellow/18088%09yellow/18508%09yellow	5	2198	27	7763	0.653257	15376;18012;26424;18088;18508	Foxa2;Neurod1;Nr5a2;Nkx2-2;Pax6	mmu-miR-423-5p;mmu-miR-363-3p;mmu-miR-669h-5p;mmu-miR-679-5p;mmu-miR-199a-3p;mmu-miR-207;mmu-miR-151-3p;mmu-miR-450b-5p	0.865444	0.0627609	1
path:mmu00071	Fatty acid degradation	http://www.kegg.jp/kegg-bin/show_pathway?mmu00071/12894%09yellow/110446%09yellow/270076%09yellow/97212%09yellow/94180%09yellow/216739%09yellow/13119%09yellow/66885%09yellow/50790%09yellow/14081%09yellow	10	2198	49	7763	0.719509	12894;110446;270076;97212;94180;216739;13119;66885;50790;14081	Cpt1a;Acat1;Gcdh;Hadha;Acsbg1;Acsl6;Cyp4a14;Acadsb;Acsl4;Acsl1	mmu-miR-669a-5p;mmu-miR-188-3p;mmu-miR-34b-5p;mmu-miR-345-3p;mmu-miR-582-5p;mmu-miR-338-3p;mmu-miR-199a-5p;mmu-miR-207;mmu-miR-666-3p;mmu-miR-540-3p;mmu-miR-142a-3p;mmu-miR-125a-3p;mmu-miR-335-3p;mmu-miR-291a-5p;mmu-miR-690	0.867993	0.0614838	1
path:mmu00520	Amino sugar and nucleotide sugar metabolism	http://www.kegg.jp/kegg-bin/show_pathway?mmu00520/74246%09yellow/109785%09yellow/218138%09yellow/14751%09yellow/216558%09yellow/26384%09yellow/12763%09yellow/74091%09yellow/12764%09yellow/14584%09yellow	10	2198	49	7763	0.719509	74246;109785;218138;14751;216558;26384;12763;74091;12764;14584	Gale;Pgm3;Gmds;Gpi1;Ugp2;Gnpda1;Cmah;Npl;Cmas;Gfpt2	mmu-miR-423-5p;mmu-miR-363-3p;mmu-miR-760-3p;mmu-miR-883a-5p;mmu-miR-666-3p;mmu-miR-717;mmu-miR-362-3p;mmu-miR-1191a;mmu-miR-125a-3p;mmu-miR-882;mmu-miR-291a-5p;mmu-miR-763	0.867993	0.0614838	1
path:mmu03050	Proteasome	http://www.kegg.jp/kegg-bin/show_pathway?mmu03050/59029%09yellow/26442%09yellow/69077%09yellow/26441%09yellow/103554%09yellow/19192%09yellow/66997%09yellow/19167%09yellow/228769%09yellow	9	2198	45	7763	0.705162	59029;26442;69077;26441;103554;19192;66997;19167;228769	Psmd14;Psma5;Psmd11;Psma4;Psme4;Psme3;Psmd12;Psma3;Psmf1	mmu-miR-1187;mmu-miR-711;mmu-miR-423-5p;mmu-miR-297b-5p;mmu-miR-484;mmu-miR-682;mmu-miR-466a-5p;mmu-miR-466g;mmu-miR-883b-5p;mmu-miR-770-5p;mmu-miR-342-5p;mmu-miR-883a-5p;mmu-miR-324-5p;mmu-miR-882;mmu-miR-763;mmu-miR-501-3p	0.871741	0.0596127	1
path:mmu00511	Other glycan degradation	http://www.kegg.jp/kegg-bin/show_pathway?mmu00511/17159%09yellow/217364%09yellow/18010%09yellow	3	2198	18	7763	0.588079	17159;217364;18010	Man2b1;Engase;Neu1	mmu-miR-679-5p;mmu-miR-125a-5p;mmu-miR-423-5p;mmu-miR-125a-3p	0.873649	0.0586632	1
path:mmu04146	Peroxisome	http://www.kegg.jp/kegg-bin/show_pathway?mmu04146/74043%09yellow/20524%09yellow/330450%09yellow/17527%09yellow/69129%09yellow/269951%09yellow/208982%09yellow/12359%09yellow/216739%09yellow/19305%09yellow/19302%09yellow/26874%09yellow/93734%09yellow/50790%09yellow/14081%09yellow/19299%09yellow/15926%09yellow/228061%09yellow	18	2198	83	7763	0.76401	74043;20524;330450;17527;69129;269951;208982;12359;216739;19305;19302;26874;93734;50790;14081;19299;15926;228061	Pex26;Slc25a17;Far2;Mpv17;Pex11g;Idh2;Hmgcll1;Cat;Acsl6;Pex5;Pex2;Abcd2;Mpv17l;Acsl4;Acsl1;Abcd3;Idh1;Agps	mmu-miR-466c-5p;mmu-miR-345-3p;mmu-miR-679-5p;mmu-miR-770-5p;mmu-miR-770-3p;mmu-miR-125a-3p;mmu-miR-882;mmu-miR-1190;mmu-miR-466a-5p;mmu-miR-582-5p;mmu-miR-466i-3p;mmu-miR-760-3p;mmu-miR-207;mmu-miR-763;mmu-miR-713;mmu-miR-669a-5p;mmu-miR-34b-5p;mmu-miR-540-3p;mmu-miR-188-5p;mmu-miR-532-3p;mmu-miR-291a-5p;mmu-miR-804;mmu-miR-690;mmu-miR-1187;mmu-miR-188-3p;mmu-miR-466f-3p;mmu-miR-199a-5p;mmu-miR-…	0.877674	0.0566668	1
path:mmu01230	Biosynthesis of amino acids	http://www.kegg.jp/kegg-bin/show_pathway?mmu01230/56454%09yellow/67834%09yellow/11674%09yellow/109652%09yellow/18641%09yellow/209027%09yellow/18648%09yellow/108037%09yellow/18746%09yellow/269951%09yellow/110639%09yellow/12974%09yellow/108682%09yellow/13808%09yellow/19139%09yellow/15926%09yellow/232087%09yellow	17	2198	79	7763	0.758147	56454;67834;11674;109652;18641;209027;18648;108037;18746;269951;110639;12974;108682;13808;19139;15926;232087	Aldh18a1;Idh3a;Aldoa;Acy1;Pfkl;Pycr1;Pgam1;Shmt2;Pkm;Idh2;Prps2;Cs;Gpt2;Eno3;Prps1;Idh1;Mat2a	mmu-miR-423-5p;mmu-miR-362-5p;mmu-miR-290a-5p;mmu-miR-34b-5p;mmu-miR-363-3p;mmu-miR-679-5p;mmu-miR-296-3p;mmu-miR-760-3p;mmu-miR-339-5p;mmu-miR-450b-3p;mmu-miR-292a-5p;mmu-miR-125a-3p;mmu-miR-540-3p;mmu-miR-666-3p;mmu-miR-532-3p;mmu-miR-763;mmu-miR-687;mmu-miR-1190	0.878554	0.0562314	1
path:mmu00670	One carbon pool by folate	http://www.kegg.jp/kegg-bin/show_pathway?mmu00670/108037%09yellow/22171%09yellow/216188%09yellow	3	2198	19	7763	0.557056	108037;22171;216188	Shmt2;Tyms;Aldh1l2	mmu-miR-1187;mmu-miR-669a-5p;mmu-miR-297b-5p;mmu-miR-669h-5p;mmu-miR-679-5p;mmu-miR-466a-5p;mmu-miR-296-3p;mmu-miR-760-3p;mmu-miR-207	0.893423	0.0489427	1
path:mmu00380	Tryptophan metabolism	http://www.kegg.jp/kegg-bin/show_pathway?mmu00380/13078%09yellow/11761%09yellow/110446%09yellow/270076%09yellow/97212%09yellow/17161%09yellow/12359%09yellow/13076%09yellow/98256%09yellow	9	2198	47	7763	0.67498	13078;11761;110446;270076;97212;17161;12359;13076;98256	Cyp1b1;Aox1;Acat1;Gcdh;Hadha;Maoa;Cat;Cyp1a1;Kmo	mmu-miR-1187;mmu-miR-669a-5p;mmu-miR-466a-5p;mmu-miR-296-3p;mmu-miR-129-5p;mmu-miR-331-5p;mmu-miR-199a-5p;mmu-miR-207;mmu-miR-125a-3p;mmu-miR-292a-3p;mmu-miR-291a-5p;mmu-miR-291a-3p;mmu-miR-690	0.897522	0.0469549	1
path:mmu05323	Rheumatoid arthritis	http://www.kegg.jp/kegg-bin/show_pathway?mmu05323/21934%09yellow/66144%09yellow/12977%09yellow/11964%09yellow/12477%09yellow/22339%09yellow/11433%09yellow/21943%09yellow/11974%09yellow/110935%09yellow/16415%09yellow/21687%09yellow/11972%09yellow/11984%09yellow/66290%09yellow/20315%09yellow/14281%09yellow	17	2198	82	7763	0.730125	21934;66144;12977;11964;12477;22339;11433;21943;11974;110935;16415;21687;11972;11984;66290;20315;14281	Tnfrsf11a;Atp6v1f;Csf1;Atp6v1a;Ctla4;Vegfa;Acp5;Tnfsf11;Atp6v0e;Atp6v1b1;Itgb2l;Tek;Atp6v0d1;Atp6v0c;Atp6v1g1;Cxcl12;Fos	mmu-miR-423-5p;mmu-miR-702-3p;mmu-miR-296-5p;mmu-miR-770-5p;mmu-miR-331-5p;mmu-miR-669f-3p;mmu-miR-680;mmu-miR-770-3p;mmu-miR-125a-3p;mmu-miR-882;mmu-miR-1190;mmu-miR-466a-5p;mmu-miR-296-3p;mmu-miR-466i-3p;mmu-miR-129-5p;mmu-miR-324-5p;mmu-miR-450b-3p;mmu-miR-34b-5p;mmu-miR-467g;mmu-miR-466d-3p;mmu-miR-1187;mmu-miR-212-3p;mmu-miR-484;mmu-miR-188-3p;mmu-miR-669h-5p;mmu-miR-335-3p;mmu-miR-466b-3p;m…	0.906681	0.0425456	1
path:mmu01130	Biosynthesis of antibiotics	http://www.kegg.jp/kegg-bin/show_pathway?mmu01130/56248%09yellow/109785%09yellow/12183%09yellow/60525%09yellow/23972%09yellow/66052%09yellow/104112%09yellow/67834%09yellow/14751%09yellow/18534%09yellow/216558%09yellow/110606%09yellow/74551%09yellow/20916%09yellow/13121%09yellow/110446%09yellow/11674%09yellow/109652%09yellow/18641%09yellow/209027%09yellow/15360%09yellow/14593%09yellow/72141%09yell…	51	2198	218	7763	0.822131	56248;109785;12183;60525;23972;66052;104112;67834;14751;18534;216558;110606;74551;20916;13121;110446;11674;109652;18641;209027;15360;14593;72141;18648;11639;68263;270076;15357;235339;108037;14137;97212;16987;18746;269951;109674;230709;12359;110639;12974;66234;17449;11637;13808;171567;19139;15926;78920;14584;18263;17448	Ak3;Pgm3;Bpgm;Acss2;Papss2;Sdhc;Acly;Idh3a;Gpi1;Pck1;Ugp2;Fntb;Pck2;Sucla2;Cyp51;Acat1;Aldoa;Acy1;Pfkl;Pycr1;Hmgcs2;Ggps1;Adpgk;Pgam1;Ak4;Pdhb;Gcdh;Hmgcr;Dlat;Shmt2;Fdft1;Hadha;Lss;Pkm;Idh2;Ampd2;Zmpste24;Cat;Prps2;Cs;Msmo1;Mdh1;Ak2;Eno3;Nme7;Prps1;Idh1;Dlst;Gfpt2;Odc1;Mdh2	mmu-miR-423-5p;mmu-miR-290a-5p;mmu-miR-345-3p;mmu-miR-679-5p;mmu-miR-669f-3p;mmu-miR-883a-5p;mmu-miR-743b-3p;mmu-miR-125a-3p;mmu-miR-882;mmu-miR-362-5p;mmu-miR-466a-5p;mmu-miR-296-3p;mmu-miR-760-3p;mmu-miR-339-5p;mmu-miR-450b-3p;mmu-miR-292a-5p;mmu-miR-324-5p;mmu-miR-362-3p;mmu-miR-291a-3p;mmu-miR-763;mmu-miR-713;mmu-miR-669a-5p;mmu-miR-363-3p;mmu-miR-34b-5p;mmu-miR-540-3p;mmu-miR-532-3p;mmu-miR-…	0.908433	0.0417071	1
path:mmu00220	Arginine biosynthesis	http://www.kegg.jp/kegg-bin/show_pathway?mmu00220/109652%09yellow/14660%09yellow/108682%09yellow	3	2198	20	7763	0.529134	109652;14660;108682	Acy1;Gls;Gpt2	mmu-miR-292a-3p;mmu-miR-362-5p;mmu-miR-290a-5p;mmu-miR-466f-3p	0.910372	0.0407813	1
path:mmu00030	Pentose phosphate pathway	http://www.kegg.jp/kegg-bin/show_pathway?mmu00030/14751%09yellow/11674%09yellow/18641%09yellow/110639%09yellow/19139%09yellow	5	2198	30	7763	0.587703	14751;11674;18641;110639;19139	Gpi1;Aldoa;Pfkl;Prps2;Prps1	mmu-miR-423-5p;mmu-miR-666-3p;mmu-miR-125a-3p;mmu-miR-34b-5p;mmu-miR-290a-5p	0.912121	0.0399477	1
path:mmu00010	Glycolysis / Gluconeogenesis	http://www.kegg.jp/kegg-bin/show_pathway?mmu00010/12183%09yellow/60525%09yellow/14751%09yellow/18534%09yellow/74551%09yellow/11674%09yellow/18641%09yellow/72141%09yellow/18648%09yellow/68263%09yellow/235339%09yellow/18746%09yellow/13808%09yellow	13	2198	66	7763	0.693856	12183;60525;14751;18534;74551;11674;18641;72141;18648;68263;235339;18746;13808	Bpgm;Acss2;Gpi1;Pck1;Pck2;Aldoa;Pfkl;Adpgk;Pgam1;Pdhb;Dlat;Pkm;Eno3	mmu-miR-423-5p;mmu-miR-466j;mmu-miR-34b-5p;mmu-miR-363-3p;mmu-miR-466h-5p;mmu-miR-669f-3p;mmu-miR-763;mmu-miR-760-3p;mmu-miR-540-3p;mmu-miR-125a-3p;mmu-miR-882;mmu-miR-291a-3p	0.914376	0.0388752	1
path:mmu03410	Base excision repair	http://www.kegg.jp/kegg-bin/show_pathway?mmu03410/14156%09yellow/21665%09yellow/66979%09yellow/18538%09yellow/15289%09yellow/16882%09yellow	6	2198	35	7763	0.60438	14156;21665;66979;18538;15289;16882	Fen1;Tdg;Pole4;Pcna;Hmgb1;Lig3	mmu-miR-362-5p;mmu-miR-331-5p;mmu-miR-883a-5p;mmu-miR-680;mmu-miR-882;mmu-miR-804;mmu-miR-542-3p	0.915514	0.0383349	1
path:mmu00120	Primary bile acid biosynthesis	http://www.kegg.jp/kegg-bin/show_pathway?mmu00120/13116%09yellow/56050%09yellow	2	2198	16	7763	0.440972	13116;56050	Cyp46a1;Cyp39a1	mmu-miR-882;mmu-miR-188-3p	0.931599	0.0307711	1
path:mmu04742	Taste transduction	http://www.kegg.jp/kegg-bin/show_pathway?mmu04742/12286%09yellow/11512%09yellow/83770%09yellow/18573%09yellow/14683%09yellow/19108%09yellow/18749%09yellow/14688%09yellow/18796%09yellow/14704%09yellow/110326%09yellow/83771%09yellow	12	2198	64	7763	0.660367	12286;11512;83770;18573;14683;19108;18749;14688;18796;14704;110326;83771	Cacna1a;Adcy6;Tas1r2;Pde1a;Gnas;Prkx;Prkacb;Gnb1;Plcb2;Gng3;Tas1r1;Tas1r3	mmu-miR-467g;mmu-miR-363-3p;mmu-miR-34b-5p;mmu-miR-466f-3p;mmu-miR-129-5p;mmu-miR-465a-3p;mmu-miR-466g;mmu-miR-466i-3p;mmu-miR-342-5p;mmu-miR-882;mmu-miR-760-3p;mmu-miR-666-3p;mmu-miR-680;mmu-miR-292a-5p;mmu-miR-151-3p;mmu-miR-292a-3p;mmu-miR-467f;mmu-miR-466b-3p;mmu-miR-466d-3p;mmu-miR-1190	0.933124	0.0300607	1
path:mmu00052	Galactose metabolism	http://www.kegg.jp/kegg-bin/show_pathway?mmu00052/74246%09yellow/216558%09yellow/18641%09yellow/14595%09yellow/53418%09yellow	5	2198	32	7763	0.550829	74246;216558;18641;14595;53418	Gale;Ugp2;Pfkl;B4galt1;B4galt2	mmu-miR-666-3p;mmu-miR-532-3p;mmu-miR-125a-3p;mmu-miR-1191a;mmu-miR-882;mmu-miR-763	0.934713	0.0293219	1
path:mmu04612	Antigen processing and presentation	http://www.kegg.jp/kegg-bin/show_pathway?mmu04612/110696%09yellow/18044%09yellow/12330%09yellow/399549%09yellow/12265%09yellow/15482%09yellow/13030%09yellow/16149%09yellow/15525%09yellow/19192%09yellow/12504%09yellow/14828%09yellow/14827%09yellow/170767%09yellow/19727%09yellow/15512%09yellow	16	2198	83	7763	0.678498	110696;18044;12330;399549;12265;15482;13030;16149;15525;19192;12504;14828;14827;170767;19727;15512	H2-M10.3;Nfya;Canx;H2-M10.6;Ciita;Hspa1l;Ctsb;Cd74;Hspa4;Psme3;Cd4;Hspa5;Pdia3;Rfxap;Rfxank;Hspa2	mmu-miR-125b-5p;mmu-miR-423-5p;mmu-miR-345-3p;mmu-miR-679-5p;mmu-miR-883a-5p;mmu-miR-770-3p;mmu-miR-882;mmu-miR-760-3p;mmu-miR-339-5p;mmu-miR-450b-3p;mmu-miR-324-5p;mmu-miR-763;mmu-miR-490-3p;mmu-miR-669a-5p;mmu-miR-540-3p;mmu-miR-532-3p;mmu-miR-484;mmu-miR-297b-5p;mmu-miR-466j;mmu-miR-466h-5p;mmu-miR-338-3p;mmu-miR-465a-3p;mmu-miR-342-5p;mmu-miR-199a-5p	0.943288	0.0253557	1
path:mmu00760	Nicotinate and nicotinamide metabolism	http://www.kegg.jp/kegg-bin/show_pathway?mmu00760/74080%09yellow/11761%09yellow/59027%09yellow/18115%09yellow/226518%09yellow	5	2198	33	7763	0.534068	74080;11761;59027;18115;226518	Nmnat3;Aox1;Nampt;Nnt;Nmnat2	mmu-miR-702-3p;mmu-miR-345-3p;mmu-miR-339-5p;mmu-miR-666-3p;mmu-miR-125a-3p;mmu-miR-882	0.943929	0.0250605	1
path:mmu03440	Homologous recombination	http://www.kegg.jp/kegg-bin/show_pathway?mmu03440/114714%09yellow/74335%09yellow/381760%09yellow/19360%09yellow	4	2198	28	7763	0.503646	114714;74335;381760;19360	Rad51c;Xrcc3;Ssbp1;Rad50	mmu-miR-1187;mmu-miR-467g;mmu-miR-297b-5p;mmu-miR-466j;mmu-miR-466h-5p;mmu-miR-466a-5p;mmu-miR-882;mmu-miR-466b-3p;mmu-miR-466d-3p	0.944577	0.0247628	1
path:mmu05016	Huntington's disease	http://www.kegg.jp/kegg-bin/show_pathway?mmu05016/12861%09yellow/228980%09yellow/16438%09yellow/108071%09yellow/68202%09yellow/12371%09yellow/208647%09yellow/67665%09yellow/12757%09yellow/21374%09yellow/69654%09yellow/11773%09yellow/14812%09yellow/15114%09yellow/66052%09yellow/74325%09yellow/20683%09yellow/18795%09yellow/14810%09yellow/170770%09yellow/232910%09yellow/11740%09yellow/11771%09yellow…	44	2198	199	7763	0.776436	12861;228980;16438;108071;68202;12371;208647;67665;12757;21374;69654;11773;14812;15114;66052;74325;20683;18795;14810;170770;232910;11740;11771;20466;328572;215114;407790;217864;19017;21780;11783;18796;231991;18181;12064;71770;13063;66445;15194;105000;22333;237336;67300;14682	Cox6a1;Taf4a;Itpr1;Grm5;Ndufa5;Casp9;Creb3l2;Dctn4;Clta;Tbp;Dctn2;Ap2m1;Grin2b;Hap1;Sdhc;Cltb;Sp1;Plcb1;Grin1;Bbc3;Ap2s1;Slc25a5;Ap2a1;Sin3a;Ep300;Hip1;Ndufa4l2;Rcor1;Ppargc1a;Tfam;Apaf1;Plcb2;Creb5;Nrf1;Bdnf;Ap2b1;Cycs;Cyc1;Htt;Dnal1;Vdac1;Tbpl1;Cltc;Gnaq	mmu-miR-423-5p;mmu-miR-702-3p;mmu-miR-290a-5p;mmu-miR-296-5p;mmu-miR-686;mmu-miR-669f-3p;mmu-miR-331-5p;mmu-miR-883a-5p;mmu-miR-680;mmu-miR-770-3p;mmu-miR-125a-3p;mmu-miR-882;mmu-miR-1190;mmu-miR-362-5p;mmu-miR-296-3p;mmu-miR-466i-3p;mmu-miR-129-5p;mmu-miR-760-3p;mmu-miR-207;mmu-miR-339-5p;mmu-miR-450b-3p;mmu-miR-292a-5p;mmu-miR-324-5p;mmu-miR-362-3p;mmu-miR-763;mmu-miR-713;mmu-miR-338-5p;mmu-miR…	0.946158	0.0240361	1
path:mmu00770	Pantothenate and CoA biosynthesis	http://www.kegg.jp/kegg-bin/show_pathway?mmu00770/106564%09yellow/99586%09yellow	2	2198	18	7763	0.391874	106564;99586	Ppcs;Dpyd	mmu-miR-291a-5p;mmu-miR-770-3p;mmu-miR-465b-5p	0.954633	0.0201637	1
path:mmu04977	Vitamin digestion and absorption	http://www.kegg.jp/kegg-bin/show_pathway?mmu04977/79235%09yellow/17250%09yellow/116914%09yellow	3	2198	24	7763	0.440718	79235;17250;116914	Lrat;Abcc1;Slc19a2	mmu-miR-669a-5p;mmu-miR-770-3p;mmu-miR-34b-5p;mmu-miR-450b-3p	0.956322	0.0193961	1
path:mmu04975	Fat digestion and absorption	http://www.kegg.jp/kegg-bin/show_pathway?mmu04975/26970%09yellow/67916%09yellow/11303%09yellow/26569%09yellow/27409%09yellow/55979%09yellow	6	2198	40	7763	0.52849	26970;67916;11303;26569;27409;55979	Pla2g2e;Ppap2b;Abca1;Slc27a4;Abcg5;Agpat1	mmu-miR-423-5p;mmu-miR-297b-5p;mmu-miR-466c-5p;mmu-miR-34b-5p;mmu-miR-345-3p;mmu-miR-199a-3p;mmu-miR-871-5p;mmu-miR-760-3p;mmu-miR-207;mmu-miR-540-3p;mmu-miR-882;mmu-miR-291a-5p	0.958671	0.0183306	1
path:mmu03030	DNA replication	http://www.kegg.jp/kegg-bin/show_pathway?mmu03030/14156%09yellow/381760%09yellow/66979%09yellow/18538%09yellow/17218%09yellow	5	2198	35	7763	0.50342	14156;381760;66979;18538;17218	Fen1;Ssbp1;Pole4;Pcna;Mcm5	mmu-miR-290a-5p;mmu-miR-882;mmu-miR-883a-5p;mmu-miR-680;mmu-miR-467g;mmu-miR-466b-3p;mmu-miR-466d-3p;mmu-miR-542-3p	0.958919	0.0182181	1
path:mmu05143	African trypanosomiasis	http://www.kegg.jp/kegg-bin/show_pathway?mmu05143/18795%09yellow/18796%09yellow/18751%09yellow/14103%09yellow/14682%09yellow	5	2198	35	7763	0.50342	18795;18796;18751;14103;14682	Plcb1;Plcb2;Prkcb;Fasl;Gnaq	mmu-miR-1187;mmu-miR-188-3p;mmu-miR-484;mmu-miR-297b-5p;mmu-miR-34b-5p;mmu-miR-466a-5p;mmu-miR-129-5p;mmu-miR-760-3p;mmu-miR-680;mmu-miR-717;mmu-miR-466b-3p;mmu-miR-466d-3p	0.958919	0.0182181	1
path:mmu00330	Arginine and proline metabolism	http://www.kegg.jp/kegg-bin/show_pathway?mmu00330/56189%09yellow/56454%09yellow/20603%09yellow/18451%09yellow/209027%09yellow/17161%09yellow/338403%09yellow/18263%09yellow	8	2198	50	7763	0.563507	56189;56454;20603;18451;209027;17161;338403;18263	Prodh2;Aldh18a1;Sms;P4ha1;Pycr1;Maoa;Cndp1;Odc1	mmu-miR-423-5p;mmu-miR-362-5p;mmu-miR-290a-5p;mmu-miR-296-3p;mmu-miR-666-3p;mmu-miR-532-3p;mmu-miR-292a-5p;mmu-miR-125a-3p;mmu-miR-339-5p;mmu-miR-292a-3p;mmu-miR-682;mmu-miR-291a-3p;mmu-miR-687	0.960192	0.0176418	1
path:mmu03020	RNA polymerase	http://www.kegg.jp/kegg-bin/show_pathway?mmu03020/67065%09yellow/26939%09yellow/67486%09yellow/70428%09yellow	4	2198	30	7763	0.469948	67065;26939;67486;70428	Polr3d;Polr3e;Polr3g;Polr3b	mmu-miR-423-5p;mmu-miR-296-3p;mmu-miR-770-3p;mmu-miR-292a-3p;mmu-miR-291a-5p;mmu-miR-290a-3p	0.960366	0.0175632	1
path:mmu00280	Valine, leucine and isoleucine degradation	http://www.kegg.jp/kegg-bin/show_pathway?mmu00280/11761%09yellow/110446%09yellow/15360%09yellow/11992%09yellow/97212%09yellow/208982%09yellow/66885%09yellow/67041%09yellow/58875%09yellow	9	2198	55	7763	0.576203	11761;110446;15360;11992;97212;208982;66885;67041;58875	Aox1;Acat1;Hmgcs2;Auh;Hadha;Hmgcll1;Acadsb;Oxct1;Hibadh	mmu-miR-335-3p;mmu-miR-345-3p;mmu-miR-199a-5p;mmu-miR-760-3p;mmu-miR-339-5p;mmu-miR-450b-3p;mmu-miR-125a-3p;mmu-miR-882;mmu-miR-690	0.961506	0.0170481	1
path:mmu00260	Glycine, serine and threonine metabolism	http://www.kegg.jp/kegg-bin/show_pathway?mmu00260/12183%09yellow/237940%09yellow/18648%09yellow/108037%09yellow/17161%09yellow/26912%09yellow	6	2198	41	7763	0.515533	12183;237940;18648;108037;17161;26912	Bpgm;Aoc2;Pgam1;Shmt2;Maoa;Gcat	mmu-miR-188-3p;mmu-miR-363-3p;mmu-miR-296-3p;mmu-miR-763;mmu-miR-760-3p;mmu-miR-540-3p;mmu-miR-125a-3p;mmu-miR-292a-3p;mmu-miR-291a-3p	0.964404	0.0157412	1
path:mmu03460	Fanconi anemia pathway	http://www.kegg.jp/kegg-bin/show_pathway?mmu03460/114714%09yellow/208836%09yellow/19714%09yellow/27015%09yellow/237911%09yellow/67561%09yellow/74386%09yellow/14088%09yellow	8	2198	51	7763	0.552386	114714;208836;19714;27015;237911;67561;74386;14088	Rad51c;Fanci;Rev3l;Polk;Brip1;Wdr48;Rmi1;Fancc	mmu-miR-1187;mmu-miR-484;mmu-miR-466j;mmu-miR-296-5p;mmu-miR-669h-5p;mmu-miR-466h-5p;mmu-miR-679-5p;mmu-miR-129-5p;mmu-miR-466g;mmu-miR-362-3p;mmu-miR-682	0.965247	0.0153616	1
path:mmu04672	Intestinal immune network for IgA production	http://www.kegg.jp/kegg-bin/show_pathway?mmu04672/54167%09yellow/72049%09yellow/16169%09yellow/16191%09yellow/12777%09yellow/20315%09yellow	6	2198	42	7763	0.503193	54167;72049;16169;16191;12777;20315	Icos;Tnfrsf13c;Il15ra;Il5;Ccr10;Cxcl12	mmu-miR-188-3p;mmu-miR-484;mmu-miR-296-5p;mmu-miR-466i-3p;mmu-miR-871-5p;mmu-miR-760-3p;mmu-miR-129-2-3p;mmu-miR-324-5p;mmu-miR-188-5p;mmu-miR-882;mmu-miR-1190	0.969401	0.0134967	1
path:mmu05321	Inflammatory bowel disease (IBD)	http://www.kegg.jp/kegg-bin/show_pathway?mmu05321/20371%09yellow/19885%09yellow/57765%09yellow/16191%09yellow/20852%09yellow/17132%09yellow/60505%09yellow/20848%09yellow/60504%09yellow	9	2198	59	7763	0.53686	20371;19885;57765;16191;20852;17132;60505;20848;60504	Foxp3;Rorc;Tbx21;Il5;Stat6;Maf;Il21;Stat3;Il21r	mmu-miR-466j;mmu-miR-466h-5p;mmu-miR-129-5p;mmu-miR-582-5p;mmu-miR-770-5p;mmu-miR-207;mmu-miR-324-5p;mmu-miR-770-3p;mmu-miR-540-3p;mmu-miR-188-5p;mmu-miR-292a-3p;mmu-miR-882;mmu-miR-290a-3p;mmu-miR-690	0.977407	0.00992474	1
path:mmu04623	Cytosolic DNA-sensing pathway	http://www.kegg.jp/kegg-bin/show_pathway?mmu04623/228607%09yellow/56489%09yellow/67065%09yellow/18036%09yellow/26939%09yellow/230073%09yellow/67486%09yellow/70428%09yellow/54131%09yellow/19766%09yellow	10	2198	64	7763	0.549803	228607;56489;67065;18036;26939;230073;67486;70428;54131;19766	Mavs;Ikbke;Polr3d;Nfkbib;Polr3e;Ddx58;Polr3g;Polr3b;Irf3;Ripk1	mmu-miR-423-5p;mmu-miR-188-3p;mmu-miR-296-3p;mmu-miR-686;mmu-miR-760-3p;mmu-miR-666-3p;mmu-miR-770-3p;mmu-miR-292a-5p;mmu-miR-125a-3p;mmu-miR-292a-3p;mmu-miR-291a-5p;mmu-miR-290a-3p	0.977901	0.00970519	1
path:mmu05012	Parkinson's disease	http://www.kegg.jp/kegg-bin/show_pathway?mmu05012/12861%09yellow/68202%09yellow/12371%09yellow/14678%09yellow/56228%09yellow/224129%09yellow/13488%09yellow/66052%09yellow/19108%09yellow/18749%09yellow/67128%09yellow/11740%09yellow/407790%09yellow/22195%09yellow/140499%09yellow/11783%09yellow/14677%09yellow/64704%09yellow/20617%09yellow/214084%09yellow/14763%09yellow/13063%09yellow/66445%09yellow/…	29	2198	150	7763	0.678583	12861;68202;12371;14678;56228;224129;13488;66052;19108;18749;67128;11740;407790;22195;140499;11783;14677;64704;20617;214084;14763;13063;66445;14679;14680;22201;18951;22333;56791	Cox6a1;Ndufa5;Casp9;Gnai2;Ube2j1;Adcy5;Drd1;Sdhc;Prkx;Prkacb;Ube2g1;Slc25a5;Ndufa4l2;Ube2l3;Ube2j2;Apaf1;Gnai1;Htra2;Snca;Slc18a2;Gpr37;Cycs;Cyc1;Gnai3;Gnal;Uba1;Sept5;Vdac1;Ube2l6	mmu-miR-125b-5p;mmu-miR-423-5p;mmu-miR-702-3p;mmu-miR-290a-5p;mmu-miR-686;mmu-miR-331-5p;mmu-miR-883a-5p;mmu-miR-743b-3p;mmu-miR-125a-5p;mmu-miR-680;mmu-miR-882;mmu-miR-423-3p;mmu-miR-466a-5p;mmu-miR-129-5p;mmu-miR-582-5p;mmu-miR-760-3p;mmu-miR-207;mmu-miR-324-5p;mmu-miR-362-3p;mmu-miR-151-3p;mmu-miR-763;mmu-miR-501-3p;mmu-miR-490-3p;mmu-miR-669a-5p;mmu-miR-363-3p;mmu-miR-34b-5p;mmu-miR-540-3p;mm…	0.980221	0.00867616	1
path:mmu00051	Fructose and mannose metabolism	http://www.kegg.jp/kegg-bin/show_pathway?mmu00051/218138%09yellow/11674%09yellow/18641%09yellow/18640%09yellow	4	2198	34	7763	0.414446	218138;11674;18641;18640	Gmds;Aldoa;Pfkl;Pfkfb2	mmu-miR-34b-5p;mmu-miR-466f-3p;mmu-miR-760-3p;mmu-miR-125a-3p;mmu-miR-380-5p;mmu-miR-467g;mmu-miR-466b-3p;mmu-miR-466d-3p	0.980222	0.00867543	1
path:mmu03430	Mismatch repair	http://www.kegg.jp/kegg-bin/show_pathway?mmu03430/381760%09yellow/18538%09yellow	2	2198	22	7763	0.320459	381760;18538	Ssbp1;Pcna	mmu-miR-882;mmu-miR-680;mmu-miR-467g;mmu-miR-466b-3p;mmu-miR-466d-3p;mmu-miR-542-3p	0.980457	0.00857129	1
path:mmu00983	Drug metabolism - other enzymes	http://www.kegg.jp/kegg-bin/show_pathway?mmu00983/23917%09yellow/234673%09yellow/80914%09yellow/229363%09yellow/100727%09yellow/72361%09yellow/99586%09yellow	7	2198	51	7763	0.483117	23917;234673;80914;229363;100727;72361;99586	Impdh1;Ces2e;Uck2;Gmps;Ugt2b34;Ces2g;Dpyd	mmu-miR-1187;mmu-miR-423-5p;mmu-miR-669a-5p;mmu-miR-297b-5p;mmu-miR-466a-5p;mmu-miR-466i-3p;mmu-miR-871-5p;mmu-miR-883a-5p;mmu-miR-465b-5p;mmu-miR-666-3p;mmu-miR-450b-3p;mmu-miR-291a-5p	0.983038	0.00742979	1
path:mmu00240	Pyrimidine metabolism	http://www.kegg.jp/kegg-bin/show_pathway?mmu00240/66588%09yellow/67464%09yellow/67065%09yellow/80914%09yellow/26939%09yellow/12499%09yellow/67486%09yellow/70428%09yellow/20135%09yellow/50493%09yellow/66979%09yellow/22171%09yellow/320685%09yellow/99586%09yellow/76025%09yellow/171567%09yellow/382985%09yellow/12497%09yellow	18	2198	104	7763	0.608072	66588;67464;67065;80914;26939;12499;67486;70428;20135;50493;66979;22171;320685;99586;76025;171567;382985;12497	Cmpk1;Entpd4;Polr3d;Uck2;Polr3e;Entpd5;Polr3g;Polr3b;Rrm2;Txnrd1;Pole4;Tyms;Dctd;Dpyd;Cant1;Nme7;Rrm2b;Entpd6	mmu-miR-423-5p;mmu-miR-290a-5p;mmu-miR-679-5p;mmu-miR-883a-5p;mmu-miR-743b-3p;mmu-miR-125a-5p;mmu-miR-770-3p;mmu-miR-882;mmu-miR-466a-5p;mmu-miR-296-3p;mmu-miR-207;mmu-miR-292a-5p;mmu-miR-490-3p;mmu-miR-34b-5p;mmu-miR-291a-5p;mmu-miR-669h-3p;mmu-miR-1187;mmu-miR-484;mmu-miR-297b-5p;mmu-miR-466j;mmu-miR-466h-5p;mmu-miR-883b-5p;mmu-miR-465b-5p;mmu-miR-292a-3p;mmu-miR-290a-3p	0.984246	0.00689635	1
path:mmu00860	Porphyrin and chlorophyll metabolism	http://www.kegg.jp/kegg-bin/show_pathway?mmu00860/15368%09yellow/77697%09yellow/14151%09yellow/100727%09yellow/12870%09yellow	5	2198	41	7763	0.429415	15368;77697;14151;100727;12870	Hmox1;Mmab;Fech;Ugt2b34;Cp	mmu-miR-1187;mmu-miR-484;mmu-miR-297b-5p;mmu-miR-466j;mmu-miR-669a-5p;mmu-miR-669h-5p;mmu-miR-466h-5p;mmu-miR-466a-5p;mmu-miR-466g;mmu-miR-760-3p;mmu-miR-883a-5p;mmu-miR-666-3p;mmu-miR-1190	0.984591	0.00674425	1
path:mmu00360	Phenylalanine metabolism	http://www.kegg.jp/kegg-bin/show_pathway?mmu00360/237940%09yellow/17161%09yellow	2	2198	24	7763	0.293678	237940;17161	Aoc2;Maoa	mmu-miR-292a-3p;mmu-miR-296-3p;mmu-miR-291a-3p	0.987283	0.00555848	1
path:mmu05310	Asthma	http://www.kegg.jp/kegg-bin/show_pathway?mmu05310/16191%09yellow/20292%09yellow	2	2198	24	7763	0.293678	16191;20292	Il5;Ccl11	mmu-miR-882;mmu-miR-324-5p;mmu-miR-188-5p;mmu-miR-804	0.987283	0.00555848	1
path:mmu00340	Histidine metabolism	http://www.kegg.jp/kegg-bin/show_pathway?mmu00340/17161%09yellow/338403%09yellow	2	2198	24	7763	0.293678	17161;338403	Maoa;Cndp1	mmu-miR-292a-3p;mmu-miR-296-3p;mmu-miR-291a-3p	0.987283	0.00555848	1
path:mmu00592	alpha-Linolenic acid metabolism	http://www.kegg.jp/kegg-bin/show_pathway?mmu00592/26970%09yellow/53357%09yellow	2	2198	25	7763	0.281894	26970;53357	Pla2g2e;Pla2g6	mmu-miR-423-5p;mmu-miR-871-5p	0.98976	0.00447028	1
path:mmu05150	Staphylococcus aureus infection	http://www.kegg.jp/kegg-bin/show_pathway?mmu05150/20344%09yellow/16415%09yellow/19204%09yellow/12267%09yellow/16409%09yellow/14131%09yellow	6	2198	51	7763	0.413912	20344;16415;19204;12267;16409;14131	Selp;Itgb2l;Ptafr;C3ar1;Itgam;Fcgr3	mmu-miR-423-5p;mmu-miR-669a-5p;mmu-miR-466j;mmu-miR-669h-5p;mmu-miR-466h-5p;mmu-miR-760-3p;mmu-miR-207;mmu-miR-540-3p	0.992738	0.00316521	1
path:mmu00350	Tyrosine metabolism	http://www.kegg.jp/kegg-bin/show_pathway?mmu00350/14874%09yellow/11761%09yellow/237940%09yellow/17161%09yellow	4	2198	40	7763	0.352005	14874;11761;237940;17161	Gstz1;Aox1;Aoc2;Maoa	mmu-miR-292a-3p;mmu-miR-882;mmu-miR-291a-3p;mmu-miR-125a-3p;mmu-miR-296-3p	0.993375	0.00288675	1
path:mmu03008	Ribosome biogenesis in eukaryotes	http://www.kegg.jp/kegg-bin/show_pathway?mmu03008/66932%09yellow/103573%09yellow/19428%09yellow/110816%09yellow/13000%09yellow/98956%09yellow/12995%09yellow/208366%09yellow/230082%09yellow/195434%09yellow/19384%09yellow/24128%09yellow	12	2198	83	7763	0.507942	66932;103573;19428;110816;13000;98956;12995;208366;230082;195434;19384;24128	Rexo1;Xpo1;Rasl2-9;Pwp2;Csnk2a2;Nat10;Csnk2a1;Rpp40;Nol6;Utp14b;Ran;Xrn2	mmu-miR-212-3p;mmu-miR-290a-5p;mmu-miR-363-3p;mmu-miR-466f-3p;mmu-miR-679-5p;mmu-miR-129-5p;mmu-miR-466i-3p;mmu-miR-666-5p;mmu-miR-342-5p;mmu-miR-760-3p;mmu-miR-883a-5p;mmu-miR-207;mmu-miR-324-5p;mmu-miR-292a-5p;mmu-miR-467f;mmu-miR-362-3p;mmu-miR-1191a;mmu-miR-882	0.993592	0.00279173	1
path:mmu04940	Type I diabetes mellitus	http://www.kegg.jp/kegg-bin/show_pathway?mmu04940/18646%09yellow/14415%09yellow/110696%09yellow/399549%09yellow/12876%09yellow/15510%09yellow/14417%09yellow/14103%09yellow	8	2198	63	7763	0.446474	18646;14415;110696;399549;12876;15510;14417;14103	Prf1;Gad1;H2-M10.3;H2-M10.6;Cpe;Hspd1;Gad2;Fasl	mmu-miR-423-5p;mmu-miR-34b-5p;mmu-miR-466f-3p;mmu-miR-409-3p;mmu-miR-338-3p;mmu-miR-466i-3p;mmu-miR-680;mmu-miR-125a-3p;mmu-miR-882;mmu-miR-466b-3p;mmu-miR-466d-3p	0.993992	0.00261726	1
path:mmu00500	Starch and sucrose metabolism	http://www.kegg.jp/kegg-bin/show_pathway?mmu00500/70974%09yellow/14751%09yellow/216558%09yellow/77559%09yellow/100727%09yellow/14936%09yellow	6	2198	54	7763	0.390764	70974;14751;216558;77559;100727;14936	Pgm2l1;Gpi1;Ugp2;Agl;Ugt2b34;Gys1	mmu-miR-1187;mmu-miR-125b-5p;mmu-miR-423-5p;mmu-miR-466j;mmu-miR-466a-5p;mmu-miR-883b-5p;mmu-miR-342-5p;mmu-miR-125a-5p;mmu-miR-666-3p;mmu-miR-1191a;mmu-miR-713	0.995623	0.00190518	1
path:mmu00040	Pentose and glucuronate interconversions	http://www.kegg.jp/kegg-bin/show_pathway?mmu00040/216558%09yellow/102448%09yellow/100727%09yellow	3	2198	36	7763	0.293356	216558;102448;100727	Ugp2;Xylb;Ugt2b34	mmu-miR-1187;mmu-miR-882;mmu-miR-666-3p;mmu-miR-466a-5p;mmu-miR-1191a	0.995775	0.0018387	1
path:mmu00590	Arachidonic acid metabolism	http://www.kegg.jp/kegg-bin/show_pathway?mmu00590/64292%09yellow/26970%09yellow/56351%09yellow/54486%09yellow/14778%09yellow/53357%09yellow/230459%09yellow/75512%09yellow/67305%09yellow/13119%09yellow/19224%09yellow/226143%09yellow	12	2198	89	7763	0.473329	64292;26970;56351;54486;14778;53357;230459;75512;67305;13119;19224;226143	Ptges;Pla2g2e;Ptges3;Hpgds;Gpx3;Pla2g6;Cyp2j13;Gpx6;Gpx7;Cyp4a14;Ptgs1;Cyp2c44	mmu-miR-423-5p;mmu-miR-702-3p;mmu-miR-296-5p;mmu-miR-129-5p;mmu-miR-338-3p;mmu-miR-770-5p;mmu-miR-871-5p;mmu-miR-883a-5p;mmu-miR-760-3p;mmu-miR-666-3p;mmu-miR-339-5p;mmu-miR-450b-3p;mmu-miR-292a-3p;mmu-miR-542-3p	0.997225	0.00120691	1
path:mmu00830	Retinol metabolism	http://www.kegg.jp/kegg-bin/show_pathway?mmu00830/11761%09yellow/17252%09yellow/98711%09yellow/79235%09yellow/13082%09yellow/100727%09yellow/13119%09yellow/13076%09yellow/235033%09yellow/226143%09yellow/232174%09yellow	11	2198	89	7763	0.433686	11761;17252;98711;79235;13082;100727;13119;13076;235033;226143;232174	Aox1;Rdh11;Rdh10;Lrat;Cyp26a1;Ugt2b34;Cyp4a14;Cyp1a1;Rdh8;Cyp2c44;Cyp26b1	mmu-miR-1187;mmu-miR-188-3p;mmu-miR-669a-5p;mmu-miR-34b-5p;mmu-miR-466a-5p;mmu-miR-338-3p;mmu-miR-686;mmu-miR-743b-3p;mmu-miR-207;mmu-miR-339-5p;mmu-miR-770-3p;mmu-miR-450b-3p;mmu-miR-125a-3p;mmu-miR-540-3p;mmu-miR-542-3p	0.998713	0.000559308	1
path:mmu05330	Allograft rejection	http://www.kegg.jp/kegg-bin/show_pathway?mmu05330/18646%09yellow/110696%09yellow/399549%09yellow/16191%09yellow/14103%09yellow	5	2198	56	7763	0.313782	18646;110696;399549;16191;14103	Prf1;H2-M10.3;H2-M10.6;Il5;Fasl	mmu-miR-34b-5p;mmu-miR-324-5p;mmu-miR-188-5p;mmu-miR-882;mmu-miR-466b-3p;mmu-miR-466d-3p	0.998951	0.000455982	1
path:mmu00591	Linoleic acid metabolism	http://www.kegg.jp/kegg-bin/show_pathway?mmu00591/26970%09yellow/53357%09yellow/230459%09yellow/226143%09yellow	4	2198	50	7763	0.28124	26970;53357;230459;226143	Pla2g2e;Pla2g6;Cyp2j13;Cyp2c44	mmu-miR-129-5p;mmu-miR-423-5p;mmu-miR-542-3p;mmu-miR-871-5p	0.999035	0.000419274	1
path:mmu00053	Ascorbate and aldarate metabolism	http://www.kegg.jp/kegg-bin/show_pathway?mmu00053/100727%09yellow	1	2198	27	7763	0.130414	100727	Ugt2b34	mmu-miR-1187;mmu-miR-466a-5p	0.99908	0.000399626	1
path:mmu05320	Autoimmune thyroid disease	http://www.kegg.jp/kegg-bin/show_pathway?mmu05320/18646%09yellow/110696%09yellow/12477%09yellow/399549%09yellow/16191%09yellow/22095%09yellow/14103%09yellow	7	2198	71	7763	0.346128	18646;110696;12477;399549;16191;22095;14103	Prf1;H2-M10.3;Ctla4;H2-M10.6;Il5;Tshr;Fasl	mmu-miR-34b-5p;mmu-miR-465b-5p;mmu-miR-324-5p;mmu-miR-188-5p;mmu-miR-882;mmu-miR-466b-3p;mmu-miR-466d-3p	0.999371	0.000273049	1
path:mmu00970	Aminoacyl-tRNA biosynthesis	http://www.kegg.jp/kegg-bin/show_pathway?mmu00970/234734%09yellow/212679%09yellow/244141%09yellow/70791%09yellow/22321%09yellow/107271%09yellow	6	2198	66	7763	0.319219	234734;212679;244141;70791;22321;107271	Aars;Mars2;Nars2;Hars2;Vars;Yars	mmu-miR-1187;mmu-miR-188-3p;mmu-miR-297b-5p;mmu-miR-363-3p;mmu-miR-345-3p;mmu-miR-466a-5p;mmu-miR-450b-3p;mmu-miR-763;mmu-miR-1190	0.99948	0.000225948	1
path:mmu04610	Complement and coagulation cascades	http://www.kegg.jp/kegg-bin/show_pathway?mmu04610/74145%09yellow/18816%09yellow/18787%09yellow/21824%09yellow/12267%09yellow/12902%09yellow/22371%09yellow	7	2198	77	7763	0.318908	74145;18816;18787;21824;12267;12902;22371	F13a1;Serpinf2;Serpine1;Thbd;C3ar1;Cr2;Vwf	mmu-miR-484;mmu-miR-669a-5p;mmu-miR-466j;mmu-miR-466h-5p;mmu-miR-770-5p;mmu-miR-883a-5p;mmu-miR-770-3p;mmu-miR-125a-3p;mmu-miR-882;mmu-miR-804;mmu-miR-501-3p	0.999785	9.34443e-05	1
path:mmu05332	Graft-versus-host disease	http://www.kegg.jp/kegg-bin/show_pathway?mmu05332/18646%09yellow/110696%09yellow/399549%09yellow/14103%09yellow	4	2198	58	7763	0.242197	18646;110696;399549;14103	Prf1;H2-M10.3;H2-M10.6;Fasl	mmu-miR-882;mmu-miR-466b-3p;mmu-miR-466d-3p;mmu-miR-34b-5p	0.999807	8.36848e-05	1
path:mmu00982	Drug metabolism - cytochrome P450	http://www.kegg.jp/kegg-bin/show_pathway?mmu00982/11761%09yellow/100727%09yellow/17161%09yellow/55990%09yellow	4	2198	66	7763	0.212618	11761;100727;17161;55990	Aox1;Ugt2b34;Maoa;Fmo2	mmu-miR-1187;mmu-miR-466a-5p;mmu-miR-296-3p;mmu-miR-125a-3p;mmu-miR-292a-3p;mmu-miR-291a-3p;mmu-miR-423-3p	0.999963	1.59385e-05	1
path:mmu00190	Oxidative phosphorylation	http://www.kegg.jp/kegg-bin/show_pathway?mmu00190/12861%09yellow/68202%09yellow/66144%09yellow/11964%09yellow/66052%09yellow/11974%09yellow/110935%09yellow/69802%09yellow/407790%09yellow/27425%09yellow/11972%09yellow/66445%09yellow/11984%09yellow/66290%09yellow/67895%09yellow	15	2198	139	7763	0.376882	12861;68202;66144;11964;66052;11974;110935;69802;407790;27425;11972;66445;11984;66290;67895	Cox6a1;Ndufa5;Atp6v1f;Atp6v1a;Sdhc;Atp6v0e;Atp6v1b1;Cox11;Ndufa4l2;Atp5l;Atp6v0d1;Cyc1;Atp6v0c;Atp6v1g1;Ppa1	mmu-miR-212-3p;mmu-miR-484;mmu-miR-702-3p;mmu-miR-363-3p;mmu-miR-423-5p;mmu-miR-188-3p;mmu-miR-335-3p;mmu-miR-345-3p;mmu-miR-296-3p;mmu-miR-770-5p;mmu-miR-331-5p;mmu-miR-871-5p;mmu-miR-680;mmu-miR-666-3p;mmu-miR-540-3p;mmu-miR-125a-3p;mmu-miR-450b-3p;mmu-miR-770-3p;mmu-miR-882	0.999984	6.90202e-06	1
path:mmu00980	Metabolism of xenobiotics by cytochrome P450	http://www.kegg.jp/kegg-bin/show_pathway?mmu00980/13078%09yellow/100727%09yellow/13076%09yellow	3	2198	64	7763	0.164415	13078;100727;13076	Cyp1b1;Ugt2b34;Cyp1a1	mmu-miR-1187;mmu-miR-466a-5p;mmu-miR-331-5p;mmu-miR-207;mmu-miR-291a-5p;mmu-miR-690	0.99999	4.54761e-06	1
path:mmu00140	Steroid hormone biosynthesis	http://www.kegg.jp/kegg-bin/show_pathway?mmu00140/78925%09yellow/13078%09yellow/110115%09yellow/100727%09yellow/13076%09yellow/226143%09yellow	6	2198	87	7763	0.241505	78925;13078;110115;100727;13076;226143	Srd5a1;Cyp1b1;Cyp11b1;Ugt2b34;Cyp1a1;Cyp2c44	mmu-miR-1187;mmu-miR-542-3p;mmu-miR-466j;mmu-miR-466a-5p;mmu-miR-331-5p;mmu-miR-342-5p;mmu-miR-207;mmu-miR-680;mmu-miR-291a-5p;mmu-miR-690	0.999991	4.0224e-06	1
path:mmu01100	Metabolic pathways	http://www.kegg.jp/kegg-bin/show_pathway?mmu01100/14874%09yellow/14528%09yellow/12861%09yellow/71147%09yellow/219135%09yellow/56189%09yellow/66588%09yellow/14415%09yellow/26877%09yellow/68202%09yellow/12660%09yellow/14345%09yellow/11534%09yellow/74246%09yellow/320127%09yellow/22239%09yellow/74596%09yellow/64292%09yellow/74080%09yellow/11881%09yellow/66144%09yellow/18472%09yellow/26970%09yellow/20…	282	2198	1281	7763	0.744755	14874;14528;12861;71147;219135;56189;66588;14415;26877;68202;12660;14345;11534;74246;320127;22239;74596;64292;74080;11881;66144;18472;26970;207182;235386;23917;56454;53625;12183;73373;22234;110417;11964;67870;67216;56351;14344;12583;329777;110911;212996;71911;109264;11761;108150;60525;20443;218138;18704;23972;66052;13435;104112;171282;67065;67834;20603;67916;15931;269941;237940;20014;18795;67073;…	Gstz1;Gch1;Cox6a1;Oxsm;Mtmr6;Prodh2;Cmpk1;Gad1;B3galt1;Ndufa5;Chka;Fut4;Adk;Gale;Dgki;Ugt8a;Cds1;Ptges;Nmnat3;Arsb;Atp6v1f;Pafah1b1;Pla2g2e;Ggt7;Hykk;Impdh1;Aldh18a1;B3gnt2;Bpgm;Phospho2;Ugcg;Pigh;Atp6v1a;Enoph1;Mboat2;Ptges3;Fut2;Cdo1;Pigk;Cds2;Wbscr17;Bdh1;Me3;Aox1;Galnt7;Acss2;St3gal4;Gmds;Pik3c2a;Papss2;Sdhc;Dnmt3a;Acly;Acot4;Polr3d;Idh3a;Sms;Ppap2b;Ids;Chsy1;Aoc2;Rpn2;Plcb1;Pi4k2b;Ippk;Gpi1;…	mmu-miR-125b-5p;mmu-miR-702-3p;mmu-miR-466g;mmu-miR-686;mmu-miR-669f-3p;mmu-miR-125a-5p;mmu-miR-542-5p;mmu-miR-125a-3p;mmu-miR-882;mmu-miR-1190;mmu-miR-129-5p;mmu-miR-582-5p;mmu-miR-871-5p;mmu-miR-207;mmu-miR-339-5p;mmu-miR-362-3p;mmu-miR-338-5p;mmu-miR-669a-5p;mmu-miR-363-3p;mmu-miR-34b-5p;mmu-miR-199a-3p;mmu-miR-188-5p;mmu-miR-467g;mmu-miR-466d-3p;mmu-miR-466j;mmu-miR-338-3p;mmu-miR-883b-5p;mmu…	0.999991	3.88046e-06	1
path:mmu05322	Systemic lupus erythematosus	http://www.kegg.jp/kegg-bin/show_pathway?mmu05322/109711%09yellow/51788%09yellow/319172%09yellow/14812%09yellow/319162%09yellow/78303%09yellow/15078%09yellow/20638%09yellow/319164%09yellow/360198%09yellow/15081%09yellow/319181%09yellow/319167%09yellow/319189%09yellow/319179%09yellow	15	2198	147	7763	0.355998	109711;51788;319172;14812;319162;78303;15078;20638;319164;360198;15081;319181;319167;319189;319179	Actn1;H2afz;Hist1h2ab;Grin2b;Hist3h2a;Hist3h2ba;H3f3a;Snrpb;Hist1h2ac;Hist1h3a;H3f3b;Hist1h2bg;Hist1h2ag;Hist2h2bb;Hist1h2be	mmu-miR-212-3p;mmu-miR-669a-5p;mmu-miR-702-3p;mmu-miR-296-3p;mmu-miR-129-5p;mmu-miR-331-5p;mmu-miR-882;mmu-miR-760-3p;mmu-miR-465b-5p;mmu-miR-207;mmu-miR-362-3p;mmu-miR-682;mmu-miR-687	0.999996	1.87738e-06	1
path:mmu05204	Chemical carcinogenesis	http://www.kegg.jp/kegg-bin/show_pathway?mmu05204/13078%09yellow/20887%09yellow/100727%09yellow/13076%09yellow/226143%09yellow/11863%09yellow	6	2198	92	7763	0.228231	13078;20887;100727;13076;226143;11863	Cyp1b1;Sult1a1;Ugt2b34;Cyp1a1;Cyp2c44;Arnt	mmu-miR-1187;mmu-miR-542-3p;mmu-miR-466j;mmu-miR-669h-5p;mmu-miR-466h-5p;mmu-miR-466a-5p;mmu-miR-129-5p;mmu-miR-331-5p;mmu-miR-871-5p;mmu-miR-207;mmu-miR-291a-5p;mmu-miR-690	0.999997	1.47805e-06	1
path:mmu03010	Ribosome	http://www.kegg.jp/kegg-bin/show_pathway?mmu03010/94066%09yellow/56284%09yellow/26451%09yellow/66480%09yellow/267019%09yellow/27397%09yellow/27395%09yellow	7	2198	145	7763	0.167853	94066;56284;26451;66480;267019;27397;27395	Mrpl36;Mrpl19;Rpl27a;Rpl15;Rps15a;Mrpl17;Mrpl15	mmu-miR-188-3p;mmu-miR-466c-5p;mmu-miR-466j;mmu-miR-466h-5p;mmu-miR-466i-3p;mmu-miR-770-5p;mmu-miR-882;mmu-miR-760-3p;mmu-miR-540-3p;mmu-miR-125a-3p;mmu-miR-682;mmu-miR-804;mmu-miR-501-3p	1	1.2071e-10	1
path:mmu04740	Olfactory transduction	http://www.kegg.jp/kegg-bin/show_pathway?mmu04740/170639%09yellow/258513%09yellow/320129%09yellow/12315%09yellow/19108%09yellow/18575%09yellow/18749%09yellow/12322%09yellow/12325%09yellow/259051%09yellow/258693%09yellow/12313%09yellow/108058%09yellow/19092%09yellow/14680%09yellow	15	2198	1092	7763	0.0419765	170639;258513;320129;12315;19108;18575;18749;12322;12325;259051;258693;12313;108058;19092;14680	Olfr78;Olfr536;Adrbk2;Calm3;Prkx;Pde1c;Prkacb;Camk2a;Camk2g;Olfr658;Olfr1443;Calm1;Camk2d;Prkg2;Gnal	mmu-miR-423-5p;mmu-miR-345-3p;mmu-miR-466g;mmu-miR-770-5p;mmu-miR-669f-3p;mmu-miR-686;mmu-miR-882;mmu-miR-129-5p;mmu-miR-760-3p;mmu-miR-207;mmu-miR-292a-5p;mmu-miR-291a-3p;mmu-miR-763;mmu-miR-34b-5p;mmu-miR-380-5p;mmu-miR-291a-5p;mmu-miR-1187;mmu-miR-484;mmu-miR-297b-5p;mmu-miR-669h-5p;mmu-miR-466h-5p;mmu-miR-666-3p;mmu-miR-292a-3p;mmu-miR-335-3p	1	6.2392e-12	1
