# Supplementary material for: Exosomes derived from pancreatic cancer cells induce insulin resistance in C2C12 myotube cells through the PI3K/Akt/FoxO1 pathway
Source: Sci Rep. 2017 Jul 14;7:5384. doi: 10.1038/s41598-017-05541-4 (PMC5511275; doi:10.1038/s41598-017-05541-4)
Supplement: Supplementary file 6 — Dataset 5 [file 41598_2017_5541_MOESM6_ESM.xls]

## Sheet: Sheet1
systematic_name	FC ([KPC] vs [MPDC])	Log FC ([KPC] vs [MPDC])	FC (abs) ([KPC] vs [MPDC])	Regulation ([KPC] vs [MPDC])	KPC.txt:gTotalProbeSignal(raw)	MPDC.txt:gTotalProbeSignal(raw)	KPC.txt:gTotalProbeSignal(normalized)	MPDC.txt:gTotalProbeSignal(normalized)	KPC.txt:gFEFlags	MPDC.txt:gFEFlags	active_sequence	mirbase accession No	chr	start	stop	strand	control_type
mmu-miR-883b-5p	302.136	8.23905	302.136	up	16.1417	0.1	4.91711	-3.32194	Detected	Not Detected	TGACTGCTACCCATT	MIMAT0004850					0
mmu-miR-666-3p	153.987	7.26667	153.987	up	8.45451	0.1	3.94473	-3.32194	Detected	Not Detected	AGCAGGCGATCACGCT	MIMAT0004823					0
mmu-miR-770-5p	75.6915	6.24206	75.6915	up	15.8142	1.50771	4.87728	-1.36478	Detected	Detected	CGTGGCCCAGACA	MIMAT0004822					0
mmu-miR-804	69.1179	6.11099	69.1179	up	33.7095	8.85198	6.02302	-0.0879639	Detected	Detected	TCCAGGTGAGGAACAACT	MIMAT0004210					0
mmu-miR-540-3p	68.0815	6.08919	68.0815	up	2.93811	0.1	2.76725	-3.32194	Detected	Not Detected	CCAGGATCGACCTCT	MIMAT0003167					0
mmu-miR-882	32.8936	5.03974	32.8936	up	7.95959	1.95262	3.86148	-1.17826	Detected	Detected	ACTAATGCGCTAACTCTCTC	MIMAT0004847					0
mmu-miR-125b-5p	27.2635	4.7689	27.2635	up	4350.9	645.154	13.2164	8.44747	Detected	Detected	TCACAAGTTAGGGTCTC	MIMAT0000136					0
mmu-miR-450b-3p	27.1182	4.76119	27.1182	up	17.4061	14.7372	5.04092	0.279729	Detected	Detected	ATGCATGCAAAATGTTCCCAA	MIMAT0003512					0
mmu-miR-151-3p	12.5014	3.64401	12.5014	up	2.30334	2.29765	2.58313	-1.06088	Detected	Detected	CCTCAAGGAGCCTC	MIMAT0000161					0
mmu-miR-883a-5p	9.58008	3.26004	9.58008	up	4.23775	8.71773	3.16105	-0.0989878	Detected	Detected	GTAACTGCTACTTCTCTCA	MIMAT0004848					0
mmu-miR-339-5p	8.82401	3.14143	8.82401	up	1.54591	2.97654	2.26729	-0.874146	Detected	Detected	CGTGAGCTCCTGGA	MIMAT0000584					0
mmu-miR-188-5p	7.57726	2.92168	7.57726	up	2788.16	1165.05	12.3343	9.4126	Detected	Detected	CCCTCCACCATGC	MIMAT0000217					0
mmu-miR-125a-5p	6.1348	2.61702	6.1348	up	668.245	314.471	10.0608	7.44377	Detected	Detected	TCACAGGTTAAAGGGTCTC	MIMAT0000135					0
mmu-miR-345-3p	4.8556	2.27965	4.8556	up	1.40645	8.84149	2.19083	-0.0888194	Detected	Detected	GTCTCCAGACCCCT	MIMAT0004656					0
mmu-miR-423-5p	4.2587	2.09041	4.2587	up	513.965	391.055	9.78023	7.68982	Detected	Detected	AAAGTCTCGCTCTCTGC	MIMAT0004825					0
mmu-miR-125a-3p	3.86392	1.95007	3.86392	up	470.293	371.725	9.57992	7.62985	Detected	Detected	GGCTCCCAAGAACCTC	MIMAT0004528					0
mmu-miR-760-3p	3.36742	1.75165	3.36742	up	112.751	122.159	7.75	5.99836	Detected	Detected	TCCCCACAGACCCA	MIMAT0003898	chr3	121996591	121996579	+	0
mmu-miR-542-3p	3.27432	1.7112	3.27432	up	29.9174	30.8715	5.82475	4.11355	Detected	Detected	TTTCAGTTATCAATCTGTCACA	MIMAT0003172					0
mmu-miR-484	3.22882	1.69101	3.22882	up	40.5659	45.1795	6.31191	4.6209	Detected	Detected	ATCGGGAGGGGACTGA	MIMAT0003127					0
mmu-miR-680	2.57553	1.36487	2.57553	up	313.086	402.132	9.07671	7.71184	Detected	Detected	CCCCCATGTCAGC	MIMAT0003457					0
mmu-miR-212-3p	2.23476	1.16012	2.23476	up	152.328	221.649	8.11762	6.9575	Detected	Detected	TGGCCGTGACTGGA	MIMAT0000659	chr11	74986954	74986966	-	0
mmu-miR-1187	2.18079	1.12485	2.18079	up	16.0227	25.1528	4.90437	3.77952	Detected	Detected	TTACACACATACACACACA	MIMAT0005837					0
mmu-miR-466b-3p	-12511.8	-13.611	12511.8	down	0.1	3710.85	-2.60961	11.0014	Not Detected	Detected	TCTTATGTGTGCGTGTA	MIMAT0004876	chr2	10395901	10395917	-	0
mmu-miR-669h-5p	-737.49	-9.52648	737.49	down	0.1	213.18	-2.60961	6.91687	Not Detected	Detected	GCACTCAACTATACACCC	MIMAT0005841					0
mmu-miR-199a-3p	-484.894	-8.92152	484.894	down	0.1	155.592	-2.60961	6.31191	Not Detected	Detected	TAACCAATGTGCAGACTACT	MIMAT0000230	chr2	32174047	32174065	-	0
mmu-miR-466c-5p	-425.183	-8.73194	425.183	down	0.1	135.402	-2.60961	6.12233	Not Detected	Detected	ATATGTACATGCACACACA	MIMAT0004877					0
mmu-miR-466d-3p	-284.502	-8.1523	284.502	down	0.1	90.473	-2.60961	5.54268	Not Detected	Detected	CTATGTGTGCGTGTAT	MIMAT0004931					0
mmu-miR-292a-3p	-272.149	-8.08825	272.149	down	180.053	135570	8.32797	16.4162	Detected	Detected	ACACTCAAAACCTGGCGGC	MIMAT0000370	chr7	3219244	3219261	-	0
mmu-miR-291a-5p	-265.179	-8.05082	265.179	down	1.78848	2197.67	2.38142	10.4322	Detected	Detected	AGAGAGGGCCTCCAC	MIMAT0000367					0
mmu-miR-669a-5p	-241.688	-7.917	241.688	down	0.1	74.1138	-2.60961	5.30739	Not Detected	Detected	AGACATGAACATGCACAC	MIMAT0003477	chr2	10410763	10410780	-	0
mmu-miR-34b-5p	-231.346	-7.85391	231.346	down	0.1	70.912	-2.60961	5.24429	Not Detected	Detected	ACAATCAGCTAATTACACTGCC	MIMAT0000382					0
mmu-miR-291a-3p	-182.342	-7.5105	182.342	down	87.5076	65544.2	7.3031	14.8136	Detected	Detected	GCACACAAAGTGGAAGCACT	MIMAT0000368					0
mmu-miR-465a-3p	-164.748	-7.36412	164.748	down	0.1	50.2064	-2.60961	4.7545	Not Detected	Detected	TCTACTTAGAAAGGCCCTG	MIMAT0004217					0
mmu-miR-466h-5p	-162.609	-7.34527	162.609	down	0.1	49.3166	-2.60961	4.73566	Not Detected	Detected	TACACACAAGCACATGCAC	MIMAT0004884	chr2	10436532	10436549	-	0
mmu-miR-297b-5p	-114.529	-6.83958	114.529	down	0.1	33.4655	-2.60961	4.22996	Not Detected	Detected	ACATGTTCATGCACACATA	MIMAT0003480					0
mmu-miR-335-3p	-99.5283	-6.63704	99.5283	down	0.1	29.3922	-2.60961	4.02742	Not Detected	Detected	GGTCAGGAGCAATAATGAAAAA	MIMAT0004704					0
mmu-miR-199a-5p	-60.1741	-5.91107	60.1741	down	0.1	19.9906	-2.60961	3.30146	Not Detected	Detected	GAACAGGTAGTCTGAACAC	MIMAT0000229					0
mmu-miR-669f-3p	-52.5862	-5.71661	52.5862	down	12.775	1938.33	4.55777	10.2744	Detected	Detected	ATACGTGTGTGTGTATGT	MIMAT0005839	chr2	10388918	10388934	-	0
mmu-miR-669i	-43.2771	-5.43553	43.2771	down	0.1	16.1818	-2.60961	2.82592	Not Detected	Detected	GTATGCATGTGTGTATATGC	MIMAT0005840					0
mmu-miR-467g	-42.5209	-5.4101	42.5209	down	0.1	16.1141	-2.60961	2.80049	Not Detected	Detected	ATATATGTGTGTGTATGTATA	MIMAT0005854					0
mmu-miR-466g	-11.3205	-3.50087	11.3205	down	4.78086	198.014	3.2867	6.78757	Detected	Detected	TGTGTGTGCATGTGTC	MIMAT0004883					0
mmu-miR-690	-10.3128	-3.36636	10.3128	down	44.0968	1504.37	6.41387	9.78023	Detected	Detected	TTTGGTTGTGAGCCTA	MIMAT0003469					0
mmu-miR-129-5p	-9.33444	-3.22256	9.33444	down	3.3821	137.156	2.91427	6.13683	Detected	Detected	GCAAGCCCAGACCGC	MIMAT0000209					0
mmu-miR-466i-3p	-7.5886	-2.92383	7.5886	down	29.4815	773.559	5.7971	8.72093	Detected	Detected	TAGTGTGTATGTGTGTGTG	MIMAT0005834	chr13	17839390	17839407	-	0
mmu-miR-686	-7.35005	-2.87775	7.35005	down	0.1	14.5023	-2.60961	0.268141	Not Detected	Detected	TCTTCACCGTCTGGG	MIMAT0003464					0
mmu-miR-682	-7.18233	-2.84445	7.18233	down	1.48846	63.9088	2.23507	5.07952	Detected	Detected	CAGACTTCACTGTGACTG	MIMAT0003459					0
mmu-miR-467f	-6.20095	-2.63249	6.20095	down	99.5514	1770.91	7.50327	10.1358	Detected	Detected	TGTAGGTGTGTGTGTGT	MIMAT0005846					0
mmu-miR-296-3p	-5.82931	-2.54332	5.82931	down	0.1	9.12201	-2.60961	-0.0662881	Not Detected	Detected	GGAGAGCCTCCAC	MIMAT0004576					0
mmu-miR-466j	-5.60548	-2.48684	5.60548	down	0.1	8.43496	-2.60961	-0.122773	Not Detected	Detected	TTACACACATGCACATGC	MIMAT0005848					0
mmu-miR-1190	-5.48268	-2.45488	5.48268	down	0.1	8.06944	-2.60961	-0.15473	Not Detected	Detected	GACAGAGGGGAACCT	MIMAT0005847					0
mmu-miR-466f-3p	-5.46601	-2.45049	5.46601	down	24.0928	485.492	5.54643	7.99692	Detected	Detected	GTGTGTATGTGTGTGTG	MIMAT0004882					0
mmu-miR-207	-5.06571	-2.34077	5.06571	down	0.1	6.88871	-2.60961	-0.268847	Not Detected	Detected	GAGGGAGGAGAGCCAG	MIMAT0000240					0
mmu-miR-342-5p	-4.7596	-2.25084	4.7596	down	2.97972	62.2634	2.79008	5.04092	Detected	Detected	CTCAATCACAGATAGCACC	MIMAT0004653					0
mmu-miR-490-3p	-4.56458	-2.19048	4.56458	down	0.1	5.59318	-2.60961	-0.41913	Not Detected	Detected	CAGCATGGAGTCCTCCA	MIMAT0003780	chr6	36371806	36371821	-	0
mmu-miR-743b-3p	-4.41688	-2.14303	4.41688	down	0.1	5.23708	-2.60961	-0.466583	Not Detected	Detected	TCTATTCAGCATGATGTCT	MIMAT0004840					0
mmu-miR-717	-4.30634	-2.10646	4.30634	down	0.1	4.97821	-2.60961	-0.50315	Not Detected	Detected	AGAGAAGGTATCTCTGTCT	MIMAT0003510					0
mmu-miR-338-5p	-4.19556	-2.06886	4.19556	down	1.52008	36.2449	2.25155	4.32041	Detected	Detected	CACTCAGCACCAGGA	MIMAT0004647					0
mmu-miR-423-3p	-3.83518	-1.93929	3.83518	down	12.4079	168.45	4.5048	6.4441	Detected	Detected	ACTGAGGGGCCTCA	MIMAT0003454					0
mmu-miR-713	-3.57798	-1.83915	3.57798	down	0.1	3.43664	-2.60961	-0.770465	Not Detected	Detected	GCTGTGTGCCTTC	MIMAT0003504					0
mmu-miR-331-5p	-3.41383	-1.77139	3.41383	down	0.1	3.12854	-2.60961	-0.838219	Not Detected	Detected	GGATCCCTGGGAC	MIMAT0004643					0
mmu-miR-532-3p	-3.39856	-1.76492	3.39856	down	1.99687	33.814	2.4766	4.24153	Detected	Detected	TGCAAGCCTTGGGTG	MIMAT0004781					0
mmu-miR-466a-5p	-3.33592	-1.73809	3.33592	down	0.1	2.98737	-2.60961	-0.871526	Not Detected	Detected	TATGTACATGTACACACACAT	MIMAT0004759					0
mmu-miR-188-3p	-3.08189	-1.62382	3.08189	down	0.1	2.54972	-2.60961	-0.985795	Not Detected	Detected	TGCAAACCCTGCATGTG	MIMAT0004541					0
mmu-miR-763	-2.59236	-1.37426	2.59236	down	0.1	1.80404	-2.60961	-1.23535	Not Detected	Detected	GCCACTGGTTCTTC	MIMAT0003896					0
mmu-miR-362-3p	-2.50023	-1.32206	2.50023	down	65.0952	513.143	6.85973	8.18179	Detected	Detected	TGAATCCTTGAACAGGTGTG	MIMAT0004684					0
