# Supplementary material for: Exosomes derived from pancreatic cancer cells induce insulin resistance in C2C12 myotube cells through the PI3K/Akt/FoxO1 pathway
Source: Sci Rep. 2017 Jul 14;7:5384. doi: 10.1038/s41598-017-05541-4 (PMC5511275; doi:10.1038/s41598-017-05541-4)
Supplement: Supplementary file 7 — Dataset 6 [file 41598_2017_5541_MOESM7_ESM.xls]

## Sheet: target genes with 3 Database
GeneID	miRNA	Symbol	description
435965	mmu-miR-125a-3p	Lrp3	low density lipoprotein receptor-related protein 3
74016	mmu-miR-34b-5p	Phf19	PHD finger protein 19
68404	mmu-miR-423-5p	Nrn1	neuritin 1
12814	mmu-miR-669h-5p	Col11a1	collagen, type XI, alpha 1
229715	mmu-miR-125a-5p	Amigo1	adhesion molecule with Ig like domain 1
22290	mmu-miR-883b-5p	Uty	ubiquitously transcribed tetratricopeptide repeat gene, Y chromosome
15446	mmu-miR-362-5p	Hpgd	hydroxyprostaglandin dehydrogenase 15 (NAD)
320129	mmu-miR-484	Adrbk2	adrenergic receptor kinase, beta 2
67414	mmu-miR-883b-5p	Mfn1	mitofusin 1
241576	mmu-miR-882	Ldlrad3	low density lipoprotein receptor class A domain containing 3
54712	mmu-miR-466i-3p	Plxnc1	plexin C1
109079	mmu-miR-466j	Sephs1	selenophosphate synthetase 1
67370	mmu-miR-717	Zfp606	zinc finger protein 606
14390	mmu-miR-883a-5p	Gabpa	GA repeat binding protein, alpha
51902	mmu-miR-1190	Rnf24	ring finger protein 24
114714	mmu-miR-466j	Rad51c	RAD51 paralog C
20614	mmu-miR-466h-5p	Snap25	synaptosomal-associated protein 25
218914	mmu-miR-669h-5p	Wapl	WAPL cohesin release factor
171281	mmu-miR-466a-5p	Acot3	acyl-CoA thioesterase 3
11924	mmu-miR-1187	Neurog2	neurogenin 2
74117	mmu-miR-291a-5p	Actr3	ARP3 actin-related protein 3
56198	mmu-miR-297b-5p	Heyl	hairy/enhancer-of-split related with YRPW motif-like
71779	mmu-miR-292a-3p	2016-03-08	membrane-associated ring finger (C3HC4) 8
13003	mmu-miR-345-3p	Vcan	versican
216558	mmu-miR-1191a	Ugp2	UDP-glucose pyrophosphorylase 2
19043	mmu-miR-335-3p	Ppm1b	protein phosphatase 1B, magnesium dependent, beta isoform
319653	mmu-miR-291a-3p	Slc25a40	solute carrier family 25, member 40
237775	mmu-miR-188-5p	Zfp867	zinc finger protein 867
73192	mmu-miR-466f-3p	Xpot	exportin, tRNA (nuclear export receptor for tRNAs)
233033	mmu-miR-883a-5p	Samd4b	sterile alpha motif domain containing 4B
218100	mmu-miR-207	Zfp322a	zinc finger protein 322A
68166	mmu-miR-129-5p	Spire1	spire homolog 1 (Drosophila)
74200	mmu-miR-690	2810403A07Rik	RIKEN cDNA 2810403A07 gene
54486	mmu-miR-292a-3p	Hpgds	hematopoietic prostaglandin D synthase
20359	mmu-miR-702-3p	Sema6b	sema domain, transmembrane domain (TM), and cytoplasmic domain, (semaphorin) 6B
69077	mmu-miR-770-5p	Psmd11	proteasome (prosome, macropain) 26S subunit, non-ATPase, 11
14658	mmu-miR-466j	Glrb	glycine receptor, beta subunit
72480	mmu-miR-484	Tspyl4	TSPY-like 4
69538	mmu-miR-666-5p	Antxr1	anthrax toxin receptor 1
14702	mmu-miR-540-3p	Gng2	guanine nucleotide binding protein (G protein), gamma 2
23958	mmu-miR-292a-3p	Nr2e3	nuclear receptor subfamily 2, group E, member 3
66624	mmu-miR-34b-5p	Spcs2	signal peptidase complex subunit 2 homolog (S. cerevisiae)
67564	mmu-miR-883b-5p	Tmem35	transmembrane protein 35
15560	mmu-miR-466f-5p	Htr2c	5-hydroxytryptamine (serotonin) receptor 2C
18725	mmu-miR-129-5p	Pira2	paired-Ig-like receptor A2
239420	mmu-miR-340-5p	Csmd3	CUB and Sushi multiple domains 3
70747	mmu-miR-466j	Tspan2	tetraspanin 2
208440	mmu-miR-380-5p	Dip2c	disco interacting protein 2 homolog C
208366	mmu-miR-466i-3p	Rpp40	ribonuclease P 40 subunit
68226	mmu-miR-126a-5p	Efcab2	EF-hand calcium binding domain 2
105005	mmu-miR-292a-5p	Fam84a	family with sequence similarity 84, member A
244548	mmu-miR-466j	Elmod2	ELMO/CED-12 domain containing 2
18574	mmu-miR-125a-3p	Pde1b	phosphodiesterase 1B, Ca2+-calmodulin dependent
574403	mmu-miR-804	Fam196b	family with sequence similarity 196, member B
74026	mmu-miR-686	Msl1	male-specific lethal 1 homolog (Drosophila)
494448	mmu-miR-296-5p	Cbx6	chromobox 6
14394	mmu-miR-666-3p	Gabra1	gamma-aminobutyric acid (GABA) A receptor, subunit alpha 1
11991	mmu-miR-743b-3p	Hnrnpd	heterogeneous nuclear ribonucleoprotein D
22754	mmu-miR-331-5p	Zfp92	zinc finger protein 92
103573	mmu-miR-679-5p	Xpo1	exportin 1
236899	mmu-miR-666-3p	Pcyt1b	phosphate cytidylyltransferase 1, choline, beta isoform
75580	mmu-miR-680	Zbtb4	zinc finger and BTB domain containing 4
101685	mmu-miR-188-3p	Spty2d1	SPT2, Suppressor of Ty, domain containing 1 (S. cerevisiae)
232341	mmu-miR-666-3p	Wnk1	WNK lysine deficient protein kinase 1
14677	mmu-miR-540-3p	Gnai1	guanine nucleotide binding protein (G protein), alpha inhibiting 1
12018	mmu-miR-717	Bak1	BCL2-antagonist/killer 1
20650	mmu-miR-717	Sntb2	syntrophin, basic 2
18176	mmu-miR-212-3p	Nras	neuroblastoma ras oncogene
77407	mmu-miR-883b-5p	Rab35	RAB35, member RAS oncogene family
329003	mmu-miR-199a-5p	Zfp516	zinc finger protein 516
26442	mmu-miR-466g	Psma5	proteasome (prosome, macropain) subunit, alpha type 5
70397	mmu-miR-345-3p	Tmem70	transmembrane protein 70
67695	mmu-miR-296-5p	Ost4	oligosaccharyltransferase complex subunit 4 (non-catalytic)
78688	mmu-miR-763	Nol3	nucleolar protein 3 (apoptosis repressor with CARD domain)
16907	mmu-miR-760-3p	Lmnb2	lamin B2
74165	mmu-miR-669h-5p	Fbxl22	F-box and leucine-rich repeat protein 22
19360	mmu-miR-466h-5p	Rad50	RAD50 double strand break repair protein
78923	mmu-miR-679-5p	Chsy3	chondroitin sulfate synthase 3
69601	mmu-miR-484	Dab2ip	disabled 2 interacting protein
54725	mmu-miR-345-3p	Cadm1	cell adhesion molecule 1
544963	mmu-miR-717	Iqgap2	IQ motif containing GTPase activating protein 2
11790	mmu-miR-125b-5p	Speg	SPEG complex locus
232164	mmu-miR-207	Paip2b	poly(A) binding protein interacting protein 2B
244421	mmu-miR-666-5p	Lonrf1	LON peptidase N-terminal domain and ring finger 1
68146	mmu-miR-871-5p	Arl13b	ADP-ribosylation factor-like 13B
320802	mmu-miR-760-3p	Ifitm10	interferon induced transmembrane protein 10
11750	mmu-miR-669h-5p	Anxa7	annexin A7
18189	mmu-miR-669a-5p	Nrxn1	neurexin I
12804	mmu-miR-296-5p	Cntfr	ciliary neurotrophic factor receptor
226849	mmu-miR-34b-5p	Ppp2r5a	protein phosphatase 2, regulatory subunit B', alpha
353236	mmu-miR-466h-5p	Pcdhac1	protocadherin alpha subfamily C, 1
13555	mmu-miR-362-3p	E2f1	E2F transcription factor 1
14800	mmu-miR-466j	Gria2	glutamate receptor, ionotropic, AMPA2 (alpha 2)
14544	mmu-miR-466i-3p	Gda	guanine deaminase
76897	mmu-miR-466h-5p	Ralyl	RALY RNA binding protein-like
19246	mmu-miR-760-3p	Ptpn1	protein tyrosine phosphatase, non-receptor type 1
12874	mmu-miR-345-3p	Cpd	carboxypeptidase D
20466	mmu-miR-466i-3p	Sin3a	transcriptional regulator, SIN3A (yeast)
226359	mmu-miR-669h-5p	C1ql2	complement component 1, q subcomponent-like 2
19342	mmu-miR-125a-3p	Rab4b	RAB4B, member RAS oncogene family
78748	mmu-miR-484	Rassf10	Ras association (RalGDS/AF-6) domain family (N-terminal) member 10
259172	mmu-miR-702-3p	Mfrp	membrane frizzled-related protein
12569	mmu-miR-129-2-3p	Cdk5r1	cyclin-dependent kinase 5, regulatory subunit 1 (p35)
53310	mmu-miR-680	Dlg3	discs, large homolog 3 (Drosophila)
237029	mmu-miR-763	4932411N23Rik	RIKEN cDNA 4932411N23 gene
14586	mmu-miR-129-5p	Gfra2	glial cell line derived neurotrophic factor family receptor alpha 2
74287	mmu-miR-490-3p	Kcmf1	potassium channel modulatory factor 1
67412	mmu-miR-1190	Soga3	SOGA family member 3
619597	mmu-miR-291a-5p	Gm6086	predicted gene 6086
98396	mmu-miR-291a-5p	Slc41a1	solute carrier family 41, member 1
76308	mmu-miR-423-5p	Rab1b	RAB1B, member RAS oncogene family
77945	mmu-miR-760-3p	Rpgrip1	retinitis pigmentosa GTPase regulator interacting protein 1
56013	mmu-miR-882	Srcin1	SRC kinase signaling inhibitor 1
100201	mmu-miR-188-3p	Tmem64	transmembrane protein 64
81006	mmu-miR-362-3p	Gpr63	G protein-coupled receptor 63
14408	mmu-miR-292a-3p	Gabrr1	gamma-aminobutyric acid (GABA) C receptor, subunit rho 1
280645	mmu-miR-770-3p	B3gat2	beta-1,3-glucuronyltransferase 2 (glucuronosyltransferase S)
21907	mmu-miR-297b-5p	Nr2e1	nuclear receptor subfamily 2, group E, member 1
21812	mmu-miR-142a-3p	Tgfbr1	transforming growth factor, beta receptor I
17300	mmu-miR-450b-5p	Foxc1	forkhead box C1
13798	mmu-miR-342-5p	En1	engrailed 1
22439	mmu-miR-883a-5p	Xk	X-linked Kx blood group
68877	mmu-miR-666-3p	Maf1	MAF1 homolog, negative regulator of RNA polymerase III
51788	mmu-miR-212-3p	H2afz	H2A histone family, member Z
269037	mmu-miR-763	Ctif	CBP80/20-dependent translation initiation factor
18516	mmu-miR-297b-5p	Pbx3	pre B cell leukemia homeobox 3
56461	mmu-miR-129-5p	Kcnip3	Kv channel interacting protein 3, calsenilin
53901	mmu-miR-682	Rcan2	regulator of calcineurin 2
16362	mmu-miR-290a-3p	Irf1	interferon regulatory factor 1
52428	mmu-miR-291a-5p	Rhpn2	rhophilin, Rho GTPase binding protein 2
75106	mmu-miR-466j	4930519F16Rik	RIKEN cDNA 4930519F16 gene
13840	mmu-miR-770-3p	Epha6	Eph receptor A6
56409	mmu-miR-466j	Nudt3	nudix (nucleotide diphosphate linked moiety X)-type motif 3
19221	mmu-miR-207	Ptgfrn	prostaglandin F2 receptor negative regulator
29808	mmu-miR-450b-5p	Mga	MAX gene associated
56741	mmu-miR-690	Igdcc4	immunoglobulin superfamily, DCC subclass, member 4
20648	mmu-miR-666-3p	Snta1	syntrophin, acidic 1
18491	mmu-miR-466f-3p	Pappa	pregnancy-associated plasma protein A
225659	mmu-miR-669f-3p	Cep76	centrosomal protein 76
223770	mmu-miR-532-3p	Brd1	bromodomain containing 1
140792	mmu-miR-466a-5p	Colec12	collectin sub-family member 12
22099	mmu-miR-763	Tsn	translin
54131	mmu-miR-666-3p	Irf3	interferon regulatory factor 3
76884	mmu-miR-291a-5p	Cyfip2	cytoplasmic FMR1 interacting protein 2
11433	mmu-miR-542-3p	Acp5	acid phosphatase 5, tartrate resistant
14538	mmu-miR-207	Gcnt2	glucosaminyl (N-acetyl) transferase 2, I-branching enzyme
19047	mmu-miR-292a-3p	Ppp1cc	protein phosphatase 1, catalytic subunit, gamma isoform
16561	mmu-miR-671-3p	Kif1b	kinesin family member 1B
224405	mmu-miR-882	Cyyr1	cysteine and tyrosine-rich protein 1
11534	mmu-miR-345-3p	Adk	adenosine kinase
226154	mmu-miR-763	Lzts2	leucine zipper, putative tumor suppressor 2
75767	mmu-miR-291a-5p	Rab11fip1	RAB11 family interacting protein 1 (class I)
13854	mmu-miR-342-5p	Epn1	epsin 1
20563	mmu-miR-207	Slit2	slit homolog 2 (Drosophila)
14609	mmu-miR-466i-3p	Gja1	gap junction protein, alpha 1
246103	mmu-miR-883b-5p	Atxn7	ataxin 7
225028	mmu-miR-666-3p	Map4k3	mitogen-activated protein kinase kinase kinase kinase 3
16400	mmu-miR-669h-5p	Itga3	integrin alpha 3
56758	mmu-miR-686	Mbnl1	muscleblind-like 1 (Drosophila)
74386	mmu-miR-484	Rmi1	RecQ mediated genome instability 1
17258	mmu-miR-450b-5p	Mef2a	myocyte enhancer factor 2A
14594	mmu-miR-680	Ggta1	glycoprotein galactosyltransferase alpha 1, 3
69834	mmu-miR-34b-5p	Rab43	RAB43, member RAS oncogene family
14536	mmu-miR-883a-5p	Nr6a1	nuclear receptor subfamily 6, group A, member 1
66684	mmu-miR-804	Tceal8	transcription elongation factor A (SII)-like 8
13175	mmu-miR-290a-5p	Dclk1	doublecortin-like kinase 1
12394	mmu-miR-199a-3p	Runx1	runt related transcription factor 1
19088	mmu-miR-490-3p	Prkar2b	protein kinase, cAMP dependent regulatory, type II beta
227292	mmu-miR-423-5p	Ctdsp1	CTD (carboxy-terminal domain, RNA polymerase II, polypeptide A) small phosphatase 1
21841	mmu-miR-466h-5p	Tia1	cytotoxic granule-associated RNA binding protein 1
56805	mmu-miR-490-3p	Zbtb33	zinc finger and BTB domain containing 33
12289	mmu-miR-711	Cacna1d	calcium channel, voltage-dependent, L type, alpha 1D subunit
217169	mmu-miR-125a-3p	Tns4	tensin 4
63985	mmu-miR-34b-5p	Gmfb	glia maturation factor, beta
226025	mmu-miR-339-5p	Trpm3	transient receptor potential cation channel, subfamily M, member 3
104457	mmu-miR-540-3p	0610010K14Rik	RIKEN cDNA 0610010K14 gene
14758	mmu-miR-540-3p	Gpm6b	glycoprotein m6b
12842	mmu-miR-296-3p	Col1a1	collagen, type I, alpha 1
22780	mmu-miR-125b-5p	Ikzf3	IKAROS family zinc finger 3
22634	mmu-miR-331-5p	Plagl1	pleiomorphic adenoma gene-like 1
23947	mmu-miR-199a-3p	Mid2	midline 2
26877	mmu-miR-804	B3galt1	UDP-Gal:betaGlcNAc beta 1,3-galactosyltransferase, polypeptide 1
268390	mmu-miR-760-3p	Ahsa2	AHA1, activator of heat shock protein ATPase 2
243312	mmu-miR-1187	Elfn1	leucine rich repeat and fibronectin type III, extracellular 1
13006	mmu-miR-290a-5p	Smc3	structural maintenance of chromosomes 3
77038	mmu-miR-362-3p	Arfgap2	ADP-ribosylation factor GTPase activating protein 2
55983	mmu-miR-297b-5p	Pdzrn3	PDZ domain containing RING finger 3
14853	mmu-miR-362-3p	Gspt2	G1 to S phase transition 2
15416	mmu-miR-450b-3p	Hoxb8	homeobox B8
217219	mmu-miR-188-3p	Fam171a2	family with sequence similarity 171, member A2
99031	mmu-miR-883a-5p	Osbpl6	oxysterol binding protein-like 6
75991	mmu-miR-883b-5p	Slain2	SLAIN motif family, member 2
67581	mmu-miR-292a-3p	Tbc1d23	TBC1 domain family, member 23
240869	mmu-miR-142a-3p	Zbtb37	zinc finger and BTB domain containing 37
72290	mmu-miR-212-3p	Lsm11	U7 snRNP-specific Sm-like protein LSM11
19653	mmu-miR-682	Rbm4	RNA binding motif protein 4
170483	mmu-miR-682	Grin3b	glutamate receptor, ionotropic, NMDA3B
209027	mmu-miR-687	Pycr1	pyrroline-5-carboxylate reductase 1
80718	mmu-miR-465b-5p	Rab27b	RAB27B, member RAS oncogene family
14165	mmu-miR-291b-3p	Fgf10	fibroblast growth factor 10
109113	mmu-miR-669h-3p	Uhrf2	ubiquitin-like, containing PHD and RING finger domains 2
319622	mmu-miR-770-5p	Itpripl2	inositol 1,4,5-triphosphate receptor interacting protein-like 2
21428	mmu-miR-465b-5p	Mlx	MAX-like protein X
114142	mmu-miR-34b-5p	Foxp2	forkhead box P2
268469	mmu-miR-682	Zfp652	zinc finger protein 652
75553	mmu-miR-212-3p	Zc3h14	zinc finger CCCH type containing 14
227683	mmu-miR-871-5p	Coq4	coenzyme Q4
50790	mmu-miR-34b-5p	Acsl4	acyl-CoA synthetase long-chain family member 4
17380	mmu-miR-690	Mme	membrane metallo endopeptidase
330119	mmu-miR-501-3p	Adamts3	a disintegrin-like and metallopeptidase (reprolysin type) with thrombospondin type 1 motif, 3
11909	mmu-miR-466i-3p	Atf2	activating transcription factor 2
56453	mmu-miR-760-3p	Mbtps1	membrane-bound transcription factor peptidase, site 1
269713	mmu-miR-760-3p	Clip2	CAP-GLY domain containing linker protein 2
59011	mmu-miR-679-5p	Myoz1	myozenin 1
11642	mmu-miR-760-3p	Akap3	A kinase (PRKA) anchor protein 3
12751	mmu-miR-466j	Tpp1	tripeptidyl peptidase I
432442	mmu-miR-679-5p	Akap7	A kinase (PRKA) anchor protein 7
244421	mmu-miR-466i-3p	Lonrf1	LON peptidase N-terminal domain and ring finger 1
76969	mmu-miR-466h-5p	Chst1	carbohydrate (keratan sulfate Gal-6) sulfotransferase 1
216792	mmu-miR-466a-5p	Iba57	IBA57 homolog, iron-sulfur cluster assembly
73728	mmu-miR-296-5p	Psd	pleckstrin and Sec7 domain containing
80985	mmu-miR-466i-3p	Trim44	tripartite motif-containing 44
67166	mmu-miR-1190	Arl8b	ADP-ribosylation factor-like 8B
107260	mmu-miR-324-5p	Otub1	OTU domain, ubiquitin aldehyde binding 1
107022	mmu-miR-883a-5p	Gramd3	GRAM domain containing 3
96875	mmu-miR-331-5p	Prg4	proteoglycan 4 (megakaryocyte stimulating factor, articular superficial zone protein)
26563	mmu-miR-450b-5p	Ror1	receptor tyrosine kinase-like orphan receptor 1
29811	mmu-miR-669a-5p	Ndrg2	N-myc downstream regulated gene 2
11848	mmu-miR-540-3p	Rhoa	ras homolog family member A
223775	mmu-miR-532-3p	Pim3	proviral integration site 3
234135	mmu-miR-291a-3p	Whsc1l1	Wolf-Hirschhorn syndrome candidate 1-like 1 (human)
101739	mmu-miR-466i-3p	Psip1	PC4 and SFRS1 interacting protein 1
67454	mmu-miR-490-3p	Ikbip	IKBKB interacting protein
54325	mmu-miR-188-5p	Elovl1	elongation of very long chain fatty acids (FEN1/Elo2, SUR4/Elo3, yeast)-like 1
67228	mmu-miR-125a-3p	Dph7	diphthamine biosynethesis 7
66254	mmu-miR-669a-5p	Dimt1	DIM1 dimethyladenosine transferase 1-like (S. cerevisiae)
12227	mmu-miR-770-3p	Btg2	B cell translocation gene 2, anti-proliferative
57316	mmu-miR-883a-5p	C1d	C1D nuclear receptor co-repressor
69769	mmu-miR-882	Tnfaip8l2	tumor necrosis factor, alpha-induced protein 8-like 2
15432	mmu-miR-199a-5p	Hoxd12	homeobox D12
574402	mmu-miR-680	Gpr17	G protein-coupled receptor 17
20516	mmu-miR-423-5p	Slc20a2	solute carrier family 20, member 2
22628	mmu-miR-713	Ywhag	tyrosine 3-monooxygenase/tryptophan 5-monooxygenase activation protein, gamma polypeptide
12660	mmu-miR-763	Chka	choline kinase alpha
14634	mmu-miR-466f-3p	Gli3	GLI-Kruppel family member GLI3
27049	mmu-miR-1190	Etv3	ets variant 3
22717	mmu-miR-125a-5p	Zfp59	zinc finger protein 59
70568	mmu-miR-666-3p	Cpne3	copine III
19708	mmu-miR-882	Dpf2	D4, zinc and double PHD fingers family 2
224705	mmu-miR-125a-3p	Vps52	VPS52 GARP complex subunit
208846	mmu-miR-466j	Daam1	dishevelled associated activator of morphogenesis 1
68477	mmu-miR-679-5p	Rmnd5a	required for meiotic nuclear division 5 homolog A
13429	mmu-miR-770-5p	Dnm1	dynamin 1
109151	mmu-miR-669h-5p	Chd9	chromodomain helicase DNA binding protein 9
19043	mmu-miR-207	Ppm1b	protein phosphatase 1B, magnesium dependent, beta isoform
30841	mmu-miR-666-3p	Kdm2b	lysine (K)-specific demethylase 2B
74551	mmu-miR-291a-3p	Pck2	phosphoenolpyruvate carboxykinase 2 (mitochondrial)
170644	mmu-miR-804	Ubn1	ubinuclein 1
70155	mmu-miR-467f	Ogfrl1	opioid growth factor receptor-like 1
17865	mmu-miR-423-5p	Mybl2	myeloblastosis oncogene-like 2
94109	mmu-miR-666-3p	Csmd1	CUB and Sushi multiple domains 1
11777	mmu-miR-669h-5p	Ap3s1	adaptor-related protein complex 3, sigma 1 subunit
227154	mmu-miR-188-3p	Stradb	STE20-related kinase adaptor beta
208869	mmu-miR-331-5p	Dock3	dedicator of cyto-kinesis 3
16177	mmu-miR-680	Il1r1	interleukin 1 receptor, type I
218975	mmu-miR-467f	Mapk1ip1l	mitogen-activated protein kinase 1 interacting protein 1-like
16370	mmu-miR-466i-3p	Irs4	insulin receptor substrate 4
219094	mmu-miR-702-3p	Khnyn	KH and NYN domain containing
70797	mmu-miR-680	Ankib1	ankyrin repeat and IBR domain containing 1
56274	mmu-miR-466d-3p	Stk3	serine/threonine kinase 3
76441	mmu-miR-763	Daam2	dishevelled associated activator of morphogenesis 2
18993	mmu-miR-466h-5p	Pou3f3	POU domain, class 3, transcription factor 3
70061	mmu-miR-760-3p	Sdr9c7	4short chain dehydrogenase/reductase family 9C, member 7
56212	mmu-miR-339-5p	Rhog	ras homolog family member G
80289	mmu-miR-290a-3p	Lysmd3	LysM, putative peptidoglycan-binding, domain containing 3
97961	mmu-miR-291a-3p	Nol12	nucleolar protein 12
67102	mmu-miR-423-5p	D16Ertd472e	DNA segment, Chr 16, ERATO Doi 472, expressed
18710	mmu-miR-296-3p	Pik3r3	phosphatidylinositol 3 kinase, regulatory subunit, polypeptide 3 (p55)
69082	mmu-miR-345-3p	Zc3h15	zinc finger CCCH-type containing 15
73699	mmu-miR-125a-3p	Ppp2r1b	protein phosphatase 2, regulatory subunit A, beta
67657	mmu-miR-466b-3p	Rabl3	RAB, member RAS oncogene family-like 3
234358	mmu-miR-871-5p	Zfp930	zinc finger protein 930
22239	mmu-miR-296-3p	Ugt8a	UDP galactosyltransferase 8A
73341	mmu-miR-679-5p	Arhgef6	Rac/Cdc42 guanine nucleotide exchange factor (GEF) 6
16508	mmu-miR-1190	Kcnd2	potassium voltage-gated channel, Shal-related family, member 2
19230	mmu-miR-760-3p	Twf1	twinfilin actin binding protein 1
319758	mmu-miR-335-3p	Rfx7	regulatory factor X, 7
107767	mmu-miR-666-3p	Scamp1	secretory carrier membrane protein 1
22339	mmu-miR-467g	Vegfa	vascular endothelial growth factor A
20650	mmu-miR-690	Sntb2	syntrophin, basic 2
12504	mmu-miR-466j	Cd4	CD4 antigen
114249	mmu-miR-702-3p	Npnt	nephronectin
11658	mmu-miR-342-5p	Alcam	activated leukocyte cell adhesion molecule
232946	mmu-miR-540-3p	Bloc1s3	biogenesis of lysosomal organelles complex-1, subunit 3
242409	mmu-miR-339-5p	Tmem8b	transmembrane protein 8B
67382	mmu-miR-763	Brd3	bromodomain containing 3
237542	mmu-miR-669f-3p	Osbpl8	oxysterol binding protein-like 8
13797	mmu-miR-466j	Emx2	empty spiracles homeobox 2
52036	mmu-miR-362-3p	Ppp6r3	protein phosphatase 6, regulatory subunit 3
207375	mmu-miR-669f-3p	Fam120c	family with sequence similarity 120, member C
68828	mmu-miR-199a-5p	Sync	syncoilin
217335	mmu-miR-760-3p	Fbf1	Fas (TNFRSF6) binding factor 1
117600	mmu-miR-717	Srgap1	SLIT-ROBO Rho GTPase activating protein 1
67006	mmu-miR-466f-3p	Cisd2	CDGSH iron sulfur domain 2
218311	mmu-miR-324-5p	Zfp455	zinc finger protein 455
76568	mmu-miR-466a-5p	Ift46	intraflagellar transport 46
72461	mmu-miR-666-3p	Prcp	prolylcarboxypeptidase (angiotensinase C)
29859	mmu-miR-501-3p	Sult4a1	sulfotransferase family 4A, member 1
50932	mmu-miR-291a-3p	Mink1	misshapen-like kinase 1 (zebrafish)
217463	mmu-miR-882	Snx13	sorting nexin 13
24086	mmu-miR-615-3p	Tlk2	tousled-like kinase 2 (Arabidopsis)
78619	mmu-miR-142a-5p	Zfp449	zinc finger protein 449
93736	mmu-miR-883a-5p	Aff4	AF4/FMR2 family, member 4
214531	mmu-miR-466i-3p	Tmprss13	transmembrane protease, serine 13
215449	mmu-miR-770-5p	Rap1b	RAS related protein 1b
19243	mmu-miR-450b-5p	Ptp4a1	protein tyrosine phosphatase 4a1
78771	mmu-miR-188-5p	Mctp1	multiple C2 domains, transmembrane 1
52679	mmu-miR-666-3p	E2f7	E2F transcription factor 7
12753	mmu-miR-687	Clock	circadian locomotor output cycles kaput
12773	mmu-miR-760-3p	Ccr4	chemokine (C-C motif) receptor 4
50523	mmu-miR-466i-3p	Lats2	large tumor suppressor 2
16826	mmu-miR-188-3p	Ldb2	LIM domain binding 2
93706	mmu-miR-484	Pcdhgc3	protocadherin gamma subfamily C, 3
22772	mmu-miR-466h-5p	Zic2	zinc finger protein of the cerebellum 2
14545	mmu-miR-290a-5p	Gdap1	ganglioside-induced differentiation-associated-protein 1
20471	mmu-miR-666-3p	Six1	sine oculis-related homeobox 1
66860	mmu-miR-207	Tanc1	tetratricopeptide repeat, ankyrin repeat and coiled-coil containing 1
21824	mmu-miR-883a-5p	Thbd	thrombomodulin
19377	mmu-miR-679-5p	Rai1	retinoic acid induced 1
93712	mmu-miR-296-5p	Pcdhga4	protocadherin gamma subfamily A, 4
78655	mmu-miR-465b-5p	Eif3j1	eukaryotic translation initiation factor 3, subunit J1
338523	mmu-miR-207	Kdm7a	lysine (K)-specific demethylase 7A
231986	mmu-miR-466h-5p	Jazf1	JAZF zinc finger 1
77038	mmu-miR-207	Arfgap2	ADP-ribosylation factor GTPase activating protein 2
12168	mmu-miR-342-5p	Bmpr2	bone morphogenetic protein receptor, type II (serine/threonine kinase)
26895	mmu-miR-466f-3p	Cops7b	COP9 signalosome subunit 7B
14268	mmu-miR-342-5p	Fn1	fibronectin 1
50913	mmu-miR-291a-3p	Olig2	oligodendrocyte transcription factor 2
215114	mmu-miR-770-3p	Hip1	huntingtin interacting protein 1
14118	mmu-miR-883b-5p	Fbn1	fibrillin 1
93705	mmu-miR-484	Pcdhgb8	protocadherin gamma subfamily B, 8
108062	mmu-miR-666-3p	Cstf2	cleavage stimulation factor, 3' pre-RNA subunit 2
52502	mmu-miR-292a-5p	Carhsp1	calcium regulated heat stable protein 1
11964	mmu-miR-331-5p	Atp6v1a	ATPase, H+ transporting, lysosomal V1 subunit A
17863	mmu-miR-760-3p	Myb	myeloblastosis oncogene
233033	mmu-miR-1190	Samd4b	sterile alpha motif domain containing 4B
240843	mmu-miR-423-5p	Brinp2	bone morphogenic protein/retinoic acid inducible neural-specific 2
14613	mmu-miR-345-3p	Gja5	gap junction protein, alpha 5
18187	mmu-miR-466b-3p	Nrp2	neuropilin 2
53623	mmu-miR-125a-3p	Gria3	glutamate receptor, ionotropic, AMPA3 (alpha 3)
22408	mmu-miR-151-5p	Wnt1	wingless-type MMTV integration site family, member 1
67456	mmu-miR-207	Ergic2	ERGIC and golgi 2
15407	mmu-miR-296-3p	Hoxb1	homeobox B1
71302	mmu-miR-34b-5p	Arhgap26	Rho GTPase activating protein 26
231821	mmu-miR-125a-3p	Adap1	ArfGAP with dual PH domains 1
109676	mmu-miR-125a-3p	Ank2	ankyrin 2, brain
13682	mmu-miR-291a-5p	Eif4a2	eukaryotic translation initiation factor 4A2
77569	mmu-miR-882	Limch1	LIM and calponin homology domains 1
98415	mmu-miR-760-3p	Nucks1	nuclear casein kinase and cyclin-dependent kinase substrate 1
116873	mmu-miR-501-3p	Stim2	stromal interaction molecule 2
103080	mmu-miR-679-5p	2016-09-10	septin 10
56264	mmu-miR-770-5p	Cpxm1	carboxypeptidase X 1 (M14 family)
21346	mmu-miR-882	Tagln2	transgelin 2
12313	mmu-miR-291a-3p	Calm1	calmodulin 1
239167	mmu-miR-125a-3p	Synb	syncytin b
19877	mmu-miR-324-5p	Rock1	Rho-associated coiled-coil containing protein kinase 1
209630	mmu-miR-666-3p	Frmd4a	FERM domain containing 4A
108015	mmu-miR-871-5p	Chrnb4	cholinergic receptor, nicotinic, beta polypeptide 4
244668	mmu-miR-296-3p	Sipa1l2	signal-induced proliferation-associated 1 like 2
26381	mmu-miR-409-3p	Esrrg	estrogen-related receptor gamma
101095	mmu-miR-34b-5p	Zfp282	zinc finger protein 282
252966	mmu-miR-296-3p	Cables2	CDK5 and Abl enzyme substrate 2
13714	mmu-miR-291b-3p	Elk4	ELK4, member of ETS oncogene family
14007	mmu-miR-291b-3p	Celf2	CUGBP, Elav-like family member 2
18611	mmu-miR-484	Pea15a	phosphoprotein enriched in astrocytes 15A
54384	mmu-miR-199a-3p	Mtmr7	myotubularin related protein 7
76886	mmu-miR-466j	Fam81a	family with sequence similarity 81, member A
15572	mmu-miR-212-3p	Elavl4	ELAV (embryonic lethal, abnormal vision, Drosophila)-like 4 (Hu antigen D)
77097	mmu-miR-582-5p	Tanc2	tetratricopeptide repeat, ankyrin repeat and coiled-coil containing 2
211612	mmu-miR-883a-5p	Ptchd1	patched domain containing 1
67878	mmu-miR-682	Tmem33	transmembrane protein 33
68867	mmu-miR-760-3p	Rnf122	ring finger protein 122
14264	mmu-miR-669a-5p	Fmod	fibromodulin
380916	mmu-miR-342-5p	Lrch1	leucine-rich repeats and calponin homology (CH) domain containing 1
26987	mmu-miR-199a-5p	Eif4e2	eukaryotic translation initiation factor 4E member 2
320685	mmu-miR-297b-5p	Dctd	dCMP deaminase
52065	mmu-miR-680	Mfhas1	malignant fibrous histiocytoma amplified sequence 1
71745	mmu-miR-532-3p	Cul2	cullin 2
20745	mmu-miR-466f-3p	Spock1	sparc/osteonectin, cwcv and kazal-like domains proteoglycan 1
237615	mmu-miR-199a-3p	Ankrd52	ankyrin repeat domain 52
108155	mmu-miR-882	Ogt	O-linked N-acetylglucosamine (GlcNAc) transferase (UDP-N-acetylglucosamine:polypeptide-N-acetylglucosaminyl transferase)
109905	mmu-miR-666-3p	Rap1a	RAS-related protein-1a
229663	mmu-miR-212-3p	Csde1	cold shock domain containing E1, RNA binding
71355	mmu-miR-770-5p	Col24a1	collagen, type XXIV, alpha 1
14432	mmu-miR-882	Gap43	growth associated protein 43
14816	mmu-miR-296-3p	Grm1	glutamate receptor, metabotropic 1
20848	mmu-miR-292a-3p	Stat3	signal transducer and activator of transcription 3
211673	mmu-miR-687	Arfgef1	ADP-ribosylation factor guanine nucleotide-exchange factor 1(brefeldin A-inhibited)
241391	mmu-miR-125b-5p	Galnt5	UDP-N-acetyl-alpha-D-galactosamine:polypeptide N-acetylgalactosaminyltransferase 5
74007	mmu-miR-339-5p	Btbd11	BTB (POZ) domain containing 11
99167	mmu-miR-324-5p	Ssx2ip	synovial sarcoma, X breakpoint 2 interacting protein
225998	mmu-miR-199a-3p	Rorb	RAR-related orphan receptor beta
23828	mmu-miR-207	Bves	blood vessel epicardial substance
13796	mmu-miR-296-5p	Emx1	empty spiracles homeobox 1
30930	mmu-miR-292a-3p	Vps26a	VPS26 retromer complex component A
18551	mmu-miR-423-5p	Pcsk4	proprotein convertase subtilisin/kexin type 4
212163	mmu-miR-466h-5p	8030462N17Rik	RIKEN cDNA 8030462N17 gene
13548	mmu-miR-760-3p	Dyrk1a	dual-specificity tyrosine-(Y)-phosphorylation regulated kinase 1a
229663	mmu-miR-129-5p	Csde1	cold shock domain containing E1, RNA binding
56284	mmu-miR-125a-3p	Mrpl19	mitochondrial ribosomal protein L19
16572	mmu-miR-212-3p	Kif5a	kinesin family member 5A
72141	mmu-miR-760-3p	Adpgk	ADP-dependent glucokinase
12753	mmu-miR-466j	Clock	circadian locomotor output cycles kaput
50913	mmu-miR-125a-3p	Olig2	oligodendrocyte transcription factor 2
67412	mmu-miR-682	Soga3	SOGA family member 3
212442	mmu-miR-466j	Lactb2	lactamase, beta 2
93701	mmu-miR-296-5p	Pcdhgb4	protocadherin gamma subfamily B, 4
19299	mmu-miR-466i-3p	Abcd3	ATP-binding cassette, sub-family D (ALD), member 3
67199	mmu-miR-490-3p	Pfdn1	prefoldin 1
14168	mmu-miR-125a-3p	Fgf13	fibroblast growth factor 13
18550	mmu-miR-129-2-3p	Furin	furin (paired basic amino acid cleaving enzyme)
14886	mmu-miR-883a-5p	Gtf2i	general transcription factor II I
17974	mmu-miR-763	Nck2	non-catalytic region of tyrosine kinase adaptor protein 2
399510	mmu-miR-297b-5p	Map4k5	mitogen-activated protein kinase kinase kinase kinase 5
211739	mmu-miR-342-5p	Vstm2a	V-set and transmembrane domain containing 2A
20168	mmu-miR-713	Rtn3	reticulon 3
16502	mmu-miR-423-5p	Kcnc1	potassium voltage gated channel, Shaw-related subfamily, member 1
668620	mmu-miR-679-5p	Zfp936	zinc finger protein 936
225028	mmu-miR-466h-5p	Map4k3	mitogen-activated protein kinase kinase kinase kinase 3
22232	mmu-miR-151-5p	Slc35a2	solute carrier family 35 (UDP-galactose transporter), member A2
20979	mmu-miR-207	Syt1	synaptotagmin I
19698	mmu-miR-450b-3p	Relb	avian reticuloendotheliosis viral (v-rel) oncogene related B
245526	mmu-miR-423-5p	Pgr15l	G protein-coupled receptor 15-like
170770	mmu-miR-763	Bbc3	BCL2 binding component 3
15430	mmu-miR-466g	Hoxd10	homeobox D10
268902	mmu-miR-669a-5p	Robo2	roundabout guidance receptor 2
21387	mmu-miR-466h-5p	Tbx4	T-box 4
225283	mmu-miR-362-3p	Rprd1a	regulation of nuclear pre-mRNA domain containing 1A
22095	mmu-miR-465b-5p	Tshr	thyroid stimulating hormone receptor
227059	mmu-miR-713	Slc39a10	solute carrier family 39 (zinc transporter), member 10
71795	mmu-miR-297b-5p	Pitpnc1	phosphatidylinositol transfer protein, cytoplasmic 1
67072	mmu-miR-125a-5p	Cdc37l1	cell division cycle 37-like 1
229279	mmu-miR-129-2-3p	Hnrnpa3	heterogeneous nuclear ribonucleoprotein A3
74479	mmu-miR-212-3p	Snx11	sorting nexin 11
70373	mmu-miR-125a-3p	Gpatch2l	G patch domain containing 2 like
19885	mmu-miR-466j	Rorc	RAR-related orphan receptor gamma
16975	mmu-miR-467f	Lrp8	low density lipoprotein receptor-related protein 8, apolipoprotein e receptor
80907	mmu-miR-362-5p	Lactb	lactamase, beta
264895	mmu-miR-760-3p	Acsf2	acyl-CoA synthetase family member 2
233489	mmu-miR-142a-3p	Picalm	phosphatidylinositol binding clathrin assembly protein
108067	mmu-miR-770-3p	Eif2b3	eukaryotic translation initiation factor 2B, subunit 3
15561	mmu-miR-125a-3p	Htr3a	5-hydroxytryptamine (serotonin) receptor 3A
245404	mmu-miR-345-3p	Dcaf12l1	DDB1 and CUL4 associated factor 12-like 1
73124	mmu-miR-466f-3p	Golim4	golgi integral membrane protein 4
81000	mmu-miR-207	Rad54l2	RAD54 like 2 (S. cerevisiae)
16997	mmu-miR-679-5p	Ltbp2	latent transforming growth factor beta binding protein 2
78751	mmu-miR-291a-3p	Zc3h6	zinc finger CCCH type containing 6
11643	mmu-miR-763	Akap4	A kinase (PRKA) anchor protein 4
67020	mmu-miR-296-5p	Tmem88	transmembrane protein 88
21417	mmu-miR-883b-5p	Zeb1	zinc finger E-box binding homeobox 1
23849	mmu-miR-466a-5p	Klf6	Kruppel-like factor 6
28081	mmu-miR-466j	Fam104a	family with sequence similarity 104, member A
58799	mmu-miR-34b-5p	Crbn	cereblon
319642	mmu-miR-466h-5p	Rab9b	RAB9B, member RAS oncogene family
242481	mmu-miR-296-3p	Palm2	paralemmin 2
12567	mmu-miR-690	Cdk4	cyclin-dependent kinase 4
14924	mmu-miR-882	Magi1	membrane associated guanylate kinase, WW and PDZ domain containing 1
103098	mmu-miR-292a-3p	Slc6a15	solute carrier family 6 (neurotransmitter transporter), member 15
67886	mmu-miR-125a-3p	Camsap2	calmodulin regulated spectrin-associated protein family, member 2
101197	mmu-miR-466g	Zfp956	zinc finger protein 956
18145	mmu-miR-466h-5p	Npc1	Niemann-Pick type C1
244058	mmu-miR-760-3p	Rgma	repulsive guidance molecule family member A
66583	mmu-miR-292a-5p	Exosc1	exosome component 1
71914	mmu-miR-466j	Antxr2	anthrax toxin receptor 2
12504	mmu-miR-669a-5p	Cd4	CD4 antigen
170749	mmu-miR-290a-3p	Mtmr4	myotubularin related protein 4
14462	mmu-miR-34b-5p	Gata3	GATA binding protein 3
235604	mmu-miR-680	Camkv	CaM kinase-like vesicle-associated
67487	mmu-miR-423-5p	Dhx40	DEAH (Asp-Glu-Ala-His) box polypeptide 40
18386	mmu-miR-423-5p	Oprd1	opioid receptor, delta 1
235033	mmu-miR-770-3p	Rdh8	retinol dehydrogenase 8
56710	mmu-miR-34b-5p	Brinp1	bone morphogenic protein/retinoic acid inducible neural specific 1
210027	mmu-miR-883b-5p	Slc35f3	solute carrier family 35, member F3
14415	mmu-miR-423-5p	Gad1	glutamate decarboxylase 1
216543	mmu-miR-292a-5p	Cep68	centrosomal protein 68
16443	mmu-miR-466g	Itsn1	intersectin 1 (SH3 domain protein 1A)
53321	mmu-miR-763	Cntnap1	contactin associated protein-like 1
13992	mmu-miR-339-5p	Khdrbs3	KH domain containing, RNA binding, signal transduction associated 3
319996	mmu-miR-466h-5p	Casc4	cancer susceptibility candidate 4
74766	mmu-miR-339-5p	Yipf2	Yip1 domain family, member 2
77286	mmu-miR-199a-5p	Nkrf	NF-kappaB repressing factor
382571	mmu-miR-125a-5p	Kcnf1	potassium voltage-gated channel, subfamily F, member 1
20674	mmu-miR-207	Sox2	SRY (sex determining region Y)-box 2
76303	mmu-miR-125a-3p	Osbp	oxysterol binding protein
11538	mmu-miR-466h-5p	Adnp	activity-dependent neuroprotective protein
216873	mmu-miR-466i-3p	Spag7	sperm associated antigen 7
192174	mmu-miR-466a-5p	Rwdd4a	RWD domain containing 4A
21415	mmu-miR-423-5p	Tcf7l1	transcription factor 7 like 1 (T cell specific, HMG box)
51886	mmu-miR-466f-3p	Fubp1	far upstream element (FUSE) binding protein 1
16206	mmu-miR-290a-3p	Lrig1	leucine-rich repeats and immunoglobulin-like domains 1
70227	mmu-miR-335-3p	Zfp619	zinc finger protein 619
12927	mmu-miR-770-5p	Bcar1	breast cancer anti-estrogen resistance 1
230757	mmu-miR-466i-3p	5730409E04Rik	RIKEN cDNA 5730409E04Rik gene
56786	mmu-miR-466h-5p	Tmem9b	TMEM9 domain family, member B
12290	mmu-miR-207	Cacna1e	calcium channel, voltage-dependent, R type, alpha 1E subunit
320343	mmu-miR-466h-5p	Lypd6	LY6/PLAUR domain containing 6
13175	mmu-miR-1190	Dclk1	doublecortin-like kinase 1
104001	mmu-miR-882	Rtn1	reticulon 1
26877	mmu-miR-466d-3p	B3galt1	UDP-Gal:betaGlcNAc beta 1,3-galactosyltransferase, polypeptide 1
18738	mmu-miR-680	Pitpna	phosphatidylinositol transfer protein, alpha
75415	mmu-miR-467g	Arhgap12	Rho GTPase activating protein 12
27999	mmu-miR-686	Fam3c	family with sequence similarity 3, member C
320840	mmu-miR-466j	Negr1	neuronal growth regulator 1
230917	mmu-miR-686	Tmem201	transmembrane protein 201
121021	mmu-miR-680	Cspg4	chondroitin sulfate proteoglycan 4
226025	mmu-miR-582-5p	Trpm3	transient receptor potential cation channel, subfamily M, member 3
56809	mmu-miR-339-5p	Gmeb1	glucocorticoid modulatory element binding protein 1
66743	mmu-miR-466a-5p	Rnf220	ring finger protein 220
68724	mmu-miR-380-5p	Arl8a	ADP-ribosylation factor-like 8A
11881	mmu-miR-763	Arsb	arylsulfatase B
98258	mmu-miR-290a-3p	Txndc9	thioredoxin domain containing 9
217069	mmu-miR-466f-3p	Trim25	tripartite motif-containing 25
242509	mmu-miR-1187	Bnc2	basonuclin 2
320311	mmu-miR-466i-3p	Rnf152	ring finger protein 152
58212	mmu-miR-883b-5p	Srrm3	serine/arginine repetitive matrix 3
59289	mmu-miR-490-3p	Ackr2	atypical chemokine receptor 2
24050	mmu-miR-882	2016-09-03	septin 3
14784	mmu-miR-1190	Grb2	growth factor receptor bound protein 2
20269	mmu-miR-34b-5p	Scn3a	sodium channel, voltage-gated, type III, alpha
218975	mmu-miR-466i-3p	Mapk1ip1l	mitogen-activated protein kinase 1 interacting protein 1-like
59069	mmu-miR-540-3p	Tpm3	tropomyosin 3, gamma
66106	mmu-miR-129-5p	Smpx	small muscle protein, X-linked
230700	mmu-miR-466i-3p	Foxj3	forkhead box J3
16590	mmu-miR-467g	Kit	kit oncogene
30049	mmu-miR-1190	Scd3	stearoyl-coenzyme A desaturase 3
66626	mmu-miR-682	Cdip1	cell death inducing Trp53 target 1
67948	mmu-miR-679-5p	Fbxo28	F-box protein 28
216877	mmu-miR-125a-5p	Dhx33	DEAH (Asp-Glu-Ala-His) box polypeptide 33
78521	mmu-miR-1187	B230219D22Rik	RIKEN cDNA B230219D22 gene
232086	mmu-miR-423-5p	Tmem150a	transmembrane protein 150A
12512	mmu-miR-490-3p	Cd63	CD63 antigen
56309	mmu-miR-666-3p	Mycbp	MYC binding protein
105522	mmu-miR-290a-3p	Ankrd28	ankyrin repeat domain 28
230917	mmu-miR-199a-5p	Tmem201	transmembrane protein 201
68449	mmu-miR-671-3p	Tbc1d10b	TBC1 domain family, member 10b
77031	mmu-miR-484	Slc9a8	solute carrier family 9 (sodium/hydrogen exchanger), member 8
74342	mmu-miR-342-5p	Lrrtm1	leucine rich repeat transmembrane neuronal 1
76132	mmu-miR-669f-3p	Faxc	failed axon connections homolog
241944	mmu-miR-297b-5p	D3Ertd254e	DNA segment, Chr 3, ERATO Doi 254, expressed
238024	mmu-miR-682	Fn3krp	fructosamine 3 kinase related protein
14190	mmu-miR-199a-3p	Fgl2	fibrinogen-like protein 2
21929	mmu-miR-125b-5p	Tnfaip3	tumor necrosis factor, alpha-induced protein 3
233865	mmu-miR-296-5p	D430042O09Rik	RIKEN cDNA D430042O09 gene
75425	mmu-miR-188-5p	Tti1	TELO2 interacting protein 1
75415	mmu-miR-466i-3p	Arhgap12	Rho GTPase activating protein 12
18111	mmu-miR-296-5p	Nnat	neuronatin
71740	mmu-miR-296-3p	Pvrl4	poliovirus receptor-related 4
69718	mmu-miR-188-3p	Ipmk	inositol polyphosphate multikinase
26404	mmu-miR-335-3p	Map3k12	mitogen-activated protein kinase kinase kinase 12
52882	mmu-miR-125a-3p	Rgs7bp	regulator of G-protein signalling 7 binding protein
77578	mmu-miR-362-3p	Bcl9	B cell CLL/lymphoma 9
228880	mmu-miR-129-5p	Zmynd8	zinc finger, MYND-type containing 8
382985	mmu-miR-490-3p	Rrm2b	ribonucleotide reductase M2 B (TP53 inducible)
232217	mmu-miR-467f	4933427D06Rik	RIKEN cDNA 4933427D06 gene
66256	mmu-miR-296-5p	Ssr2	signal sequence receptor, beta
17354	mmu-miR-466j	Mllt10	myeloid/lymphoid or mixed-lineage leukemia; translocated to, 10
114255	mmu-miR-296-3p	Dok4	docking protein 4
14783	mmu-miR-484	Grb10	growth factor receptor bound protein 10
66540	mmu-miR-335-5p	Fam107b	family with sequence similarity 107, member B
72469	mmu-miR-423-5p	Plcd3	phospholipase C, delta 3
104570	mmu-miR-671-3p	Smek2	SMEK homolog 2, suppressor of mek1 (Dictyostelium)
14056	mmu-miR-763	Ezh2	enhancer of zeste 2 polycomb repressive complex 2 subunit
51886	mmu-miR-338-5p	Fubp1	far upstream element (FUSE) binding protein 1
67792	mmu-miR-151-3p	Rgs8	regulator of G-protein signaling 8
50786	mmu-miR-466h-5p	Hs6st2	heparan sulfate 6-O-sulfotransferase 2
380928	mmu-miR-335-3p	Lmo7	LIM domain only 7
15510	mmu-miR-125a-3p	Hspd1	heat shock protein 1 (chaperonin)
74356	mmu-miR-423-5p	4931428F04Rik	RIKEN cDNA 4931428F04 gene
76809	mmu-miR-450b-3p	Bri3bp	Bri3 binding protein
14190	mmu-miR-335-3p	Fgl2	fibrinogen-like protein 2
234371	mmu-miR-466i-3p	Tmem161a	transmembrane protein 161A
60599	mmu-miR-466i-3p	Trp53inp1	transformation related protein 53 inducible nuclear protein 1
11984	mmu-miR-770-3p	Atp6v0c	ATPase, H+ transporting, lysosomal V0 subunit C
19009	mmu-miR-292a-3p	Pou6f1	POU domain, class 6, transcription factor 1
14677	mmu-miR-501-3p	Gnai1	guanine nucleotide binding protein (G protein), alpha inhibiting 1
22418	mmu-miR-883b-5p	Wnt5a	wingless-type MMTV integration site family, member 5A
20269	mmu-miR-212-3p	Scn3a	sodium channel, voltage-gated, type III, alpha
69159	mmu-miR-490-3p	Rhebl1	Ras homolog enriched in brain like 1
26932	mmu-miR-666-3p	Ppp2r5e	protein phosphatase 2, regulatory subunit B', epsilon
11487	mmu-miR-142a-3p	Adam10	a disintegrin and metallopeptidase domain 10
11519	mmu-miR-34b-5p	Add2	adducin 2 (beta)
624866	mmu-miR-490-3p	Lekr1	leucine, glutamate and lysine rich 1
20937	mmu-miR-292a-3p	Suv39h1	suppressor of variegation 3-9 homolog 1 (Drosophila)
110962	mmu-miR-342-5p	Mbd6	methyl-CpG binding domain protein 6
15278	mmu-miR-292a-5p	Tfb2m	transcription factor B2, mitochondrial
226517	mmu-miR-339-5p	Smg7	Smg-7 homolog, nonsense mediated mRNA decay factor (C. elegans)
76308	mmu-miR-770-3p	Rab1b	RAB1B, member RAS oncogene family
231807	mmu-miR-763	BC037034	cDNA sequence BC037034
12445	mmu-miR-763	Ccnd3	cyclin D3
12227	mmu-miR-466j	Btg2	B cell translocation gene 2, anti-proliferative
18080	mmu-miR-125a-5p	Nin	ninein
74522	mmu-miR-770-5p	Morc2a	microrchidia 2A
327826	mmu-miR-871-5p	Frs2	fibroblast growth factor receptor substrate 2
270120	mmu-miR-466h-5p	Fat3	FAT atypical cadherin 3
70646	mmu-miR-466f-5p	Naa30	N(alpha)-acetyltransferase 30, NatC catalytic subunit
226499	mmu-miR-450b-3p	BC003331	cDNA sequence BC003331
59003	mmu-miR-345-3p	Maea	macrophage erythroblast attacher
66569	mmu-miR-362-3p	Gdpd1	glycerophosphodiester phosphodiesterase domain containing 1
53871	mmu-miR-291a-3p	Pkd2l2	polycystic kidney disease 2-like 2
83557	mmu-miR-125a-5p	Lin28a	lin-28 homolog A (C. elegans)
67143	mmu-miR-291a-5p	Ikzf5	IKAROS family zinc finger 5
15902	mmu-miR-713	Id2	inhibitor of DNA binding 2
59043	mmu-miR-666-3p	Wsb2	WD repeat and SOCS box-containing 2
109019	mmu-miR-125a-3p	Nabp1	nucleic acid binding protein 1
319832	mmu-miR-338-3p	Tmem229a	transmembrane protein 229A
21393	mmu-miR-532-3p	Tcap	titin-cap
269053	mmu-miR-882	Gpr152	G protein-coupled receptor 152
108857	mmu-miR-125a-3p	Ankhd1	ankyrin repeat and KH domain containing 1
269702	mmu-miR-466j	Mphosph9	M-phase phosphoprotein 9
12780	mmu-miR-760-3p	Abcc2	ATP-binding cassette, sub-family C (CFTR/MRP), member 2
12995	mmu-miR-882	Csnk2a1	casein kinase 2, alpha 1 polypeptide
11771	mmu-miR-296-5p	Ap2a1	adaptor-related protein complex 2, alpha 1 subunit
140917	mmu-miR-1187	Dclre1b	DNA cross-link repair 1B
26456	mmu-miR-770-3p	Sema4g	sema domain, immunoglobulin domain (Ig), transmembrane domain (TM) and short cytoplasmic domain, (semaphorin) 4G
12589	mmu-miR-883b-5p	Ift81	intraflagellar transport 81
241727	mmu-miR-324-5p	Snph	syntaphilin
22083	mmu-miR-770-5p	Ctr9	CTR9 homolog, Paf1/RNA polymerase II complex component
12048	mmu-miR-466g	Bcl2l1	BCL2-like 1
70650	mmu-miR-804	Zcchc8	zinc finger, CCHC domain containing 8
18700	mmu-miR-188-5p	Piga	phosphatidylinositol glycan anchor biosynthesis, class A
20353	mmu-miR-125a-5p	Sema4c	sema domain, immunoglobulin domain (Ig), transmembrane domain (TM) and short cytoplasmic domain, (semaphorin) 4C
17886	mmu-miR-199a-5p	Myh9	myosin, heavy polypeptide 9, non-muscle
53618	mmu-miR-1187	Fut8	fucosyltransferase 8
79560	mmu-miR-713	Ublcp1	ubiquitin-like domain containing CTD phosphatase 1
70911	mmu-miR-666-3p	Phyhipl	phytanoyl-CoA hydroxylase interacting protein-like
20338	mmu-miR-760-3p	Sel1l	sel-1 suppressor of lin-12-like (C. elegans)
16561	mmu-miR-212-3p	Kif1b	kinesin family member 1B
21917	mmu-miR-199a-5p	Tmpo	thymopoietin
434784	mmu-miR-882	Ldoc1	leucine zipper, down-regulated in cancer 1
112405	mmu-miR-542-3p	Egln1	egl-9 family hypoxia-inducible factor 1
230996	mmu-miR-423-5p	9430015G10Rik	RIKEN cDNA 9430015G10 gene
210356	mmu-miR-770-5p	Nckap5	NCK-associated protein 5
56791	mmu-miR-466d-3p	Ube2l6	ubiquitin-conjugating enzyme E2L 6
214162	mmu-miR-380-5p	Kmt2a	lysine (K)-specific methyltransferase 2A
16987	mmu-miR-297b-5p	Lss	lanosterol synthase
19724	mmu-miR-542-5p	Rfx1	regulatory factor X, 1 (influences HLA class II expression)
226418	mmu-miR-292a-5p	Yod1	YOD1 OTU deubiquitinating enzyme 1 homologue (S. cerevisiae)
56195	mmu-miR-290a-5p	Ptbp2	polypyrimidine tract binding protein 2
216963	mmu-miR-760-3p	Git1	G protein-coupled receptor kinase-interactor 1
330938	mmu-miR-34b-5p	Dixdc1	DIX domain containing 1
227867	mmu-miR-345-3p	Epc2	enhancer of polycomb homolog 2 (Drosophila)
235584	mmu-miR-770-3p	Dusp7	dual specificity phosphatase 7
75788	mmu-miR-363-3p	Smurf1	SMAD specific E3 ubiquitin protein ligase 1
19317	mmu-miR-669h-5p	Qk	quaking
241311	mmu-miR-871-5p	Zbtb34	zinc finger and BTB domain containing 34
208606	mmu-miR-466h-5p	Rsrc2	arginine/serine-rich coiled-coil 2
229782	mmu-miR-1187	Slc35a3	solute carrier family 35 (UDP-N-acetylglucosamine (UDP-GlcNAc) transporter), member 3
104263	mmu-miR-763	Kdm3a	lysine (K)-specific demethylase 3A
93871	mmu-miR-466d-3p	Brwd1	bromodomain and WD repeat domain containing 1
57441	mmu-miR-362-3p	Gmnn	geminin
20689	mmu-miR-713	Sall3	sal-like 3 (Drosophila)
239852	mmu-miR-125a-3p	Zpld1	zona pellucida like domain containing 1
54484	mmu-miR-466j	Mkrn1	makorin, ring finger protein, 1
216831	mmu-miR-679-5p	Arhgap44	Rho GTPase activating protein 44
108686	mmu-miR-883b-5p	Ccdc88a	coiled coil domain containing 88A
209966	mmu-miR-770-3p	Pgbd5	piggyBac transposable element derived 5
140488	mmu-miR-680	Igf2bp3	insulin-like growth factor 2 mRNA binding protein 3
109042	mmu-miR-291a-3p	Prkcdbp	protein kinase C, delta binding protein
11910	mmu-miR-760-3p	Atf3	activating transcription factor 3
18383	mmu-miR-212-3p	Tnfrsf11b	tumor necrosis factor receptor superfamily, member 11b (osteoprotegerin)
77809	mmu-miR-770-5p	Lrrc42	leucine rich repeat containing 42
230908	mmu-miR-292a-5p	Tardbp	TAR DNA binding protein
19347	mmu-miR-770-3p	Dennd5a	DENN/MADD domain containing 5A
18423	mmu-miR-466a-5p	Otx1	orthodenticle homeobox 1
68861	mmu-miR-490-3p	1190002N15Rik	RIKEN cDNA 1190002N15 gene
319179	mmu-miR-760-3p	Hist1h2be	histone cluster 1, H2be
26374	mmu-miR-666-3p	Rfwd2	ring finger and WD repeat domain 2
240614	mmu-miR-542-3p	Ranbp6	RAN binding protein 6
242409	mmu-miR-466a-5p	Tmem8b	transmembrane protein 8B
243931	mmu-miR-291a-3p	Tshz3	teashirt zinc finger family member 3
101095	mmu-miR-125a-5p	Zfp282	zinc finger protein 282
11479	mmu-miR-345-3p	Acvr1b	activin A receptor, type 1B
56741	mmu-miR-743b-3p	Igdcc4	immunoglobulin superfamily, DCC subclass, member 4
59040	mmu-miR-465b-5p	Rhot1	ras homolog family member T1
13682	mmu-miR-666-3p	Eif4a2	eukaryotic translation initiation factor 4A2
234593	mmu-miR-466i-3p	Ndrg4	N-myc downstream regulated gene 4
13821	mmu-miR-540-3p	Epb41l1	erythrocyte membrane protein band 4.1 like 1
99296	mmu-miR-466j	Hrh3	histamine receptor H3
67767	mmu-miR-666-3p	Jagn1	jagunal homolog 1
270669	mmu-miR-466j	Mbtps2	membrane-bound transcription factor peptidase, site 2
207615	mmu-miR-291a-3p	Wdr37	WD repeat domain 37
22174	mmu-miR-296-5p	Tyro3	TYRO3 protein tyrosine kinase 3
68969	mmu-miR-212-3p	Eif1b	eukaryotic translation initiation factor 1B
207375	mmu-miR-467f	Fam120c	family with sequence similarity 120, member C
103098	mmu-miR-290a-5p	Slc6a15	solute carrier family 6 (neurotransmitter transporter), member 15
264064	mmu-miR-713	Cdk8	cyclin-dependent kinase 8
53614	mmu-miR-34b-5p	Reck	reversion-inducing-cysteine-rich protein with kazal motifs
68652	mmu-miR-142a-3p	Tab2	TGF-beta activated kinase 1/MAP3K7 binding protein 2
108089	mmu-miR-582-5p	Rnf144a	ring finger protein 144A
242506	mmu-miR-331-5p	Frmd3	FERM domain containing 3
77697	mmu-miR-484	Mmab	methylmalonic aciduria (cobalamin deficiency) cblB type homolog (human)
79263	mmu-miR-702-3p	Trim39	tripartite motif-containing 39
69226	mmu-miR-760-3p	Snx24	sorting nexing 24
14816	mmu-miR-713	Grm1	glutamate receptor, metabotropic 1
216011	mmu-miR-484	Lrrc20	leucine rich repeat containing 20
94109	mmu-miR-466h-5p	Csmd1	CUB and Sushi multiple domains 1
17318	mmu-miR-125a-5p	Mid1	midline 1
22061	mmu-miR-125a-3p	Trp63	transformation related protein 63
23965	mmu-miR-465a-3p	Tenm3	teneurin transmembrane protein 3
18810	mmu-miR-680	Plec	plectin
192195	mmu-miR-466f-3p	Ash1l	ash1 (absent, small, or homeotic)-like (Drosophila)
14234	mmu-miR-760-3p	Foxc2	forkhead box C2
11994	mmu-miR-763	Pcdh15	protocadherin 15
94109	mmu-miR-466j	Csmd1	CUB and Sushi multiple domains 1
16400	mmu-miR-199a-3p	Itga3	integrin alpha 3
17828	mmu-miR-882	Bloc1s5	biogenesis of lysosomal organelles complex-1, subunit 5, muted
55946	mmu-miR-1190	Ap3m1	adaptor-related protein complex 3, mu 1 subunit
330941	mmu-miR-686	AI593442	expressed sequence AI593442
67088	mmu-miR-770-3p	Cand2	cullin-associated and neddylation-dissociated 2 (putative)
474156	mmu-miR-125a-5p	Zbtb9	zinc finger and BTB domain containing 9
23922	mmu-miR-291a-3p	Jtb	jumping translocation breakpoint
270190	mmu-miR-291a-5p	Ephb1	Eph receptor B1
211712	mmu-miR-466h-5p	Pcdh9	protocadherin 9
11928	mmu-miR-324-5p	Atp1a1	ATPase, Na+/K+ transporting, alpha 1 polypeptide
14815	mmu-miR-1190	Nr3c1	nuclear receptor subfamily 3, group C, member 1
11303	mmu-miR-291a-5p	Abca1	ATP-binding cassette, sub-family A (ABC1), member 1
18129	mmu-miR-466j	Notch2	notch 2
11432	mmu-miR-199a-5p	Acp2	acid phosphatase 2, lysosomal
20502	mmu-miR-450b-3p	Slc16a2	solute carrier family 16 (monocarboxylic acid transporters), member 2
233115	mmu-miR-760-3p	Dpy19l3	dpy-19-like 3 (C. elegans)
28081	mmu-miR-466h-5p	Fam104a	family with sequence similarity 104, member A
18643	mmu-miR-1187	Pfn1	profilin 1
11909	mmu-miR-125a-3p	Atf2	activating transcription factor 2
140792	mmu-miR-1187	Colec12	collectin sub-family member 12
211914	mmu-miR-331-5p	Asap2	ArfGAP with SH3 domain, ankyrin repeat and PH domain 2
109052	mmu-miR-339-5p	Krt75	keratin 75
225659	mmu-miR-687	Cep76	centrosomal protein 76
21415	mmu-miR-34b-5p	Tcf7l1	transcription factor 7 like 1 (T cell specific, HMG box)
20614	mmu-miR-883b-5p	Snap25	synaptosomal-associated protein 25
18023	mmu-miR-423-3p	Nfe2l1	nuclear factor, erythroid derived 2,-like 1
16362	mmu-miR-423-3p	Irf1	interferon regulatory factor 1
74201	mmu-miR-669f-3p	Cep97	centrosomal protein 97
68146	mmu-miR-465b-5p	Arl13b	ADP-ribosylation factor-like 13B
17118	mmu-miR-380-5p	Marcks	myristoylated alanine rich protein kinase C substrate
56188	mmu-miR-125a-3p	Fxyd1	FXYD domain-containing ion transport regulator 1
84092	mmu-miR-484	Usp8	ubiquitin specific peptidase 8
76800	mmu-miR-207	Usp42	ubiquitin specific peptidase 42
27397	mmu-miR-466c-5p	Mrpl17	mitochondrial ribosomal protein L17
212986	mmu-miR-763	Scfd2	Sec1 family domain containing 2
71538	mmu-miR-1187	Fbxo9	f-box protein 9
76183	mmu-miR-339-5p	Celf6	CUGBP, Elav-like family member 6
22330	mmu-miR-680	Vcl	vinculin
16764	mmu-miR-362-3p	Aff3	AF4/FMR2 family, member 3
22319	mmu-miR-199a-3p	Vamp3	vesicle-associated membrane protein 3
319924	mmu-miR-290a-5p	Apba1	amyloid beta (A4) precursor protein binding, family A, member 1
277343	mmu-miR-669a-5p	Wfdc8	WAP four-disulfide core domain 8
330474	mmu-miR-770-5p	Zc3h4	zinc finger CCCH-type containing 4
18131	mmu-miR-679-5p	Notch3	notch 3
77733	mmu-miR-292a-3p	Rnf170	ring finger protein 170
69274	mmu-miR-540-3p	Ctdspl	CTD (carboxy-terminal domain, RNA polymerase II, polypeptide A) small phosphatase-like
20257	mmu-miR-423-5p	Stmn2	stathmin-like 2
68817	mmu-miR-188-3p	Ddi2	DNA-damage inducible protein 2
74125	mmu-miR-466h-5p	Armc8	armadillo repeat containing 8
214968	mmu-miR-291a-5p	Sema6d	sema domain, transmembrane domain (TM), and cytoplasmic domain, (semaphorin) 6D
217119	mmu-miR-713	Xylt2	xylosyltransferase II
30878	mmu-miR-760-3p	Apln	apelin
13435	mmu-miR-290a-3p	Dnmt3a	DNA methyltransferase 3A
56389	mmu-miR-666-3p	Stx5a	syntaxin 5A
50771	mmu-miR-1190	Atp9b	ATPase, class II, type 9B
217335	mmu-miR-207	Fbf1	Fas (TNFRSF6) binding factor 1
14105	mmu-miR-409-3p	Srsf10	serine/arginine-rich splicing factor 10
233490	mmu-miR-188-3p	Crebzf	CREB/ATF bZIP transcription factor
53417	mmu-miR-883a-5p	Hif3a	hypoxia inducible factor 3, alpha subunit
99633	mmu-miR-679-5p	Adgrl2	adhesion G protein-coupled receptor L2
244238	mmu-miR-188-5p	Mrgpre	MAS-related GPR, member E
245526	mmu-miR-339-5p	Pgr15l	G protein-coupled receptor 15-like
80914	mmu-miR-1187	Uck2	uridine-cytidine kinase 2
140486	mmu-miR-466j	Igf2bp1	insulin-like growth factor 2 mRNA binding protein 1
110417	mmu-miR-466a-5p	Pigh	phosphatidylinositol glycan anchor biosynthesis, class H
11855	mmu-miR-542-3p	Arhgap5	Rho GTPase activating protein 5
104099	mmu-miR-883a-5p	Itga9	integrin alpha 9
239857	mmu-miR-125a-3p	Cadm2	cell adhesion molecule 2
11641	mmu-miR-466j	Akap2	A kinase (PRKA) anchor protein 2
14601	mmu-miR-540-3p	Ghrh	growth hormone releasing hormone
27407	mmu-miR-763	Abcf2	ATP-binding cassette, sub-family F (GCN20), member 2
56284	mmu-miR-466h-5p	Mrpl19	mitochondrial ribosomal protein L19
20135	mmu-miR-292a-3p	Rrm2	ribonucleotide reductase M2
12890	mmu-miR-207	Cplx2	complexin 2
18223	mmu-miR-207	Numbl	numb-like
22317	mmu-miR-188-3p	Vamp1	vesicle-associated membrane protein 1
237759	mmu-miR-125a-3p	Col23a1	collagen, type XXIII, alpha 1
66756	mmu-miR-666-3p	Cfap97	cilia and flagella associated protein 97
66860	mmu-miR-290a-5p	Tanc1	tetratricopeptide repeat, ankyrin repeat and coiled-coil containing 1
26921	mmu-miR-423-5p	Map4k4	mitogen-activated protein kinase kinase kinase kinase 4
74513	mmu-miR-292a-3p	Neto2	neuropilin (NRP) and tolloid (TLL)-like 2
12753	mmu-miR-291a-3p	Clock	circadian locomotor output cycles kaput
13392	mmu-miR-883a-5p	Dlx2	distal-less homeobox 2
15572	mmu-miR-409-3p	Elavl4	ELAV (embryonic lethal, abnormal vision, Drosophila)-like 4 (Hu antigen D)
226982	mmu-miR-292a-3p	Eif5b	eukaryotic translation initiation factor 5B
217219	mmu-miR-207	Fam171a2	family with sequence similarity 171, member A2
103136	mmu-miR-188-5p	Pwp1	PWP1 homolog, endonuclein
69757	mmu-miR-335-3p	Leng1	leukocyte receptor cluster (LRC) member 1
240590	mmu-miR-763	Dmrt3	doublesex and mab-3 related transcription factor 3
54375	mmu-miR-291a-5p	Azin1	antizyme inhibitor 1
17988	mmu-miR-199a-3p	Ndrg1	N-myc downstream regulated gene 1
214084	mmu-miR-690	Slc18a2	solute carrier family 18 (vesicular monoamine), member 2
223601	mmu-miR-679-5p	Fam49b	family with sequence similarity 49, member B
66540	mmu-miR-760-3p	Fam107b	family with sequence similarity 107, member B
233046	mmu-miR-423-5p	Rasgrp4	RAS guanyl releasing protein 4
208943	mmu-miR-450b-3p	Myo5c	myosin VC
15081	mmu-miR-669a-5p	H3f3b	H3 histone, family 3B
108011	mmu-miR-465b-5p	Ap4e1	adaptor-related protein complex AP-4, epsilon 1
234582	mmu-miR-484	Ccdc102a	coiled-coil domain containing 102A
329628	mmu-miR-34b-5p	Fat4	FAT atypical cadherin 4
76025	mmu-miR-34b-5p	Cant1	calcium activated nucleotidase 1
242785	mmu-miR-669f-3p	Klhl21	kelch-like 21
20850	mmu-miR-324-5p	Stat5a	signal transducer and activator of transcription 5A
17920	mmu-miR-125a-5p	Myo6	myosin VI
319996	mmu-miR-188-5p	Casc4	cancer susceptibility candidate 4
20937	mmu-miR-680	Suv39h1	suppressor of variegation 3-9 homolog 1 (Drosophila)
12934	mmu-miR-679-5p	Dpysl2	dihydropyrimidinase-like 2
12209	mmu-miR-296-5p	Brs3	bombesin-like receptor 3
17765	mmu-miR-1190	Mtf2	metal response element binding transcription factor 2
244421	mmu-miR-466b-3p	Lonrf1	LON peptidase N-terminal domain and ring finger 1
245109	mmu-miR-466f-3p	Zscan4c	zinc finger and SCAN domain containing 4C
72949	mmu-miR-292a-3p	Ccnt2	cyclin T2
26413	mmu-miR-666-3p	Mapk1	mitogen-activated protein kinase 1
319189	mmu-miR-760-3p	Hist2h2bb	histone cluster 2, H2bb
216227	mmu-miR-1190	Slc17a8	solute carrier family 17 (sodium-dependent inorganic phosphate cotransporter), member 8
53883	mmu-miR-290a-3p	Celsr2	cadherin, EGF LAG seven-pass G-type receptor 2
56758	mmu-miR-466h-5p	Mbnl1	muscleblind-like 1 (Drosophila)
170742	mmu-miR-125b-5p	Sertad3	SERTA domain containing 3
16194	mmu-miR-34b-5p	Il6ra	interleukin 6 receptor, alpha
11491	mmu-miR-466d-3p	Adam17	a disintegrin and metallopeptidase domain 17
207182	mmu-miR-324-5p	Ggt7	gamma-glutamyltransferase 7
17965	mmu-miR-763	Nbl1	neuroblastoma, suppression of tumorigenicity 1
234362	mmu-miR-207	Zfp868	zinc finger protein 868
215814	mmu-miR-763	Ccdc28a	coiled-coil domain containing 28A
15568	mmu-miR-291a-5p	Elavl1	ELAV (embryonic lethal, abnormal vision)-like 1 (Hu antigen R)
15278	mmu-miR-466j	Tfb2m	transcription factor B2, mitochondrial
83925	mmu-miR-291a-5p	Trps1	trichorhinophalangeal syndrome I (human)
18534	mmu-miR-669f-3p	Pck1	phosphoenolpyruvate carboxykinase 1, cytosolic
229663	mmu-miR-770-5p	Csde1	cold shock domain containing E1, RNA binding
14394	mmu-miR-717	Gabra1	gamma-aminobutyric acid (GABA) A receptor, subunit alpha 1
216344	mmu-miR-291a-5p	Rab21	RAB21, member RAS oncogene family
56289	mmu-miR-760-3p	Rassf1	Ras association (RalGDS/AF-6) domain family member 1
14886	mmu-miR-669h-5p	Gtf2i	general transcription factor II I
70821	mmu-miR-760-3p	4921507P07Rik	RIKEN cDNA 4921507P07 gene
54219	mmu-miR-484	Cd320	CD320 antigen
71452	mmu-miR-770-3p	Ankrd40	ankyrin repeat domain 40
269784	mmu-miR-340-5p	Cntn4	contactin 4
231070	mmu-miR-345-3p	Insig1	insulin induced gene 1
226518	mmu-miR-702-3p	Nmnat2	nicotinamide nucleotide adenylyltransferase 2
244585	mmu-miR-686	Rpgrip1l	Rpgrip1-like
21825	mmu-miR-207	Thbs1	thrombospondin 1
56786	mmu-miR-883b-5p	Tmem9b	TMEM9 domain family, member B
76742	mmu-miR-466j	Snx27	sorting nexin family member 27
56491	mmu-miR-466j	Vapb	vesicle-associated membrane protein, associated protein B and C
20274	mmu-miR-466i-3p	Scn9a	sodium channel, voltage-gated, type IX, alpha
381157	mmu-miR-363-3p	Greb1l	growth regulation by estrogen in breast cancer-like
19088	mmu-miR-679-5p	Prkar2b	protein kinase, cAMP dependent regulatory, type II beta
18813	mmu-miR-342-5p	Pa2g4	proliferation-associated 2G4
107589	mmu-miR-292a-3p	Mylk	myosin, light polypeptide kinase
12298	mmu-miR-763	Cacnb4	calcium channel, voltage-dependent, beta 4 subunit
93707	mmu-miR-296-5p	Pcdhgc4	protocadherin gamma subfamily C, 4
69024	mmu-miR-34b-5p	Snx15	sorting nexin 15
20184	mmu-miR-340-5p	Uimc1	ubiquitin interaction motif containing 1
320492	mmu-miR-331-5p	A830018L16Rik	RIKEN cDNA A830018L16 gene
16010	mmu-miR-717	Igfbp4	insulin-like growth factor binding protein 4
207785	mmu-miR-770-5p	Csrnp2	cysteine-serine-rich nuclear protein 2
227357	mmu-miR-125a-3p	Espnl	espin-like
26379	mmu-miR-125b-5p	Esrra	estrogen related receptor, alpha
70428	mmu-miR-296-3p	Polr3b	polymerase (RNA) III (DNA directed) polypeptide B
69568	mmu-miR-423-3p	Vkorc1l1	vitamin K epoxide reductase complex, subunit 1-like 1
13164	mmu-miR-679-5p	Dazl	deleted in azoospermia-like
16918	mmu-miR-501-3p	Mycl	v-myc avian myelocytomatosis viral oncogene lung carcinoma derived
72745	mmu-miR-466f-3p	Tmem161b	transmembrane protein 161B
18787	mmu-miR-804	Serpine1	serine (or cysteine) peptidase inhibitor, clade E, member 1
14007	mmu-miR-669h-5p	Celf2	CUGBP, Elav-like family member 2
192212	mmu-miR-882	Prom2	prominin 2
18087	mmu-miR-542-3p	Nktr	natural killer tumor recognition sequence
74522	mmu-miR-760-3p	Morc2a	microrchidia 2A
50709	mmu-miR-760-3p	Hist1h1e	histone cluster 1, H1e
67453	mmu-miR-466i-3p	Slc25a46	solute carrier family 25, member 46
13052	mmu-miR-409-3p	Cxadr	coxsackie virus and adenovirus receptor
108946	mmu-miR-466f-3p	Zzz3	zinc finger, ZZ domain containing 3
15360	mmu-miR-345-3p	Hmgcs2	3-hydroxy-3-methylglutaryl-Coenzyme A synthase 2
208968	mmu-miR-770-3p	Zfp280c	zinc finger protein 280C
18935	mmu-miR-125a-3p	Phox2b	paired-like homeobox 2b
208967	mmu-miR-409-3p	Thnsl1	threonine synthase-like 1 (bacterial)
11987	mmu-miR-882	Slc7a1	solute carrier family 7 (cationic amino acid transporter, y+ system), member 1
72567	mmu-miR-466c-5p	Bclaf1	BCL2-associated transcription factor 1
58521	mmu-miR-212-3p	Eid1	EP300 interacting inhibitor of differentiation 1
72049	mmu-miR-871-5p	Tnfrsf13c	tumor necrosis factor receptor superfamily, member 13c
16570	mmu-miR-669h-3p	Kif3c	kinesin family member 3C
20195	mmu-miR-129-5p	S100a11	S100 calcium binding protein A11
116940	mmu-miR-290a-5p	Tgs1	trimethylguanosine synthase 1
70620	mmu-miR-669h-5p	Ube2v2	ubiquitin-conjugating enzyme E2 variant 2
54446	mmu-miR-713	Nfat5	nuclear factor of activated T cells 5
242505	mmu-miR-871-5p	Rasef	RAS and EF hand domain containing
237542	mmu-miR-466f-3p	Osbpl8	oxysterol binding protein-like 8
13839	mmu-miR-466f-3p	Epha5	Eph receptor A5
382083	mmu-miR-680	Snx22	sorting nexin 22
12325	mmu-miR-760-3p	Camk2g	calcium/calmodulin-dependent protein kinase II gamma
12921	mmu-miR-34b-5p	Crhr1	corticotropin releasing hormone receptor 1
74868	mmu-miR-770-5p	Tmem65	transmembrane protein 65
109904	mmu-miR-423-5p	Mcf2	mcf.2 transforming sequence
13435	mmu-miR-292a-3p	Dnmt3a	DNA methyltransferase 3A
16416	mmu-miR-466i-3p	Itgb3	integrin beta 3
59092	mmu-miR-296-5p	Pcbp4	poly(rC) binding protein 4
268980	mmu-miR-292a-5p	Strn	striatin, calmodulin binding protein
11783	mmu-miR-490-3p	Apaf1	apoptotic peptidase activating factor 1
56258	mmu-miR-883a-5p	Hnrnph2	heterogeneous nuclear ribonucleoprotein H2
12890	mmu-miR-466a-5p	Cplx2	complexin 2
269061	mmu-miR-883b-5p	Cpsf7	cleavage and polyadenylation specific factor 7
66404	mmu-miR-450b-3p	Rtfdc1	replication termination factor 2 domain containing 1
20299	mmu-miR-34b-5p	Ccl22	chemokine (C-C motif) ligand 22
56322	mmu-miR-770-5p	Timm22	translocase of inner mitochondrial membrane 22
73469	mmu-miR-466b-3p	Rnf38	ring finger protein 38
70790	mmu-miR-292a-3p	Ubr5	ubiquitin protein ligase E3 component n-recognin 5
11906	mmu-miR-466i-3p	Zfhx3	zinc finger homeobox 3
67040	mmu-miR-290a-5p	Ddx17	DEAD (Asp-Glu-Ala-Asp) box polypeptide 17
15117	mmu-miR-338-3p	Has2	hyaluronan synthase 2
21349	mmu-miR-669f-3p	Tal1	T cell acute lymphocytic leukemia 1
93722	mmu-miR-296-5p	Pcdhga10	protocadherin gamma subfamily A, 10
235044	mmu-miR-702-3p	Plppr2	phospholipid phosphatase related 2
19877	mmu-miR-207	Rock1	Rho-associated coiled-coil containing protein kinase 1
18647	mmu-miR-883a-5p	Cdk14	cyclin-dependent kinase 14
207474	mmu-miR-804	Kctd12b	potassium channel tetramerisation domain containing 12b
70533	mmu-miR-467g	Btf3l4	basic transcription factor 3-like 4
331063	mmu-miR-702-3p	Gsdmc2	gasdermin C2
20747	mmu-miR-129-5p	Spop	speckle-type POZ protein
21429	mmu-miR-882	Ubtf	upstream binding transcription factor, RNA polymerase I
52468	mmu-miR-680	Ctdsp2	CTD (carboxy-terminal domain, RNA polymerase II, polypeptide A) small phosphatase 2
11931	mmu-miR-882	Atp1b1	ATPase, Na+/K+ transporting, beta 1 polypeptide
14696	mmu-miR-296-3p	Gnb4	guanine nucleotide binding protein (G protein), beta 4
12151	mmu-miR-465a-3p	Bmi1	Bmi1 polycomb ring finger oncogene
27276	mmu-miR-882	Plekhb1	pleckstrin homology domain containing, family B (evectins) member 1
319263	mmu-miR-690	Pcmtd1	protein-L-isoaspartate (D-aspartate) O-methyltransferase domain containing 1
227731	mmu-miR-484	Slc25a25	solute carrier family 25 (mitochondrial carrier, phosphate carrier), member 25
58208	mmu-miR-345-3p	Bcl11b	B cell leukemia/lymphoma 11B
71914	mmu-miR-466h-5p	Antxr2	anthrax toxin receptor 2
13797	mmu-miR-296-3p	Emx2	empty spiracles homeobox 2
50790	mmu-miR-207	Acsl4	acyl-CoA synthetase long-chain family member 4
170930	mmu-miR-466j	Sumo2	small ubiquitin-like modifier 2
20970	mmu-miR-760-3p	Sdc3	syndecan 3
66874	mmu-miR-679-5p	Ncbp3	nuclear cap binding subunit 3
70911	mmu-miR-679-5p	Phyhipl	phytanoyl-CoA hydroxylase interacting protein-like
12395	mmu-miR-686	Runx1t1	runt-related transcription factor 1; translocated to, 1 (cyclin D-related)
16526	mmu-miR-484	Kcnk2	potassium channel, subfamily K, member 2
11800	mmu-miR-1190	Api5	apoptosis inhibitor 5
231712	mmu-miR-129-2-3p	Trafd1	TRAF type zinc finger domain containing 1
67991	mmu-miR-466b-3p	Nacc2	nucleus accumbens associated 2, BEN and BTB (POZ) domain containing
18187	mmu-miR-882	Nrp2	neuropilin 2
78919	mmu-miR-339-5p	Fndc8	fibronectin type III domain containing 8
214133	mmu-miR-423-5p	Tet2	tet methylcytosine dioxygenase 2
242860	mmu-miR-466f-3p	Rsbn1l	round spermatid basic protein 1-like
12151	mmu-miR-686	Bmi1	Bmi1 polycomb ring finger oncogene
16508	mmu-miR-466j	Kcnd2	potassium voltage-gated channel, Shal-related family, member 2
69654	mmu-miR-532-3p	Dctn2	dynactin 2
109676	mmu-miR-292a-3p	Ank2	ankyrin 2, brain
15931	mmu-miR-467f	Ids	iduronate 2-sulfatase
65945	mmu-miR-711	Clstn1	calsyntenin 1
16561	mmu-miR-466h-5p	Kif1b	kinesin family member 1B
68089	mmu-miR-702-3p	Arpc4	actin related protein 2/3 complex, subunit 4
13405	mmu-miR-362-5p	Dmd	dystrophin, muscular dystrophy
16206	mmu-miR-292a-3p	Lrig1	leucine-rich repeats and immunoglobulin-like domains 1
12313	mmu-miR-666-3p	Calm1	calmodulin 1
80902	mmu-miR-188-5p	Zfp202	zinc finger protein 202
20476	mmu-miR-669h-3p	Six6	sine oculis-related homeobox 6
21415	mmu-miR-882	Tcf7l1	transcription factor 7 like 1 (T cell specific, HMG box)
102448	mmu-miR-882	Xylb	xylulokinase homolog (H. influenzae)
69538	mmu-miR-883a-5p	Antxr1	anthrax toxin receptor 1
211612	mmu-miR-297b-5p	Ptchd1	patched domain containing 1
223473	mmu-miR-151-3p	Nipal2	NIPA-like domain containing 2
235323	mmu-miR-362-5p	Usp28	ubiquitin specific peptidase 28
214459	mmu-miR-770-5p	Fnbp1l	formin binding protein 1-like
53321	mmu-miR-296-3p	Cntnap1	contactin associated protein-like 1
238076	mmu-miR-125a-5p	Kcns3	potassium voltage-gated channel, delayed-rectifier, subfamily S, member 3
225363	mmu-miR-296-3p	Etf1	eukaryotic translation termination factor 1
72886	mmu-miR-342-5p	Ccdc94	coiled-coil domain containing 94
12751	mmu-miR-882	Tpp1	tripeptidyl peptidase I
70533	mmu-miR-882	Btf3l4	basic transcription factor 3-like 4
72195	mmu-miR-1187	Supt7l	suppressor of Ty 7-like
18196	mmu-miR-199a-5p	Nsg1	neuron specific gene family member 1
68815	mmu-miR-770-3p	Btbd10	BTB (POZ) domain containing 10
328110	mmu-miR-129-2-3p	Prpf39	pre-mRNA processing factor 39
17974	mmu-miR-297b-5p	Nck2	non-catalytic region of tyrosine kinase adaptor protein 2
22433	mmu-miR-763	Xbp1	X-box binding protein 1
21402	mmu-miR-883a-5p	Skp1a	S-phase kinase-associated protein 1A
97287	mmu-miR-125a-3p	Mtmr14	myotubularin related protein 14
75746	mmu-miR-770-5p	Morc4	microrchidia 4
666704	mmu-miR-345-3p	Samd1	sterile alpha motif domain containing 1
66691	mmu-miR-423-3p	Gapvd1	GTPase activating protein and VPS9 domains 1
12918	mmu-miR-466h-5p	Crh	corticotropin releasing hormone
78757	mmu-miR-582-5p	Rictor	RPTOR independent companion of MTOR, complex 2
56046	mmu-miR-883b-5p	Uqcc1	ubiquinol-cytochrome c reductase complex assembly factor 1
77116	mmu-miR-883b-5p	Mtmr2	myotubularin related protein 2
71409	mmu-miR-465a-3p	Fmnl2	formin-like 2
55946	mmu-miR-679-5p	Ap3m1	adaptor-related protein complex 3, mu 1 subunit
107435	mmu-miR-770-5p	Hat1	histone aminotransferase 1
207165	mmu-miR-669a-5p	Bptf	bromodomain PHD finger transcription factor
66799	mmu-miR-363-3p	Ube2w	ubiquitin-conjugating enzyme E2W (putative)
218975	mmu-miR-125a-3p	Mapk1ip1l	mitogen-activated protein kinase 1 interacting protein 1-like
229714	mmu-miR-339-5p	Gpr61	G protein-coupled receptor 61
24050	mmu-miR-324-5p	2016-09-03	septin 3
53611	mmu-miR-669f-3p	Vti1a	vesicle transport through interaction with t-SNAREs 1A
18390	mmu-miR-680	Oprm1	opioid receptor, mu 1
69743	mmu-miR-125a-3p	Casz1	castor zinc finger 1
78688	mmu-miR-450b-3p	Nol3	nucleolar protein 3 (apoptosis repressor with CARD domain)
237073	mmu-miR-713	Rbm41	RNA binding motif protein 41
209224	mmu-miR-1187	Enox2	ecto-NOX disulfide-thiol exchanger 2
140919	mmu-miR-292a-3p	Slc17a6	solute carrier family 17 (sodium-dependent inorganic phosphate cotransporter), member 6
243931	mmu-miR-1190	Tshz3	teashirt zinc finger family member 3
20588	mmu-miR-532-3p	Smarcc1	SWI/SNF related, matrix associated, actin dependent regulator of chromatin, subfamily c, member 1
105853	mmu-miR-142a-5p	Mal2	mal, T cell differentiation protein 2
18768	mmu-miR-466f-3p	Pkib	protein kinase inhibitor beta, cAMP dependent, testis specific
20356	mmu-miR-743b-3p	Sema5a	sema domain, seven thrombospondin repeats (type 1 and type 1-like), transmembrane domain (TM) and short cytoplasmic domain, (semaphorin) 5A
667370	mmu-miR-466f-3p	Ifit3b	interferon-induced protein with tetratricopeptide repeats 3B
19281	mmu-miR-423-5p	Ptprt	protein tyrosine phosphatase, receptor type, T
108116	mmu-miR-125a-3p	Slco3a1	solute carrier organic anion transporter family, member 3a1
20855	mmu-miR-423-5p	Stc1	stanniocalcin 1
21834	mmu-miR-666-3p	Thrb	thyroid hormone receptor beta
19119	mmu-miR-125a-3p	Prm2	protamine 2
68801	mmu-miR-467g	Elovl5	ELOVL family member 5, elongation of long chain fatty acids (yeast)
381293	mmu-miR-882	Kif14	kinesin family member 14
67181	mmu-miR-423-5p	Ctdnep1	CTD nuclear envelope phosphatase 1
217303	mmu-miR-871-5p	Cd300a	CD300A antigen
18049	mmu-miR-423-5p	Ngf	nerve growth factor
50789	mmu-miR-686	Fbxl3	F-box and leucine-rich repeat protein 3
52609	mmu-miR-466j	Cbx7	chromobox 7
108927	mmu-miR-466c-5p	Lhfp	lipoma HMGIC fusion partner
22439	mmu-miR-669a-5p	Xk	X-linked Kx blood group
83491	mmu-miR-291a-5p	Pramel1	preferentially expressed antigen in melanoma-like 1
18109	mmu-miR-291a-5p	Mycn	v-myc avian myelocytomatosis viral related oncogene, neuroblastoma derived
231474	mmu-miR-297b-5p	Paqr3	progestin and adipoQ receptor family member III
109050	mmu-miR-466i-3p	Fam212b	family with sequence similarity 212, member B
208691	mmu-miR-450b-3p	Eif5a2	eukaryotic translation initiation factor 5A2
212398	mmu-miR-615-3p	Frat2	frequently rearranged in advanced T cell lymphomas 2
17918	mmu-miR-380-5p	Myo5a	myosin VA
108961	mmu-miR-296-3p	E2f8	E2F transcription factor 8
16468	mmu-miR-671-3p	Jarid2	jumonji, AT rich interactive domain 2
69608	mmu-miR-331-5p	Sec24d	Sec24 related gene family, member D (S. cerevisiae)
59025	mmu-miR-450b-5p	Usp14	ubiquitin specific peptidase 14
13653	mmu-miR-1190	Egr1	early growth response 1
50868	mmu-miR-339-5p	Keap1	kelch-like ECH-associated protein 1
213498	mmu-miR-669f-3p	Arhgef11	Rho guanine nucleotide exchange factor (GEF) 11
269870	mmu-miR-713	Zfp446	zinc finger protein 446
18491	mmu-miR-882	Pappa	pregnancy-associated plasma protein A
270328	mmu-miR-702-3p	Gsdmc3	gasdermin C3
74998	mmu-miR-763	Rab11fip2	RAB11 family interacting protein 2 (class I)
16987	mmu-miR-466a-5p	Lss	lanosterol synthase
68215	mmu-miR-686	Fam98b	family with sequence similarity 98, member B
23849	mmu-miR-466i-3p	Klf6	Kruppel-like factor 6
240726	mmu-miR-409-3p	Slco5a1	solute carrier organic anion transporter family, member 5A1
211922	mmu-miR-125a-5p	Dennd6a	DENN/MADD domain containing 6A
67602	mmu-miR-212-3p	Necap1	NECAP endocytosis associated 1
56726	mmu-miR-129-5p	Sh3bgrl	SH3-binding domain glutamic acid-rich protein like
57775	mmu-miR-466f-3p	Usp29	ubiquitin specific peptidase 29
245666	mmu-miR-743b-3p	Iqsec2	IQ motif and Sec7 domain 2
14238	mmu-miR-466f-3p	Foxf2	forkhead box F2
70790	mmu-miR-466i-3p	Ubr5	ubiquitin protein ligase E3 component n-recognin 5
327826	mmu-miR-466b-3p	Frs2	fibroblast growth factor receptor substrate 2
12416	mmu-miR-883a-5p	Cbx2	chromobox 2
105445	mmu-miR-409-3p	Dock9	dedicator of cytokinesis 9
18185	mmu-miR-207	Nrl	neural retina leucine zipper gene
232086	mmu-miR-760-3p	Tmem150a	transmembrane protein 150A
66873	mmu-miR-125a-5p	Tril	TLR4 interactor with leucine-rich repeats
53328	mmu-miR-450b-5p	Pgrmc1	progesterone receptor membrane component 1
76901	mmu-miR-207	Jade2	jade family PHD finger 2
66183	mmu-miR-331-5p	Sptssb	serine palmitoyltransferase, small subunit B
72413	mmu-miR-188-3p	Kcnmb2	potassium large conductance calcium-activated channel, subfamily M, beta member 2
329777	mmu-miR-666-3p	Pigk	phosphatidylinositol glycan anchor biosynthesis, class K
69807	mmu-miR-188-3p	Trim32	tripartite motif-containing 32
76795	mmu-miR-342-5p	Tbc1d9b	TBC1 domain family, member 9B
74156	mmu-miR-290a-5p	Acot12	acyl-CoA thioesterase 12
224807	mmu-miR-423-5p	Tmem63b	transmembrane protein 63b
70078	mmu-miR-291a-3p	Nol7	nucleolar protein 7
99738	mmu-miR-540-3p	Kcnc4	potassium voltage gated channel, Shaw-related subfamily, member 4
52822	mmu-miR-291a-5p	Rufy3	RUN and FYVE domain containing 3
17428	mmu-miR-296-3p	Mnt	max binding protein
108755	mmu-miR-466j	Lyrm2	LYR motif containing 2
16998	mmu-miR-540-3p	Ltbp3	latent transforming growth factor beta binding protein 3
319508	mmu-miR-804	Syt15	synaptotagmin XV
72309	mmu-miR-702-3p	Tmem158	transmembrane protein 158
268297	mmu-miR-362-3p	Scml4	sex comb on midleg-like 4 (Drosophila)
108062	mmu-miR-199a-5p	Cstf2	cleavage stimulation factor, 3' pre-RNA subunit 2
66511	mmu-miR-296-3p	Chtop	chromatin target of PRMT1
26946	mmu-miR-669a-5p	Trpc7	transient receptor potential cation channel, subfamily C, member 7
236904	mmu-miR-212-3p	Klhl15	kelch-like 15
20452	mmu-miR-335-3p	St8sia4	ST8 alpha-N-acetyl-neuraminide alpha-2,8-sialyltransferase 4
18491	mmu-miR-466i-3p	Pappa	pregnancy-associated plasma protein A
320840	mmu-miR-666-3p	Negr1	neuronal growth regulator 1
98682	mmu-miR-338-3p	Mfsd6	major facilitator superfamily domain containing 6
246086	mmu-miR-466h-5p	Onecut3	one cut domain, family member 3
70661	mmu-miR-484	Sik3	SIK family kinase 3
192285	mmu-miR-763	Phf21a	PHD finger protein 21A
19243	mmu-miR-362-3p	Ptp4a1	protein tyrosine phosphatase 4a1
211770	mmu-miR-760-3p	Trib1	tribbles pseudokinase 1
53892	mmu-miR-1187	Ppm1d	protein phosphatase 1D magnesium-dependent, delta isoform
237911	mmu-miR-1187	Brip1	BRCA1 interacting protein C-terminal helicase 1
18537	mmu-miR-1190	Pcmt1	protein-L-isoaspartate (D-aspartate) O-methyltransferase 1
12289	mmu-miR-666-3p	Cacna1d	calcium channel, voltage-dependent, L type, alpha 1D subunit
327900	mmu-miR-760-3p	Ubtd2	ubiquitin domain containing 2
320633	mmu-miR-207	Zbtb26	zinc finger and BTB domain containing 26
80890	mmu-miR-466a-5p	Trim2	tripartite motif-containing 2
69605	mmu-miR-362-3p	Lnp	limb and neural patterns
214162	mmu-miR-484	Kmt2a	lysine (K)-specific methyltransferase 2A
170826	mmu-miR-423-5p	Ppargc1b	peroxisome proliferative activated receptor, gamma, coactivator 1 beta
239405	mmu-miR-882	Rspo2	R-spondin 2
192161	mmu-miR-466j	Pcdha9	protocadherin alpha 9
15118	mmu-miR-883b-5p	Has3	hyaluronan synthase 3
22318	mmu-miR-362-3p	Vamp2	vesicle-associated membrane protein 2
67305	mmu-miR-770-5p	Gpx7	glutathione peroxidase 7
22390	mmu-miR-717	Wee1	WEE 1 homolog 1 (S. pombe)
18640	mmu-miR-466f-3p	Pfkfb2	6-phosphofructo-2-kinase/fructose-2,6-biphosphatase 2
68473	mmu-miR-338-3p	Mob1b	MOB kinase activator 1B
18019	mmu-miR-540-3p	Nfatc2	nuclear factor of activated T cells, cytoplasmic, calcineurin dependent 2
111173	mmu-miR-882	Erc1	ELKS/RAB6-interacting/CAST family member 1
103537	mmu-miR-291a-5p	Mbtd1	mbt domain containing 1
18843	mmu-miR-770-3p	Bpifa1	BPI fold containing family A, member 1
81000	mmu-miR-466i-3p	Rad54l2	RAD54 like 2 (S. cerevisiae)
11826	mmu-miR-423-5p	Aqp1	aquaporin 1
240396	mmu-miR-760-3p	Mex3c	mex3 RNA binding family member C
19201	mmu-miR-362-5p	Pstpip2	proline-serine-threonine phosphatase-interacting protein 2
24012	mmu-miR-466a-5p	Rgs7	regulator of G protein signaling 7
230824	mmu-miR-1190	Grhl3	grainyhead-like 3 (Drosophila)
19346	mmu-miR-296-3p	Rab6a	RAB6A, member RAS oncogene family
277250	mmu-miR-666-3p	Kdm3b	KDM3B lysine (K)-specific demethylase 3B
94253	mmu-miR-297b-5p	Hecw1	HECT, C2 and WW domain containing E3 ubiquitin protein ligase 1
54616	mmu-miR-466a-5p	Extl3	exostoses (multiple)-like 3
52665	mmu-miR-669h-5p	Echdc1	enoyl Coenzyme A hydratase domain containing 1
22608	mmu-miR-666-3p	Ybx1	Y box protein 1
77889	mmu-miR-466i-3p	Lbh	limb-bud and heart
11421	mmu-miR-409-3p	Ace	angiotensin I converting enzyme (peptidyl-dipeptidase A) 1
20750	mmu-miR-669h-5p	Spp1	secreted phosphoprotein 1
57780	mmu-miR-342-5p	Fxyd7	FXYD domain-containing ion transport regulator 7
320534	mmu-miR-763	Tmem104	transmembrane protein 104
17776	mmu-miR-125a-3p	Mast2	microtubule associated serine/threonine kinase 2
80892	mmu-miR-1190	Zfhx4	zinc finger homeodomain 4
16195	mmu-miR-34b-5p	Il6st	interleukin 6 signal transducer
21887	mmu-miR-125a-5p	Tle3	transducin-like enhancer of split 3
11488	mmu-miR-296-3p	Adam11	a disintegrin and metallopeptidase domain 11
16801	mmu-miR-342-5p	Arhgef1	Rho guanine nucleotide exchange factor (GEF) 1
72425	mmu-miR-466d-3p	Katnbl1	katanin p80 subunit B like 1
109676	mmu-miR-339-5p	Ank2	ankyrin 2, brain
16370	mmu-miR-466j	Irs4	insulin receptor substrate 4
22601	mmu-miR-188-3p	Yap1	yes-associated protein 1
75767	mmu-miR-142a-3p	Rab11fip1	RAB11 family interacting protein 1 (class I)
103266	mmu-miR-345-3p	Tmem263	transmembrane protein 263
15950	mmu-miR-467f	Ifi203	interferon activated gene 203
70575	mmu-miR-207	Gfod2	glucose-fructose oxidoreductase domain containing 2
101358	mmu-miR-467g	Fbxl14	F-box and leucine-rich repeat protein 14
12928	mmu-miR-151-3p	Crk	v-crk avian sarcoma virus CT10 oncogene homolog
14884	mmu-miR-666-3p	Gtf2h1	general transcription factor II H, polypeptide 1
21968	mmu-miR-34b-5p	Tom1	target of myb1 trafficking protein
12829	mmu-miR-296-5p	Col4a4	collagen, type IV, alpha 4
12577	mmu-miR-363-3p	Cdkn1c	cyclin-dependent kinase inhibitor 1C (P57)
14401	mmu-miR-126a-5p	Gabrb2	gamma-aminobutyric acid (GABA) A receptor, subunit beta 2
53414	mmu-miR-882	Bysl	bystin-like
76044	mmu-miR-199a-5p	Ncapg2	non-SMC condensin II complex, subunit G2
77889	mmu-miR-423-5p	Lbh	limb-bud and heart
56805	mmu-miR-871-5p	Zbtb33	zinc finger and BTB domain containing 33
234353	mmu-miR-669h-5p	Psd3	pleckstrin and Sec7 domain containing 3
66641	mmu-miR-292a-3p	Sike1	suppressor of IKBKE 1
225028	mmu-miR-338-3p	Map4k3	mitogen-activated protein kinase kinase kinase kinase 3
214230	mmu-miR-666-5p	Pak6	p21 protein (Cdc42/Rac)-activated kinase 6
269643	mmu-miR-207	Ppp2r2c	protein phosphatase 2, regulatory subunit B, gamma
24063	mmu-miR-296-3p	Spry1	sprouty homolog 1 (Drosophila)
19744	mmu-miR-686	Rheb	Ras homolog enriched in brain
66259	mmu-miR-363-3p	Camk2n1	calcium/calmodulin-dependent protein kinase II inhibitor 1
84652	mmu-miR-466c-5p	Fam126a	family with sequence similarity 126, member A
13131	mmu-miR-680	Dab1	disabled 1
66501	mmu-miR-423-5p	1700029H14Rik	RIKEN cDNA 1700029H14 gene
67956	mmu-miR-297b-5p	Setd8	SET domain containing (lysine methyltransferase) 8
66082	mmu-miR-125a-5p	Abhd6	abhydrolase domain containing 6
230796	mmu-miR-423-5p	Wdtc1	WD and tetratricopeptide repeats 1
75605	mmu-miR-760-3p	Kdm5b	lysine (K)-specific demethylase 5B
210029	mmu-miR-292a-3p	Metrnl	meteorin, glial cell differentiation regulator-like
170676	mmu-miR-207	Peg10	paternally expressed 10
18074	mmu-miR-713	Nid2	nidogen 2
216618	mmu-miR-770-5p	Cfap36	cilia and flagella associated protein 36
192198	mmu-miR-680	Lrrc4	leucine rich repeat containing 4
21429	mmu-miR-666-3p	Ubtf	upstream binding transcription factor, RNA polymerase I
67963	mmu-miR-760-3p	Npc2	Niemann-Pick type C2
208846	mmu-miR-466i-3p	Daam1	dishevelled associated activator of morphogenesis 1
20185	mmu-miR-466j	Ncor1	nuclear receptor co-repressor 1
72519	mmu-miR-34b-5p	Tmem55a	transmembrane protein 55A
55984	mmu-miR-466h-5p	Camkk1	calcium/calmodulin-dependent protein kinase kinase 1, alpha
56055	mmu-miR-770-3p	Gtpbp2	GTP binding protein 2
22433	mmu-miR-717	Xbp1	X-box binding protein 1
236920	mmu-miR-540-3p	Stard8	START domain containing 8
18491	mmu-miR-296-3p	Pappa	pregnancy-associated plasma protein A
66894	mmu-miR-680	Wwp2	WW domain containing E3 ubiquitin protein ligase 2
73469	mmu-miR-501-3p	Rnf38	ring finger protein 38
65973	mmu-miR-679-5p	Asph	aspartate-beta-hydroxylase
319832	mmu-miR-363-3p	Tmem229a	transmembrane protein 229A
71914	mmu-miR-1187	Antxr2	anthrax toxin receptor 2
29812	mmu-miR-540-3p	Ndrg3	N-myc downstream regulated gene 3
23796	mmu-miR-342-5p	Aplnr	apelin receptor
94229	mmu-miR-882	Slc4a10	solute carrier family 4, sodium bicarbonate cotransporter-like, member 10
226548	mmu-miR-532-3p	Aph1a	aph1 homolog A, gamma secretase subunit
210376	mmu-miR-770-5p	Mtmr9	myotubularin related protein 9
23881	mmu-miR-290a-5p	G3bp2	GTPase activating protein (SH3 domain) binding protein 2
239510	mmu-miR-763	Phf20l1	PHD finger protein 20-like 1
17931	mmu-miR-466h-5p	Ppp1r12a	protein phosphatase 1, regulatory (inhibitor) subunit 12A
332309	mmu-miR-339-5p	Grxcr2	glutaredoxin, cysteine rich 2
19663	mmu-miR-466c-5p	Rbpms	RNA binding protein gene with multiple splicing
28075	mmu-miR-679-5p	Desi1	desumoylating isopeptidase 1
80914	mmu-miR-297b-5p	Uck2	uridine-cytidine kinase 2
72080	mmu-miR-423-5p	Sapcd2	suppressor APC domain containing 2
13717	mmu-miR-125a-3p	Eln	elastin
170749	mmu-miR-34b-5p	Mtmr4	myotubularin related protein 4
11305	mmu-miR-466h-5p	Abca2	ATP-binding cassette, sub-family A (ABC1), member 2
81004	mmu-miR-34b-5p	Tbl1xr1	transducin (beta)-like 1X-linked receptor 1
20318	mmu-miR-34b-5p	Sdf4	stromal cell derived factor 4
218294	mmu-miR-338-5p	Cdc14b	CDC14 cell division cycle 14B
140806	mmu-miR-291a-3p	Il25	interleukin 25
226144	mmu-miR-540-3p	Erlin1	ER lipid raft associated 1
14391	mmu-miR-423-5p	Gabpb1	GA repeat binding protein, beta 1
228012	mmu-miR-324-5p	Tlk1	tousled-like kinase 1
20460	mmu-miR-484	Stil	Scl/Tal1 interrupting locus
11922	mmu-miR-324-5p	Neurod6	neurogenic differentiation 6
231470	mmu-miR-770-5p	Fras1	Fraser extracellular matrix complex subunit 1
20348	mmu-miR-669h-5p	Sema3c	sema domain, immunoglobulin domain (Ig), short basic domain, secreted, (semaphorin) 3C
66661	mmu-miR-292a-5p	Srp72	signal recognition particle 72
192196	mmu-miR-467f	Luc7l2	LUC7-like 2 (S. cerevisiae)
229675	mmu-miR-129-5p	Rsbn1	rosbin, round spermatid basic protein 1
68169	mmu-miR-1187	Ndnf	neuron-derived neurotrophic factor
232333	mmu-miR-760-3p	Slc6a1	solute carrier family 6 (neurotransmitter transporter, GABA), member 1
245671	mmu-miR-450b-3p	Klf8	Kruppel-like factor 8
26946	mmu-miR-671-3p	Trpc7	transient receptor potential cation channel, subfamily C, member 7
20516	mmu-miR-297b-5p	Slc20a2	solute carrier family 20, member 2
16443	mmu-miR-666-3p	Itsn1	intersectin 1 (SH3 domain protein 1A)
22003	mmu-miR-290a-3p	Tpm1	tropomyosin 1, alpha
54396	mmu-miR-1190	Irgm2	immunity-related GTPase family M member 2
18115	mmu-miR-345-3p	Nnt	nicotinamide nucleotide transhydrogenase
77739	mmu-miR-423-5p	Adamtsl1	ADAMTS-like 1
22415	mmu-miR-763	Wnt3	wingless-type MMTV integration site family, member 3
57261	mmu-miR-760-3p	Brd4	bromodomain containing 4
20866	mmu-miR-713	Stim1	stromal interaction molecule 1
18530	mmu-miR-542-3p	Pcdh8	protocadherin 8
67040	mmu-miR-380-5p	Ddx17	DEAD (Asp-Glu-Ala-Asp) box polypeptide 17
56772	mmu-miR-882	Mllt11	myeloid/lymphoid or mixed-lineage leukemia; translocated to, 11
73178	mmu-miR-770-5p	Wasl	Wiskott-Aldrich syndrome-like (human)
58245	mmu-miR-363-3p	Gpr180	G protein-coupled receptor 180
15568	mmu-miR-690	Elavl1	ELAV (embryonic lethal, abnormal vision)-like 1 (Hu antigen R)
231470	mmu-miR-713	Fras1	Fraser extracellular matrix complex subunit 1
76792	mmu-miR-680	2410131K14Rik	RIKEN cDNA 2410131K14 gene
15166	mmu-miR-363-3p	Hcn2	hyperpolarization-activated, cyclic nucleotide-gated K+ 2
108030	mmu-miR-466c-5p	Lin7a	lin-7 homolog A (C. elegans)
234362	mmu-miR-690	Zfp868	zinc finger protein 868
17169	mmu-miR-883b-5p	Mark3	MAP/microtubule affinity regulating kinase 3
71145	mmu-miR-760-3p	Scara5	scavenger receptor class A, member 5
668212	mmu-miR-466i-3p	Efr3b	EFR3 homolog B
13799	mmu-miR-212-3p	En2	engrailed 2
67035	mmu-miR-466i-3p	Dnajb4	DnaJ heat shock protein family (Hsp40) member B4
11637	mmu-miR-342-5p	Ak2	adenylate kinase 2
18935	mmu-miR-362-3p	Phox2b	paired-like homeobox 2b
16450	mmu-miR-129-5p	Jag2	jagged 2
108116	mmu-miR-188-5p	Slco3a1	solute carrier organic anion transporter family, member 3a1
14605	mmu-miR-188-3p	Tsc22d3	TSC22 domain family, member 3
78246	mmu-miR-882	Phf23	PHD finger protein 23
14255	mmu-miR-760-3p	Flt3	FMS-like tyrosine kinase 3
53310	mmu-miR-199a-3p	Dlg3	discs, large homolog 3 (Drosophila)
22418	mmu-miR-669f-3p	Wnt5a	wingless-type MMTV integration site family, member 5A
214944	mmu-miR-882	Mob3b	MOB kinase activator 3B
319670	mmu-miR-1187	Eml5	echinoderm microtubule associated protein like 5
140491	mmu-miR-335-3p	Ppp1r3a	protein phosphatase 1, regulatory (inhibitor) subunit 3A
12387	mmu-miR-702-3p	Ctnnb1	catenin (cadherin associated protein), beta 1
19317	mmu-miR-466j	Qk	quaking
272031	mmu-miR-682	Plppr1	phospholipid phosphatase related 1
66270	mmu-miR-466j	Fam134b	family with sequence similarity 134, member B
15208	mmu-miR-501-3p	Hes5	hairy and enhancer of split 5 (Drosophila)
319197	mmu-miR-466i-3p	Gpr4	G protein-coupled receptor 4
13548	mmu-miR-1190	Dyrk1a	dual-specificity tyrosine-(Y)-phosphorylation regulated kinase 1a
66775	mmu-miR-151-3p	Hacd4	3-hydroxyacyl-CoA dehydratase 4
17295	mmu-miR-199a-3p	Met	met proto-oncogene
56403	mmu-miR-540-3p	Syncrip	synaptotagmin binding, cytoplasmic RNA interacting protein
237213	mmu-miR-291a-5p	Glra2	glycine receptor, alpha 2 subunit
12298	mmu-miR-690	Cacnb4	calcium channel, voltage-dependent, beta 4 subunit
12812	mmu-miR-484	Coil	coilin
319939	mmu-miR-466i-3p	Tns3	tensin 3
27366	mmu-miR-760-3p	Txnl4a	thioredoxin-like 4A
320150	mmu-miR-882	Zdhhc17	zinc finger, DHHC domain containing 17
114874	mmu-miR-679-5p	Ddhd1	DDHD domain containing 1
11891	mmu-miR-666-3p	Rab27a	RAB27A, member RAS oncogene family
81896	mmu-miR-466j	Ift122	intraflagellar transport 122
77673	mmu-miR-292a-5p	Defb41	defensin beta 41
54635	mmu-miR-34b-5p	Pdgfc	platelet-derived growth factor, C polypeptide
20482	mmu-miR-466h-5p	Skil	SKI-like
98496	mmu-miR-466f-3p	Pid1	phosphotyrosine interaction domain containing 1
101148	mmu-miR-125a-3p	B630005N14Rik	RIKEN cDNA B630005N14 gene
208846	mmu-miR-467g	Daam1	dishevelled associated activator of morphogenesis 1
232430	mmu-miR-1187	Crebl2	cAMP responsive element binding protein-like 2
17865	mmu-miR-883b-5p	Mybl2	myeloblastosis oncogene-like 2
269397	mmu-miR-466f-3p	Ss18l1	synovial sarcoma translocation gene on chromosome 18-like 1
63985	mmu-miR-490-3p	Gmfb	glia maturation factor, beta
192663	mmu-miR-490-3p	Abcg4	ATP-binding cassette, sub-family G (WHITE), member 4
18933	mmu-miR-686	Prrx1	paired related homeobox 1
94246	mmu-miR-292a-3p	Arid4b	AT rich interactive domain 4B (RBP1-like)
117150	mmu-miR-760-3p	Pip4k2c	phosphatidylinositol-5-phosphate 4-kinase, type II, gamma
70122	mmu-miR-669a-5p	Mllt3	myeloid/lymphoid or mixed-lineage leukemia; translocated to, 3
66715	mmu-miR-679-5p	Henmt1	HEN1 methyltransferase homolog 1 (Arabidopsis)
68292	mmu-miR-882	Stt3b	STT3, subunit of the oligosaccharyltransferase complex, homolog B (S. cerevisiae)
15258	mmu-miR-207	Hipk2	homeodomain interacting protein kinase 2
20370	mmu-miR-423-5p	Sez6	seizure related gene 6
215693	mmu-miR-466d-3p	Zmat1	zinc finger, matrin type 1
13197	mmu-miR-484	Gadd45a	growth arrest and DNA-damage-inducible 45 alpha
22781	mmu-miR-882	Ikzf4	IKAROS family zinc finger 4
20371	mmu-miR-770-3p	Foxp3	forkhead box P3
14269	mmu-miR-882	Fnbp1	formin binding protein 1
13728	mmu-miR-292a-3p	Mark2	MAP/microtubule affinity regulating kinase 2
214791	mmu-miR-207	Sertad4	SERTA domain containing 4
93686	mmu-miR-760-3p	Rbfox2	RNA binding protein, fox-1 homolog (C. elegans) 2
329065	mmu-miR-339-5p	Scd4	stearoyl-coenzyme A desaturase 4
66310	mmu-miR-717	Dpy30	dpy-30, histone methyltransferase complex regulatory subunit
18129	mmu-miR-883b-5p	Notch2	notch 2
67469	mmu-miR-770-5p	Abhd5	abhydrolase domain containing 5
69934	mmu-miR-465a-3p	Trmt10b	tRNA methyltransferase 10B
213121	mmu-miR-702-3p	Ankrd35	ankyrin repeat domain 35
11922	mmu-miR-466h-5p	Neurod6	neurogenic differentiation 6
67821	mmu-miR-363-3p	Atp1b4	ATPase, (Na+)/K+ transporting, beta 4 polypeptide
56055	mmu-miR-207	Gtpbp2	GTP binding protein 2
238988	mmu-miR-484	Erc2	ELKS/RAB6-interacting/CAST family member 2
12928	mmu-miR-760-3p	Crk	v-crk avian sarcoma virus CT10 oncogene homolog
20609	mmu-miR-871-5p	Sstr5	somatostatin receptor 5
17357	mmu-miR-450b-3p	Marcksl1	MARCKS-like 1
16599	mmu-miR-324-5p	Klf3	Kruppel-like factor 3 (basic)
64009	mmu-miR-125a-3p	Syne1	spectrin repeat containing, nuclear envelope 1
103136	mmu-miR-540-3p	Pwp1	PWP1 homolog, endonuclein
67703	mmu-miR-760-3p	Kirrel3	kin of IRRE like 3 (Drosophila)
72993	mmu-miR-1191a	Appl1	adaptor protein, phosphotyrosine interaction, PH domain and leucine zipper containing 1
234577	mmu-miR-763	Cpne2	copine II
212276	mmu-miR-142a-3p	Zfp748	zinc finger protein 748
77053	mmu-miR-324-5p	Sun1	Sad1 and UNC84 domain containing 1
75029	mmu-miR-770-5p	Purg	purine-rich element binding protein G
226517	mmu-miR-713	Smg7	Smg-7 homolog, nonsense mediated mRNA decay factor (C. elegans)
11906	mmu-miR-290a-5p	Zfhx3	zinc finger homeobox 3
231991	mmu-miR-1190	Creb5	cAMP responsive element binding protein 5
76787	mmu-miR-296-5p	Ppfia3	protein tyrosine phosphatase, receptor type, f polypeptide (PTPRF), interacting protein (liprin), alpha 3
54371	mmu-miR-188-3p	Chst2	carbohydrate sulfotransferase 2
11798	mmu-miR-296-3p	Xiap	X-linked inhibitor of apoptosis
58200	mmu-miR-199a-5p	Ppp1r1a	protein phosphatase 1, regulatory (inhibitor) subunit 1A
235281	mmu-miR-882	Scn3b	sodium channel, voltage-gated, type III, beta
50791	mmu-miR-882	Magi2	membrane associated guanylate kinase, WW and PDZ domain containing 2
234678	mmu-miR-770-3p	D230025D16Rik	RIKEN cDNA D230025D16 gene
240665	mmu-miR-713	Ccnj	cyclin J
329554	mmu-miR-770-5p	Gm826	predicted gene 826
83671	mmu-miR-1191a	Sytl2	synaptotagmin-like 2
268970	mmu-miR-34b-5p	Arhgap28	Rho GTPase activating protein 28
24131	mmu-miR-466i-3p	Ldb3	LIM domain binding 3
66913	mmu-miR-615-3p	Kdelr2	KDEL (Lys-Asp-Glu-Leu) endoplasmic reticulum protein retention receptor 2
94093	mmu-miR-804	Trim33	tripartite motif-containing 33
83921	mmu-miR-666-3p	Tmem2	transmembrane protein 2
209446	mmu-miR-690	Tfe3	transcription factor E3
110796	mmu-miR-540-3p	Tshz1	teashirt zinc finger family member 1
66923	mmu-miR-129-5p	Pbrm1	polybromo 1
246787	mmu-miR-671-3p	Slc5a2	solute carrier family 5 (sodium/glucose cotransporter), member 2
16599	mmu-miR-882	Klf3	Kruppel-like factor 3 (basic)
66105	mmu-miR-542-3p	Ube2d3	ubiquitin-conjugating enzyme E2D 3
67433	mmu-miR-292a-5p	Ccdc127	coiled-coil domain containing 127
23871	mmu-miR-199a-5p	Ets1	E26 avian leukemia oncogene 1, 5' domain
195733	mmu-miR-129-5p	Grhl1	grainyhead-like 1 (Drosophila)
15374	mmu-miR-212-3p	Hn1	hematological and neurological expressed sequence 1
246154	mmu-miR-883b-5p	Vasn	vasorin
228005	mmu-miR-290a-5p	Ppig	peptidyl-prolyl isomerase G (cyclophilin G)
11777	mmu-miR-666-3p	Ap3s1	adaptor-related protein complex 3, sigma 1 subunit
22145	mmu-miR-296-5p	Tuba4a	tubulin, alpha 4A
12937	mmu-miR-466j	Pcdha6	protocadherin alpha 6
56771	mmu-miR-763	Med20	mediator complex subunit 20
20231	mmu-miR-466i-3p	Nkx1-2	NK1 transcription factor related, locus 2 (Drosophila)
14950	mmu-miR-423-5p	H13	histocompatibility 13
20479	mmu-miR-125a-5p	Vps4b	vacuolar protein sorting 4B
19889	mmu-miR-669f-3p	Rp2	retinitis pigmentosa 2 homolog
76594	mmu-miR-129-5p	Dnajc18	DnaJ heat shock protein family (Hsp40) member C18
327814	mmu-miR-466g	Ppfia2	protein tyrosine phosphatase, receptor type, f polypeptide (PTPRF), interacting protein (liprin), alpha 2
103583	mmu-miR-763	Fbxw11	F-box and WD-40 domain protein 11
71393	mmu-miR-669h-3p	Kctd6	potassium channel tetramerisation domain containing 6
20974	mmu-miR-883b-5p	Syngr3	synaptogyrin 3
18027	mmu-miR-342-5p	Nfia	nuclear factor I/A
74334	mmu-miR-342-5p	Ranbp10	RAN binding protein 10
101358	mmu-miR-466d-3p	Fbxl14	F-box and leucine-rich repeat protein 14
231003	mmu-miR-669a-5p	Klhl17	kelch-like 17
80752	mmu-miR-363-3p	Fam20c	family with sequence similarity 20, member C
108089	mmu-miR-466f-5p	Rnf144a	ring finger protein 144A
217666	mmu-miR-687	L2hgdh	L-2-hydroxyglutarate dehydrogenase
77629	mmu-miR-342-5p	Sphkap	SPHK1 interactor, AKAP domain containing
14009	mmu-miR-129-5p	Etv1	ets variant 1
80748	mmu-miR-760-3p	BC004004	cDNA sequence BC004004
69260	mmu-miR-291a-5p	Ing2	inhibitor of growth family, member 2
209497	mmu-miR-666-3p	Tmem164	transmembrane protein 164
22330	mmu-miR-882	Vcl	vinculin
105559	mmu-miR-466a-5p	Mbnl2	muscleblind-like 2
67553	mmu-miR-324-5p	Gstcd	glutathione S-transferase, C-terminal domain containing
18088	mmu-miR-423-5p	Nkx2-2	NK2 homeobox 2
15939	mmu-miR-466i-3p	Ier5	immediate early response 5
17210	mmu-miR-125b-5p	Mcl1	myeloid cell leukemia sequence 1
18028	mmu-miR-339-5p	Nfib	nuclear factor I/B
268567	mmu-miR-423-5p	Tmem229b	transmembrane protein 229B
19878	mmu-miR-882	Rock2	Rho-associated coiled-coil containing protein kinase 2
20689	mmu-miR-362-3p	Sall3	sal-like 3 (Drosophila)
13176	mmu-miR-291a-5p	Dcc	deleted in colorectal carcinoma
17357	mmu-miR-680	Marcksl1	MARCKS-like 1
107831	mmu-miR-770-3p	Adgrb1	adhesion G protein-coupled receptor B1
211556	mmu-miR-883a-5p	Ap1ar	adaptor-related protein complex 1 associated regulatory protein
225600	mmu-miR-679-5p	Pde6a	phosphodiesterase 6A, cGMP-specific, rod, alpha
56309	mmu-miR-760-3p	Mycbp	MYC binding protein
270192	mmu-miR-582-5p	Rab6b	RAB6B, member RAS oncogene family
56526	mmu-miR-34b-5p	2016-09-06	septin 6
74479	mmu-miR-702-3p	Snx11	sorting nexin 11
18530	mmu-miR-34b-5p	Pcdh8	protocadherin 8
53860	mmu-miR-770-3p	2016-09-09	septin 9
19744	mmu-miR-125a-3p	Rheb	Ras homolog enriched in brain
12778	mmu-miR-532-3p	Ackr3	atypical chemokine receptor 3
80883	mmu-miR-770-5p	Ntng1	netrin G1
269400	mmu-miR-423-5p	Rtel1	regulator of telomere elongation helicase 1
72168	mmu-miR-883a-5p	Aifm3	apoptosis-inducing factor, mitochondrion-associated 3
13642	mmu-miR-467f	Efnb2	ephrin B2
28109	mmu-miR-345-3p	D10Wsu102e	DNA segment, Chr 10, Wayne State University 102, expressed
14586	mmu-miR-207	Gfra2	glial cell line derived neurotrophic factor family receptor alpha 2
18641	mmu-miR-125a-3p	Pfkl	phosphofructokinase, liver, B-type
20269	mmu-miR-763	Scn3a	sodium channel, voltage-gated, type III, alpha
226519	mmu-miR-883b-5p	Lamc1	laminin, gamma 1
30955	mmu-miR-763	Pik3cg	phosphoinositide-3-kinase, catalytic, gamma polypeptide
17967	mmu-miR-345-3p	Ncam1	neural cell adhesion molecule 1
320202	mmu-miR-291a-3p	Lefty2	left-right determination factor 2
18013	mmu-miR-129-5p	Neurod2	neurogenic differentiation 2
20355	mmu-miR-467f	Sema4f	sema domain, immunoglobulin domain (Ig), TM domain, and short cytoplasmic domain
14593	mmu-miR-466a-5p	Ggps1	geranylgeranyl diphosphate synthase 1
56392	mmu-miR-532-3p	Shoc2	soc-2 (suppressor of clear) homolog (C. elegans)
14119	mmu-miR-770-5p	Fbn2	fibrillin 2
11488	mmu-miR-296-5p	Adam11	a disintegrin and metallopeptidase domain 11
75734	mmu-miR-125a-3p	Mff	mitochondrial fission factor
20529	mmu-miR-882	Slc31a1	solute carrier family 31, member 1
21646	mmu-miR-540-3p	Tcte2	t-complex-associated testis expressed 2
13990	mmu-miR-871-5p	Smarcad1	SWI/SNF-related, matrix-associated actin-dependent regulator of chromatin, subfamily a, containing DEAD/H box 1
11909	mmu-miR-467f	Atf2	activating transcription factor 2
268470	mmu-miR-292a-3p	Ube2z	ubiquitin-conjugating enzyme E2Z
73284	mmu-miR-466f-3p	Ddit4l	DNA-damage-inducible transcript 4-like
56294	mmu-miR-466f-3p	Ptpn9	protein tyrosine phosphatase, non-receptor type 9
208154	mmu-miR-466i-3p	Btla	B and T lymphocyte associated
192119	mmu-miR-291a-5p	Dicer1	dicer 1, ribonuclease type III
70591	mmu-miR-466j	5730455P16Rik	RIKEN cDNA 5730455P16 gene
494448	mmu-miR-129-5p	Cbx6	chromobox 6
229776	mmu-miR-199a-3p	Cdc14a	CDC14 cell division cycle 14A
66105	mmu-miR-188-3p	Ube2d3	ubiquitin-conjugating enzyme E2D 3
235604	mmu-miR-532-3p	Camkv	CaM kinase-like vesicle-associated
67480	mmu-miR-466f-3p	Cwc25	CWC25 spliceosome-associated protein
67996	mmu-miR-292a-5p	Srsf6	serine/arginine-rich splicing factor 6
233805	mmu-miR-290a-3p	Dcun1d3	DCN1, defective in cullin neddylation 1, domain containing 3 (S. cerevisiae)
108062	mmu-miR-760-3p	Cstf2	cleavage stimulation factor, 3' pre-RNA subunit 2
13078	mmu-miR-690	Cyp1b1	cytochrome P450, family 1, subfamily b, polypeptide 1
54383	mmu-miR-760-3p	Phc2	polyhomeotic-like 2 (Drosophila)
58212	mmu-miR-296-5p	Srrm3	serine/arginine repetitive matrix 3
107589	mmu-miR-466i-3p	Mylk	myosin, light polypeptide kinase
16561	mmu-miR-770-3p	Kif1b	kinesin family member 1B
68420	mmu-miR-690	Ankrd13a	ankyrin repeat domain 13a
77733	mmu-miR-713	Rnf170	ring finger protein 170
16194	mmu-miR-760-3p	Il6ra	interleukin 6 receptor, alpha
268420	mmu-miR-290a-5p	Alkbh5	alkB homolog 5, RNA demethylase
17540	mmu-miR-466j	Mrvi1	MRV integration site 1
19270	mmu-miR-465a-3p	Ptprg	protein tyrosine phosphatase, receptor type, G
22044	mmu-miR-296-5p	Trh	thyrotropin releasing hormone
233789	mmu-miR-679-5p	Smg1	SMG1 homolog, phosphatidylinositol 3-kinase-related kinase (C. elegans)
72179	mmu-miR-770-5p	Fbxl2	F-box and leucine-rich repeat protein 2
56758	mmu-miR-188-5p	Mbnl1	muscleblind-like 1 (Drosophila)
27397	mmu-miR-804	Mrpl17	mitochondrial ribosomal protein L17
16010	mmu-miR-702-3p	Igfbp4	insulin-like growth factor binding protein 4
99296	mmu-miR-466h-5p	Hrh3	histamine receptor H3
65020	mmu-miR-125a-3p	Zfp110	zinc finger protein 110
22003	mmu-miR-142a-3p	Tpm1	tropomyosin 1, alpha
170762	mmu-miR-466b-3p	Nup155	nucleoporin 155
27280	mmu-miR-466h-5p	Phlda3	pleckstrin homology like domain, family A, member 3
103406	mmu-miR-296-3p	Zfr2	zinc finger RNA binding protein 2
19713	mmu-miR-669i	Ret	ret proto-oncogene
14028	mmu-miR-466d-3p	Evx1	even-skipped homeobox 1
12322	mmu-miR-760-3p	Camk2a	calcium/calmodulin-dependent protein kinase II alpha
18573	mmu-miR-151-3p	Pde1a	phosphodiesterase 1A, calmodulin-dependent
213499	mmu-miR-188-3p	Fbxo42	F-box protein 42
338523	mmu-miR-466j	Kdm7a	lysine (K)-specific demethylase 7A
212986	mmu-miR-669h-3p	Scfd2	Sec1 family domain containing 2
212442	mmu-miR-466h-5p	Lactb2	lactamase, beta 2
19092	mmu-miR-882	Prkg2	protein kinase, cGMP-dependent, type II
75590	mmu-miR-212-3p	Dusp9	dual specificity phosphatase 9
14137	mmu-miR-690	Fdft1	farnesyl diphosphate farnesyl transferase 1
216505	mmu-miR-770-5p	Pik3ip1	phosphoinositide-3-kinase interacting protein 1
244141	mmu-miR-345-3p	Nars2	asparaginyl-tRNA synthetase 2 (mitochondrial)(putative)
217364	mmu-miR-125a-3p	Engase	endo-beta-N-acetylglucosaminidase
94253	mmu-miR-770-5p	Hecw1	HECT, C2 and WW domain containing E3 ubiquitin protein ligase 1
72238	mmu-miR-199a-3p	Tbc1d5	TBC1 domain family, member 5
72180	mmu-miR-291a-3p	Zfp661	zinc finger protein 661
67487	mmu-miR-466f-3p	Dhx40	DEAH (Asp-Glu-Ala-His) box polypeptide 40
20845	mmu-miR-770-3p	Star	steroidogenic acute regulatory protein
19428	mmu-miR-324-5p	Rasl2-9	RAS-like, family 2, locus 9
239099	mmu-miR-125a-5p	Homez	homeodomain leucine zipper-encoding gene
19246	mmu-miR-484	Ptpn1	protein tyrosine phosphatase, non-receptor type 1
243312	mmu-miR-466h-5p	Elfn1	leucine rich repeat and fibronectin type III, extracellular 1
60533	mmu-miR-290a-3p	Cd274	CD274 antigen
50721	mmu-miR-760-3p	Sirt6	sirtuin 6
192663	mmu-miR-423-5p	Abcg4	ATP-binding cassette, sub-family G (WHITE), member 4
73469	mmu-miR-199a-5p	Rnf38	ring finger protein 38
15185	mmu-miR-34b-5p	Hdac6	histone deacetylase 6
332578	mmu-miR-466a-5p	Lcn10	lipocalin 10
67300	mmu-miR-188-3p	Cltc	clathrin, heavy polypeptide (Hc)
67486	mmu-miR-290a-3p	Polr3g	polymerase (RNA) III (DNA directed) polypeptide G
17118	mmu-miR-770-5p	Marcks	myristoylated alanine rich protein kinase C substrate
27224	mmu-miR-1187	Tceb3	transcription elongation factor B (SIII), polypeptide 3
99586	mmu-miR-291a-5p	Dpyd	dihydropyrimidine dehydrogenase
12217	mmu-miR-466i-3p	Bsn	bassoon
104416	mmu-miR-339-5p	Bap1	Brca1 associated protein 1
329540	mmu-miR-292a-3p	Nol4l	nucleolar protein 4-like
22404	mmu-miR-1187	Wiz	widely-interspaced zinc finger motifs
209225	mmu-miR-760-3p	Zfp710	zinc finger protein 710
19347	mmu-miR-484	Dennd5a	DENN/MADD domain containing 5A
320538	mmu-miR-669f-3p	Ubn2	ubinuclein 2
20496	mmu-miR-466f-3p	Slc12a2	solute carrier family 12, member 2
19192	mmu-miR-423-5p	Psme3	proteaseome (prosome, macropain) activator subunit 3 (PA28 gamma, Ki)
50523	mmu-miR-188-5p	Lats2	large tumor suppressor 2
20535	mmu-miR-296-5p	Slc4a2	solute carrier family 4 (anion exchanger), member 2
14183	mmu-miR-423-3p	Fgfr2	fibroblast growth factor receptor 2
97884	mmu-miR-199a-3p	B3galnt2	UDP-GalNAc:betaGlcNAc beta 1,3-galactosaminyltransferase, polypeptide 2
17294	mmu-miR-540-3p	Mest	mesoderm specific transcript
245555	mmu-miR-188-3p	C77370	expressed sequence C77370
13193	mmu-miR-297b-5p	Dcx	doublecortin
228410	mmu-miR-466d-3p	Cstf3	cleavage stimulation factor, 3' pre-RNA, subunit 3
14007	mmu-miR-291a-5p	Celf2	CUGBP, Elav-like family member 2
13639	mmu-miR-466h-5p	Efna4	ephrin A4
13813	mmu-miR-484	Eomes	eomesodermin
66369	mmu-miR-363-3p	Dus2	dihydrouridine synthase 2
215951	mmu-miR-490-3p	Lace1	lactation elevated 1
77673	mmu-miR-290a-5p	Defb41	defensin beta 41
19353	mmu-miR-142a-3p	Rac1	RAS-related C3 botulinum substrate 1
245128	mmu-miR-466f-3p	AU018091	expressed sequence AU018091
107358	mmu-miR-883b-5p	Tm9sf3	transmembrane 9 superfamily member 3
217198	mmu-miR-339-5p	Plekhh3	pleckstrin homology domain containing, family H (with MyTH4 domain) member 3
19155	mmu-miR-666-3p	Npepps	aminopeptidase puromycin sensitive
219150	mmu-miR-760-3p	Hmbox1	homeobox containing 1
14586	mmu-miR-882	Gfra2	glial cell line derived neurotrophic factor family receptor alpha 2
67991	mmu-miR-212-3p	Nacc2	nucleus accumbens associated 2, BEN and BTB (POZ) domain containing
320685	mmu-miR-466h-5p	Dctd	dCMP deaminase
210172	mmu-miR-666-3p	Zfp526	zinc finger protein 526
21349	mmu-miR-466f-3p	Tal1	T cell acute lymphocytic leukemia 1
229900	mmu-miR-129-5p	Gbp7	guanylate binding protein 7
24059	mmu-miR-882	Slco2a1	solute carrier organic anion transporter family, member 2a1
230903	mmu-miR-423-5p	Fbxo44	F-box protein 44
75553	mmu-miR-466g	Zc3h14	zinc finger CCCH type containing 14
18109	mmu-miR-501-3p	Mycn	v-myc avian myelocytomatosis viral related oncogene, neuroblastoma derived
12345	mmu-miR-532-3p	Capzb	capping protein (actin filament) muscle Z-line, beta
12406	mmu-miR-679-5p	Serpinh1	serine (or cysteine) peptidase inhibitor, clade H, member 1
18607	mmu-miR-345-3p	Pdpk1	3-phosphoinositide dependent protein kinase 1
74769	mmu-miR-1190	Pik3cb	phosphatidylinositol 3-kinase, catalytic, beta polypeptide
246179	mmu-miR-760-3p	Fktn	fukutin
319740	mmu-miR-423-3p	Zfyve27	zinc finger, FYVE domain containing 27
239985	mmu-miR-466i-3p	Arid1b	AT rich interactive domain 1B (SWI-like)
74996	mmu-miR-290a-5p	Usp47	ubiquitin specific peptidase 47
71704	mmu-miR-380-5p	Arhgef3	Rho guanine nucleotide exchange factor (GEF) 3
68205	mmu-miR-763	Urm1	ubiquitin related modifier 1
192161	mmu-miR-882	Pcdha9	protocadherin alpha 9
76890	mmu-miR-466h-5p	Memo1	mediator of cell motility 1
207212	mmu-miR-484	Arhgef17	Rho guanine nucleotide exchange factor (GEF) 17
52009	mmu-miR-532-3p	Hn1l	hematological and neurological expressed 1-like
16650	mmu-miR-540-3p	Kpna6	karyopherin (importin) alpha 6
16403	mmu-miR-542-5p	Itga6	integrin alpha 6
11938	mmu-miR-466f-3p	Atp2a2	ATPase, Ca++ transporting, cardiac muscle, slow twitch 2
230753	mmu-miR-540-3p	Thrap3	thyroid hormone receptor associated protein 3
53416	mmu-miR-363-3p	Stk39	serine/threonine kinase 39
29877	mmu-miR-338-5p	Hdgfrp3	hepatoma-derived growth factor, related protein 3
100072	mmu-miR-296-3p	Camta1	calmodulin binding transcription activator 1
16950	mmu-miR-362-5p	Loxl3	lysyl oxidase-like 3
17318	mmu-miR-804	Mid1	midline 1
20674	mmu-miR-290a-5p	Sox2	SRY (sex determining region Y)-box 2
232023	mmu-miR-680	Vopp1	vesicular, overexpressed in cancer, prosurvival protein 1
244879	mmu-miR-466j	Npat	nuclear protein in the AT region
56305	mmu-miR-717	Pitpnb	phosphatidylinositol transfer protein, beta
14180	mmu-miR-669h-5p	Fgf9	fibroblast growth factor 9
22130	mmu-miR-423-5p	Ttf1	transcription termination factor, RNA polymerase I
170770	mmu-miR-532-3p	Bbc3	BCL2 binding component 3
216760	mmu-miR-882	Mfap3	microfibrillar-associated protein 3
194237	mmu-miR-339-5p	Rimkla	ribosomal modification protein rimK-like family member A
28193	mmu-miR-466h-5p	Reep3	receptor accessory protein 3
29819	mmu-miR-380-5p	Stau2	staufen (RNA binding protein) homolog 2 (Drosophila)
16882	mmu-miR-362-5p	Lig3	ligase III, DNA, ATP-dependent
56494	mmu-miR-1190	Gosr2	golgi SNAP receptor complex member 2
235050	mmu-miR-125a-3p	Zfp810	zinc finger protein 810
72821	mmu-miR-532-3p	Scn2b	sodium channel, voltage-gated, type II, beta
26406	mmu-miR-763	Map3k3	mitogen-activated protein kinase kinase kinase 3
21916	mmu-miR-666-3p	Tmod1	tropomodulin 1
217082	mmu-miR-467g	Hlf	hepatic leukemia factor
67384	mmu-miR-409-3p	Bag4	BCL2-associated athanogene 4
60525	mmu-miR-882	Acss2	acyl-CoA synthetase short-chain family member 2
79201	mmu-miR-883b-5p	Tnfrsf23	tumor necrosis factor receptor superfamily, member 23
14464	mmu-miR-339-5p	Gata5	GATA binding protein 5
217410	mmu-miR-345-3p	Trib2	tribbles pseudokinase 2
12297	mmu-miR-296-5p	Cacnb3	calcium channel, voltage-dependent, beta 3 subunit
13394	mmu-miR-125a-3p	Dlx4	distal-less homeobox 4
71148	mmu-miR-669h-3p	Mier1	MEIR1 treanscription regulator
16549	mmu-miR-296-5p	Khsrp	KH-type splicing regulatory protein
71508	mmu-miR-1187	Zfp935	zinc finger protein 935
68693	mmu-miR-125a-5p	Hnrnpul2	heterogeneous nuclear ribonucleoprotein U-like 2
239250	mmu-miR-466h-5p	Slitrk6	SLIT and NTRK-like family, member 6
226182	mmu-miR-669h-3p	Taf5	TATA-box binding protein associated factor 5
241919	mmu-miR-450b-3p	Slc7a14	solute carrier family 7 (cationic amino acid transporter, y+ system), member 14
56458	mmu-miR-362-3p	Foxo1	forkhead box O1
19299	mmu-miR-540-3p	Abcd3	ATP-binding cassette, sub-family D (ALD), member 3
29812	mmu-miR-450b-3p	Ndrg3	N-myc downstream regulated gene 3
80913	mmu-miR-296-3p	Pum2	pumilio RNA-binding family member 2
67181	mmu-miR-669h-5p	Ctdnep1	CTD nuclear envelope phosphatase 1
66673	mmu-miR-324-5p	Sorcs3	sortilin-related VPS10 domain containing receptor 3
56426	mmu-miR-467f	Pdcd10	programmed cell death 10
14042	mmu-miR-129-5p	Ext1	exostoses (multiple) 1
12227	mmu-miR-582-5p	Btg2	B cell translocation gene 2, anti-proliferative
50907	mmu-miR-680	Preb	prolactin regulatory element binding
380694	mmu-miR-882	Ccnjl	cyclin J-like
67956	mmu-miR-680	Setd8	SET domain containing (lysine methyltransferase) 8
20918	mmu-miR-760-3p	Eif1	eukaryotic translation initiation factor 1
214952	mmu-miR-125a-5p	Rhot2	ras homolog family member T2
93679	mmu-miR-882	Trim8	tripartite motif-containing 8
194237	mmu-miR-669a-5p	Rimkla	ribosomal modification protein rimK-like family member A
228785	mmu-miR-466h-5p	Mylk2	myosin, light polypeptide kinase 2, skeletal muscle
329777	mmu-miR-324-5p	Pigk	phosphatidylinositol glycan anchor biosynthesis, class K
27219	mmu-miR-423-5p	Sgk2	serum/glucocorticoid regulated kinase 2
22680	mmu-miR-466g	Zfp207	zinc finger protein 207
27205	mmu-miR-199a-5p	Podxl	podocalyxin-like
238386	mmu-miR-466j	Btbd7	BTB (POZ) domain containing 7
18451	mmu-miR-666-3p	P4ha1	procollagen-proline, 2-oxoglutarate 4-dioxygenase (proline 4-hydroxylase), alpha 1 polypeptide
103841	mmu-miR-34b-5p	Cuedc1	CUE domain containing 1
208968	mmu-miR-450b-3p	Zfp280c	zinc finger protein 280C
235323	mmu-miR-188-5p	Usp28	ubiquitin specific peptidase 28
12305	mmu-miR-763	Ddr1	discoidin domain receptor family, member 1
75580	mmu-miR-207	Zbtb4	zinc finger and BTB domain containing 4
27401	mmu-miR-763	Skp2	S-phase kinase-associated protein 2 (p45)
75453	mmu-miR-423-5p	Ccdc7b	coiled-coil domain containing 7B
209027	mmu-miR-339-5p	Pycr1	pyrroline-5-carboxylate reductase 1
18749	mmu-miR-882	Prkacb	protein kinase, cAMP dependent, catalytic, beta
15410	mmu-miR-296-3p	Hoxb3	homeobox B3
319880	mmu-miR-760-3p	Tmcc3	transmembrane and coiled coil domains 3
71770	mmu-miR-296-3p	Ap2b1	adaptor-related protein complex 2, beta 1 subunit
11909	mmu-miR-669h-5p	Atf2	activating transcription factor 2
19230	mmu-miR-142a-3p	Twf1	twinfilin actin binding protein 1
192196	mmu-miR-466i-3p	Luc7l2	LUC7-like 2 (S. cerevisiae)
215201	mmu-miR-466a-5p	Trmt2b	TRM2 tRNA methyltransferase 2B
93711	mmu-miR-296-5p	Pcdhga3	protocadherin gamma subfamily A, 3
13797	mmu-miR-615-3p	Emx2	empty spiracles homeobox 2
209630	mmu-miR-465b-5p	Frmd4a	FERM domain containing 4A
13488	mmu-miR-690	Drd1	dopamine receptor D1
20970	mmu-miR-770-3p	Sdc3	syndecan 3
56403	mmu-miR-290a-5p	Syncrip	synaptotagmin binding, cytoplasmic RNA interacting protein
70984	mmu-miR-669a-5p	4931406C07Rik	RIKEN cDNA 4931406C07 gene
67568	mmu-miR-291a-5p	Mrfap1	Morf4 family associated protein 1
16502	mmu-miR-466i-3p	Kcnc1	potassium voltage gated channel, Shaw-related subfamily, member 1
74734	mmu-miR-770-3p	Rhoh	ras homolog family member H
74091	mmu-miR-125a-3p	Npl	N-acetylneuraminate pyruvate lyase
331623	mmu-miR-466j	Bend3	BEN domain containing 3
74498	mmu-miR-142a-5p	Gorasp1	golgi reassembly stacking protein 1
71207	mmu-miR-338-5p	Nudt4	nudix (nucleoside diphosphate linked moiety X)-type motif 4
56807	mmu-miR-324-5p	Scamp5	secretory carrier membrane protein 5
78134	mmu-miR-125b-5p	Lpar4	lysophosphatidic acid receptor 4
12014	mmu-miR-1187	Bach2	BTB and CNC homology, basic leucine zipper transcription factor 2
15950	mmu-miR-292a-5p	Ifi203	interferon activated gene 203
107733	mmu-miR-883a-5p	Mrpl41	mitochondrial ribosomal protein L41
16561	mmu-miR-713	Kif1b	kinesin family member 1B
14800	mmu-miR-871-5p	Gria2	glutamate receptor, ionotropic, AMPA2 (alpha 2)
13618	mmu-miR-450b-5p	Ednrb	endothelin receptor type B
106861	mmu-miR-669a-5p	Abhd3	abhydrolase domain containing 3
69274	mmu-miR-682	Ctdspl	CTD (carboxy-terminal domain, RNA polymerase II, polypeptide A) small phosphatase-like
19289	mmu-miR-760-3p	Igdcc3	immunoglobulin superfamily, DCC subclass, member 3
12193	mmu-miR-125a-3p	Zfp36l2	zinc finger protein 36, C3H type-like 2
118446	mmu-miR-339-5p	Gjc3	gap junction protein, gamma 3
242409	mmu-miR-1187	Tmem8b	transmembrane protein 8B
20614	mmu-miR-669a-5p	Snap25	synaptosomal-associated protein 25
14202	mmu-miR-883a-5p	Fhl4	four and a half LIM domains 4
223828	mmu-miR-690	Pphln1	periphilin 1
217410	mmu-miR-1190	Trib2	tribbles pseudokinase 2
19305	mmu-miR-882	Pex5	peroxisomal biogenesis factor 5
19211	mmu-miR-763	Pten	phosphatase and tensin homolog
71721	mmu-miR-291a-3p	Fam13c	family with sequence similarity 13, member C
269639	mmu-miR-1190	Zfp512	zinc finger protein 512
329506	mmu-miR-666-3p	Ctdspl2	CTD (carboxy-terminal domain, RNA polymerase II, polypeptide A) small phosphatase like 2
235415	mmu-miR-466j	Cplx3	complexin 3
12801	mmu-miR-129-5p	Cnr1	cannabinoid receptor 1 (brain)
20677	mmu-miR-342-5p	Sox4	SRY (sex determining region Y)-box 4
78771	mmu-miR-34b-5p	Mctp1	multiple C2 domains, transmembrane 1
14313	mmu-miR-1190	Fst	follistatin
66884	mmu-miR-342-5p	Appbp2	amyloid beta precursor protein (cytoplasmic tail) binding protein 2
89867	mmu-miR-345-3p	Sec16b	SEC16 homolog B (S. cerevisiae)
105722	mmu-miR-207	Ano6	anoctamin 6
20621	mmu-miR-484	Snn	stannin
20874	mmu-miR-125a-3p	Slk	STE20-like kinase
13405	mmu-miR-466a-5p	Dmd	dystrophin, muscular dystrophy
12794	mmu-miR-342-5p	Cnih2	cornichon family AMPA receptor auxiliary protein 2
64295	mmu-miR-770-3p	Tmub1	transmembrane and ubiquitin-like domain containing 1
14525	mmu-miR-207	Gcsam	germinal center associated, signaling and motility
55992	mmu-miR-702-3p	Trim3	tripartite motif-containing 3
59069	mmu-miR-743b-3p	Tpm3	tropomyosin 3, gamma
11496	mmu-miR-338-5p	Adam22	a disintegrin and metallopeptidase domain 22
67526	mmu-miR-188-3p	Atg12	autophagy related 12
109700	mmu-miR-199a-3p	Itga1	integrin alpha 1
14423	mmu-miR-466h-5p	Galnt1	UDP-N-acetyl-alpha-D-galactosamine:polypeptide N-acetylgalactosaminyltransferase 1
102657	mmu-miR-666-3p	Cd276	CD276 antigen
29871	mmu-miR-882	Scmh1	sex comb on midleg homolog 1
224105	mmu-miR-423-5p	Pak2	p21 protein (Cdc42/Rac)-activated kinase 2
353190	mmu-miR-666-3p	Edc3	enhancer of mRNA decapping 3
223754	mmu-miR-760-3p	Tbc1d22a	TBC1 domain family, member 22a
72033	mmu-miR-335-3p	Tsc22d2	TSC22 domain family, member 2
20265	mmu-miR-686	Scn1a	sodium channel, voltage-gated, type I, alpha
207615	mmu-miR-34b-5p	Wdr37	WD repeat domain 37
629016	mmu-miR-669h-5p	Zfp953	zinc finger protein 953
20977	mmu-miR-669h-5p	Syp	synaptophysin
56294	mmu-miR-466i-3p	Ptpn9	protein tyrosine phosphatase, non-receptor type 9
69131	mmu-miR-466i-3p	Cdk12	cyclin-dependent kinase 12
20745	mmu-miR-532-3p	Spock1	sparc/osteonectin, cwcv and kazal-like domains proteoglycan 1
231003	mmu-miR-466j	Klhl17	kelch-like 17
326622	mmu-miR-207	Upf2	UPF2 regulator of nonsense transcripts homolog (yeast)
407823	mmu-miR-466f-5p	Baz2b	bromodomain adjacent to zinc finger domain, 2B
218639	mmu-miR-423-3p	Arl15	ADP-ribosylation factor-like 15
72999	mmu-miR-713	Insig2	insulin induced gene 2
18738	mmu-miR-540-3p	Pitpna	phosphatidylinositol transfer protein, alpha
102122	mmu-miR-125a-3p	Fam192a	family with sequence similarity 192, member A
16525	mmu-miR-409-3p	Kcnk1	potassium channel, subfamily K, member 1
66717	mmu-miR-362-3p	Ccdc96	coiled-coil domain containing 96
16553	mmu-miR-466j	Kif13a	kinesin family member 13A
228410	mmu-miR-466g	Cstf3	cleavage stimulation factor, 3' pre-RNA, subunit 3
18109	mmu-miR-770-5p	Mycn	v-myc avian myelocytomatosis viral related oncogene, neuroblastoma derived
353234	mmu-miR-540-3p	Pcdha2	protocadherin alpha 2
76500	mmu-miR-666-3p	Ip6k2	inositol hexaphosphate kinase 2
240354	mmu-miR-199a-5p	Malt1	MALT1 paracaspase
170638	mmu-miR-882	Hpcal4	hippocalcin-like 4
66724	mmu-miR-199a-3p	Tab3	TGF-beta activated kinase 1/MAP3K7 binding protein 3
243914	mmu-miR-484	Lgi4	leucine-rich repeat LGI family, member 4
268490	mmu-miR-883b-5p	Lsm12	LSM12 homolog
17196	mmu-miR-188-3p	Mbp	myelin basic protein
110380	mmu-miR-1187	Shroom2	shroom family member 2
20191	mmu-miR-129-5p	Ryr2	ryanodine receptor 2, cardiac
668166	mmu-miR-423-3p	Zxdb	zinc finger, X-linked, duplicated B
74103	mmu-miR-125a-3p	Nebl	nebulette
26361	mmu-miR-207	Avpr1b	arginine vasopressin receptor 1B
106564	mmu-miR-770-3p	Ppcs	phosphopantothenoylcysteine synthetase
20773	mmu-miR-1187	Sptlc2	serine palmitoyltransferase, long chain base subunit 2
65254	mmu-miR-466i-3p	Dpysl5	dihydropyrimidinase-like 5
54354	mmu-miR-713	Rassf5	Ras association (RalGDS/AF-6) domain family member 5
14167	mmu-miR-669h-5p	Fgf12	fibroblast growth factor 12
76740	mmu-miR-292a-5p	Efr3a	EFR3 homolog A
243312	mmu-miR-297b-5p	Elfn1	leucine rich repeat and fibronectin type III, extracellular 1
22717	mmu-miR-125b-5p	Zfp59	zinc finger protein 59
71435	mmu-miR-466f-5p	Arhgap21	Rho GTPase activating protein 21
100494	mmu-miR-770-5p	Zfand2a	zinc finger, AN1-type domain 2A
69683	mmu-miR-882	Emc10	ER membrane protein complex subunit 10
12622	mmu-miR-882	Cer1	cerberus 1, DAN family BMP antagonist
20452	mmu-miR-362-5p	St8sia4	ST8 alpha-N-acetyl-neuraminide alpha-2,8-sialyltransferase 4
668620	mmu-miR-324-5p	Zfp936	zinc finger protein 936
229615	mmu-miR-450b-3p	Pias3	protein inhibitor of activated STAT 3
69786	mmu-miR-532-3p	Tprkb	Tp53rk binding protein
21813	mmu-miR-292a-3p	Tgfbr2	transforming growth factor, beta receptor II
330450	mmu-miR-1187	Far2	fatty acyl CoA reductase 2
14235	mmu-miR-207	Foxm1	forkhead box M1
12801	mmu-miR-883b-5p	Cnr1	cannabinoid receptor 1 (brain)
239188	mmu-miR-679-5p	Enox1	ecto-NOX disulfide-thiol exchanger 1
107815	mmu-miR-34b-5p	Scml2	sex comb on midleg-like 2 (Drosophila)
17771	mmu-miR-296-3p	Mtl5	metallothionein-like 5, testis-specific (tesmin)
54638	mmu-miR-763	Ccdc22	coiled-coil domain containing 22
64406	mmu-miR-532-3p	Sp5	trans-acting transcription factor 5
20462	mmu-miR-292a-5p	Tra2b	transformer 2 beta homolog (Drosophila)
56392	mmu-miR-1187	Shoc2	soc-2 (suppressor of clear) homolog (C. elegans)
76899	mmu-miR-188-5p	Golga1	golgi autoantigen, golgin subfamily a, 1
13709	mmu-miR-450b-3p	Elf1	E74-like factor 1
242860	mmu-miR-680	Rsbn1l	round spermatid basic protein 1-like
19261	mmu-miR-207	Sirpa	signal-regulatory protein alpha
81535	mmu-miR-466j	Sgpp1	sphingosine-1-phosphate phosphatase 1
67071	mmu-miR-290a-5p	Rps6ka6	ribosomal protein S6 kinase polypeptide 6
74012	mmu-miR-466i-3p	Rap2b	RAP2B, member of RAS oncogene family
14783	mmu-miR-125a-5p	Grb10	growth factor receptor bound protein 10
433693	mmu-miR-188-5p	Akirin2	akirin 2
230119	mmu-miR-770-5p	Zbtb5	zinc finger and BTB domain containing 5
71145	mmu-miR-188-3p	Scara5	scavenger receptor class A, member 5
83762	mmu-miR-882	Otof	otoferlin
16679	mmu-miR-666-3p	Krt86	keratin 86
80889	mmu-miR-423-5p	Mesdc1	mesoderm development candidate 1
231803	mmu-miR-292a-3p	Mepce	methylphosphate capping enzyme
53421	mmu-miR-466f-5p	Sec61a1	Sec61 alpha 1 subunit (S. cerevisiae)
66251	mmu-miR-669a-5p	Arfgap3	ADP-ribosylation factor GTPase activating protein 3
319939	mmu-miR-466b-3p	Tns3	tensin 3
77864	mmu-miR-345-3p	Ypel2	yippee-like 2 (Drosophila)
109624	mmu-miR-686	Cald1	caldesmon 1
16370	mmu-miR-669a-5p	Irs4	insulin receptor substrate 4
26887	mmu-miR-882	Chst4	carbohydrate (chondroitin 6/keratan) sulfotransferase 4
110253	mmu-miR-1187	Triobp	TRIO and F-actin binding protein
58222	mmu-miR-882	Rab37	RAB37, member RAS oncogene family
20450	mmu-miR-291a-3p	St8sia2	ST8 alpha-N-acetyl-neuraminide alpha-2,8-sialyltransferase 2
213491	mmu-miR-690	Szrd1	SUZ RNA binding domain containing 1
23955	mmu-miR-296-3p	Nek4	NIMA (never in mitosis gene a)-related expressed kinase 4
59040	mmu-miR-125a-3p	Rhot1	ras homolog family member T1
67070	mmu-miR-466i-3p	Lsm14a	LSM14A mRNA processing body assembly factor
234734	mmu-miR-363-3p	Aars	alanyl-tRNA synthetase
223693	mmu-miR-760-3p	Tmem184b	transmembrane protein 184b
24135	mmu-miR-292a-3p	Zfp68	zinc finger protein 68
52897	mmu-miR-342-5p	Rbfox3	RNA binding protein, fox-1 homolog (C. elegans) 3
56438	mmu-miR-770-5p	Rbx1	ring-box 1
17381	mmu-miR-669a-5p	Mmp12	matrix metallopeptidase 12
67665	mmu-miR-199a-3p	Dctn4	dynactin 4
19266	mmu-miR-467g	Ptprd	protein tyrosine phosphatase, receptor type, D
50490	mmu-miR-199a-3p	Nox4	NADPH oxidase 4
63985	mmu-miR-129-5p	Gmfb	glia maturation factor, beta
22778	mmu-miR-466j	Ikzf1	IKAROS family zinc finger 1
217695	mmu-miR-125b-5p	Zfyve1	zinc finger, FYVE domain containing 1
223752	mmu-miR-542-3p	Gramd4	GRAM domain containing 4
14390	mmu-miR-129-5p	Gabpa	GA repeat binding protein, alpha
226144	mmu-miR-1190	Erlin1	ER lipid raft associated 1
20901	mmu-miR-540-3p	Strap	serine/threonine kinase receptor associated protein
140743	mmu-miR-680	Rem2	rad and gem related GTP binding protein 2
11488	mmu-miR-882	Adam11	a disintegrin and metallopeptidase domain 11
230738	mmu-miR-423-5p	Zc3h12a	zinc finger CCCH type containing 12A
51902	mmu-miR-666-3p	Rnf24	ring finger protein 24
50793	mmu-miR-883a-5p	Orc3	origin recognition complex, subunit 3
12527	mmu-miR-338-5p	Cd9	CD9 antigen
18759	mmu-miR-713	Prkci	protein kinase C, iota
56469	mmu-miR-466b-3p	Pias1	protein inhibitor of activated STAT 1
73102	mmu-miR-125a-3p	Slc22a23	solute carrier family 22, member 23
216760	mmu-miR-207	Mfap3	microfibrillar-associated protein 3
78656	mmu-miR-467f	Brd8	bromodomain containing 8
76577	mmu-miR-882	Faf2	Fas associated factor family member 2
18626	mmu-miR-763	Per1	period circadian clock 1
17306	mmu-miR-770-3p	Sypl2	synaptophysin-like 2
58245	mmu-miR-362-5p	Gpr180	G protein-coupled receptor 180
53418	mmu-miR-532-3p	B4galt2	UDP-Gal:betaGlcNAc beta 1,4- galactosyltransferase, polypeptide 2
108150	mmu-miR-883b-5p	Galnt7	UDP-N-acetyl-alpha-D-galactosamine: polypeptide N-acetylgalactosaminyltransferase 7
73122	mmu-miR-669a-5p	Tgfbrap1	transforming growth factor, beta receptor associated protein 1
381760	mmu-miR-466b-3p	Ssbp1	single-stranded DNA binding protein 1
18604	mmu-miR-465a-3p	Pdk2	pyruvate dehydrogenase kinase, isoenzyme 2
328365	mmu-miR-680	Zmiz1	zinc finger, MIZ-type containing 1
20249	mmu-miR-760-3p	Scd1	stearoyl-Coenzyme A desaturase 1
227835	mmu-miR-666-5p	Gtdc1	glycosyltransferase-like domain containing 1
19348	mmu-miR-338-5p	Kif20a	kinesin family member 20A
11539	mmu-miR-207	Adora1	adenosine A1 receptor
338346	mmu-miR-882	Gpr21	G protein-coupled receptor 21
12167	mmu-miR-212-3p	Bmpr1b	bone morphogenetic protein receptor, type 1B
242259	mmu-miR-409-3p	Slc44a5	solute carrier family 44, member 5
330941	mmu-miR-423-5p	AI593442	expressed sequence AI593442
55963	mmu-miR-466d-3p	Slc1a4	solute carrier family 1 (glutamate/neutral amino acid transporter), member 4
231659	mmu-miR-669a-5p	Gcn1l1	GCN1 general control of amino-acid synthesis 1-like 1 (yeast)
20471	mmu-miR-882	Six1	sine oculis-related homeobox 1
22630	mmu-miR-669h-5p	Ywhaq	tyrosine 3-monooxygenase/tryptophan 5-monooxygenase activation protein, theta polypeptide
17356	mmu-miR-466h-5p	Mllt4	myeloid/lymphoid or mixed-lineage leukemia; translocated to, 4
13844	mmu-miR-882	Ephb2	Eph receptor B2
109652	mmu-miR-362-5p	Acy1	aminoacylase 1
12939	mmu-miR-882	Pcdha7	protocadherin alpha 7
77803	mmu-miR-666-3p	Fam159b	family with sequence similarity 159, member B
70771	mmu-miR-882	Gpr173	G-protein coupled receptor 173
66816	mmu-miR-690	Thap2	THAP domain containing, apoptosis associated protein 2
18039	mmu-miR-345-3p	Nefl	neurofilament, light polypeptide
16835	mmu-miR-490-3p	Ldlr	low density lipoprotein receptor
14089	mmu-miR-338-5p	Fap	fibroblast activation protein
229593	mmu-miR-871-5p	Golph3l	golgi phosphoprotein 3-like
319642	mmu-miR-679-5p	Rab9b	RAB9B, member RAS oncogene family
118453	mmu-miR-763	Mmp28	matrix metallopeptidase 28 (epilysin)
245469	mmu-miR-702-3p	Pdzd4	PDZ domain containing 4
380684	mmu-miR-669h-5p	Nefh	neurofilament, heavy polypeptide
76132	mmu-miR-466i-3p	Faxc	failed axon connections homolog
15434	mmu-miR-362-3p	Hoxd3	homeobox D3
12421	mmu-miR-760-3p	Rb1cc1	RB1-inducible coiled-coil 1
68295	mmu-miR-484	Aar2	AAR2 splicing factor homolog
22608	mmu-miR-540-3p	Ybx1	Y box protein 1
22785	mmu-miR-1190	Slc30a4	solute carrier family 30 (zinc transporter), member 4
12394	mmu-miR-129-5p	Runx1	runt related transcription factor 1
229731	mmu-miR-331-5p	Slc25a24	solute carrier family 25 (mitochondrial carrier, phosphate carrier), member 24
68038	mmu-miR-342-5p	Chid1	chitinase domain containing 1
12291	mmu-miR-151-3p	Cacna1g	calcium channel, voltage-dependent, T type, alpha 1G subunit
66270	mmu-miR-1191a	Fam134b	family with sequence similarity 134, member B
29820	mmu-miR-292a-3p	Tnfrsf19	tumor necrosis factor receptor superfamily, member 19
100072	mmu-miR-680	Camta1	calmodulin binding transcription activator 1
72587	mmu-miR-490-3p	Pan3	PAN3 poly(A) specific ribonuclease subunit
17385	mmu-miR-125a-3p	Mmp11	matrix metallopeptidase 11
18044	mmu-miR-342-5p	Nfya	nuclear transcription factor-Y alpha
77053	mmu-miR-363-3p	Sun1	Sad1 and UNC84 domain containing 1
16522	mmu-miR-423-5p	Kcnj6	potassium inwardly-rectifying channel, subfamily J, member 6
16570	mmu-miR-679-5p	Kif3c	kinesin family member 3C
68151	mmu-miR-292a-3p	Wls	wntless homolog (Drosophila)
68292	mmu-miR-671-3p	Stt3b	STT3, subunit of the oligosaccharyltransferase complex, homolog B (S. cerevisiae)
235584	mmu-miR-1187	Dusp7	dual specificity phosphatase 7
12043	mmu-miR-669h-5p	Bcl2	B cell leukemia/lymphoma 2
320460	mmu-miR-188-5p	Vwc2l	von Willebrand factor C domain-containing protein 2-like
93760	mmu-miR-882	Arid1a	AT rich interactive domain 1A (SWI-like)
70791	mmu-miR-297b-5p	Hars2	histidyl-tRNA synthetase 2
18191	mmu-miR-1190	Nrxn3	neurexin III
240066	mmu-miR-467g	Zfp870	zinc finger protein 870
56309	mmu-miR-1187	Mycbp	MYC binding protein
71911	mmu-miR-883b-5p	Bdh1	3-hydroxybutyrate dehydrogenase, type 1
52132	mmu-miR-770-3p	Ccdc97	coiled-coil domain containing 97
13058	mmu-miR-297b-5p	Cybb	cytochrome b-245, beta polypeptide
100727	mmu-miR-1187	Ugt2b34	UDP glucuronosyltransferase 2 family, polypeptide B34
242409	mmu-miR-770-5p	Tmem8b	transmembrane protein 8B
14465	mmu-miR-666-3p	Gata6	GATA binding protein 6
68666	mmu-miR-760-3p	Svop	SV2 related protein
68465	mmu-miR-540-3p	Adipor2	adiponectin receptor 2
17842	mmu-miR-291b-3p	Mup3	major urinary protein 3
66315	mmu-miR-212-3p	Senp7	SUMO1/sentrin specific peptidase 7
212999	mmu-miR-702-3p	Tnpo2	transportin 2 (importin 3, karyopherin beta 2b)
77976	mmu-miR-883b-5p	Nuak1	NUAK family, SNF1-like kinase, 1
22324	mmu-miR-882	Vav1	vav 1 oncogene
70611	mmu-miR-763	Fbxo33	F-box protein 33
20181	mmu-miR-680	Rxra	retinoid X receptor alpha
16594	mmu-miR-883a-5p	Klc2	kinesin light chain 2
18002	mmu-miR-760-3p	Nedd8	neural precursor cell expressed, developmentally down-regulated gene 8
56469	mmu-miR-291a-5p	Pias1	protein inhibitor of activated STAT 1
218543	mmu-miR-501-3p	Srek1	splicing regulatory glutamine/lysine-rich protein 1
231712	mmu-miR-770-5p	Trafd1	TRAF type zinc finger domain containing 1
226098	mmu-miR-34b-5p	Hectd2	HECT domain containing 2
18646	mmu-miR-34b-5p	Prf1	perforin 1 (pore forming protein)
74479	mmu-miR-1191a	Snx11	sorting nexin 11
215008	mmu-miR-666-3p	Vezt	vezatin, adherens junctions transmembrane protein
30952	mmu-miR-450b-3p	Cngb3	cyclic nucleotide gated channel beta 3
81840	mmu-miR-882	Sorcs2	sortilin-related VPS10 domain containing receptor 2
230779	mmu-miR-883b-5p	Serinc2	serine incorporator 2
18933	mmu-miR-883b-5p	Prrx1	paired related homeobox 1
107971	mmu-miR-1190	Frs3	fibroblast growth factor receptor substrate 3
213988	mmu-miR-1187	Tnrc6b	trinucleotide repeat containing 6b
214133	mmu-miR-466h-5p	Tet2	tet methylcytosine dioxygenase 2
21374	mmu-miR-34b-5p	Tbp	TATA box binding protein
21750	mmu-miR-882	Terf2	telomeric repeat binding factor 2
338523	mmu-miR-362-3p	Kdm7a	lysine (K)-specific demethylase 7A
244421	mmu-miR-770-5p	Lonrf1	LON peptidase N-terminal domain and ring finger 1
108767	mmu-miR-666-3p	Pnrc1	proline-rich nuclear receptor coactivator 1
269784	mmu-miR-679-5p	Cntn4	contactin 4
17295	mmu-miR-34b-5p	Met	met proto-oncogene
67657	mmu-miR-292a-5p	Rabl3	RAB, member RAS oncogene family-like 3
77766	mmu-miR-292a-5p	Elp4	elongator acetyltransferase complex subunit 4
18627	mmu-miR-882	Per2	period circadian clock 2
116870	mmu-miR-423-5p	Mta1	metastasis associated 1
78405	mmu-miR-324-5p	Ntf5	neurotrophin 5
74287	mmu-miR-1187	Kcmf1	potassium channel modulatory factor 1
29808	mmu-miR-450b-3p	Mga	MAX gene associated
641376	mmu-miR-770-3p	Tomm40l	translocase of outer mitochondrial membrane 40 homolog-like (yeast)
235442	mmu-miR-682	Rab8b	RAB8B, member RAS oncogene family
56758	mmu-miR-292a-5p	Mbnl1	muscleblind-like 1 (Drosophila)
237898	mmu-miR-466j	Usp32	ubiquitin specific peptidase 32
224344	mmu-miR-362-5p	Rbm11	RNA binding motif protein 11
245424	mmu-miR-34b-5p	Gpr101	G protein-coupled receptor 101
72745	mmu-miR-291a-5p	Tmem161b	transmembrane protein 161B
18163	mmu-miR-467f	Ctnnd2	catenin (cadherin associated protein), delta 2
19713	mmu-miR-713	Ret	ret proto-oncogene
218820	mmu-miR-292a-5p	Zfp503	zinc finger protein 503
73106	mmu-miR-679-5p	Prss57	protease, serine 57
58231	mmu-miR-1190	Stk4	serine/threonine kinase 4
216825	mmu-miR-466i-3p	Usp22	ubiquitin specific peptidase 22
54646	mmu-miR-338-3p	Ppp1r3f	protein phosphatase 1, regulatory (inhibitor) subunit 3F
22195	mmu-miR-763	Ube2l3	ubiquitin-conjugating enzyme E2L 3
93713	mmu-miR-484	Pcdhga5	protocadherin gamma subfamily A, 5
68365	mmu-miR-669a-5p	Rab14	RAB14, member RAS oncogene family
224807	mmu-miR-207	Tmem63b	transmembrane protein 63b
246229	mmu-miR-199a-5p	Bivm	basic, immunoglobulin-like variable motif containing
217980	mmu-miR-207	Larp4b	La ribonucleoprotein domain family, member 4B
108089	mmu-miR-466h-5p	Rnf144a	ring finger protein 144A
268297	mmu-miR-686	Scml4	sex comb on midleg-like 4 (Drosophila)
98267	mmu-miR-466g	Stk17b	serine/threonine kinase 17b (apoptosis-inducing)
78334	mmu-miR-362-5p	Cdk19	cyclin-dependent kinase 19
233033	mmu-miR-423-5p	Samd4b	sterile alpha motif domain containing 4B
235415	mmu-miR-466h-5p	Cplx3	complexin 3
22379	mmu-miR-770-3p	Fmnl3	formin-like 3
20932	mmu-miR-345-3p	Surf4	surfeit gene 4
14904	mmu-miR-34b-5p	Gtpbp1	GTP binding protein 1
219135	mmu-miR-466g	Mtmr6	myotubularin related protein 6
55946	mmu-miR-345-3p	Ap3m1	adaptor-related protein complex 3, mu 1 subunit
230959	mmu-miR-297b-5p	Ajap1	adherens junction associated protein 1
226841	mmu-miR-1190	Vash2	vasohibin 2
13688	mmu-miR-680	Eif4ebp2	eukaryotic translation initiation factor 4E binding protein 2
232086	mmu-miR-125a-3p	Tmem150a	transmembrane protein 150A
18479	mmu-miR-423-5p	Pak1	p21 protein (Cdc42/Rac)-activated kinase 1
13607	mmu-miR-151-5p	Eda	ectodysplasin-A
78560	mmu-miR-680	Adgra2	adhesion G protein-coupled receptor A2
24135	mmu-miR-804	Zfp68	zinc finger protein 68
16196	mmu-miR-142a-3p	Il7	interleukin 7
53621	mmu-miR-409-3p	Cnot4	CCR4-NOT transcription complex, subunit 4
268420	mmu-miR-125a-3p	Alkbh5	alkB homolog 5, RNA demethylase
109934	mmu-miR-1190	Abr	active BCR-related gene
226151	mmu-miR-883a-5p	Fam178a	family with sequence similarity 178, member A
20358	mmu-miR-466c-5p	Sema6a	sema domain, transmembrane domain (TM), and cytoplasmic domain, (semaphorin) 6A
21825	mmu-miR-466j	Thbs1	thrombospondin 1
414872	mmu-miR-883b-5p	Zyg11b	zyg-ll family member B, cell cycle regulator
217304	mmu-miR-362-3p	Cd300lb	CD300 antigen like family member B
68770	mmu-miR-363-3p	Phtf2	putative homeodomain transcription factor 2
14151	mmu-miR-466j	Fech	ferrochelatase
320183	mmu-miR-125b-5p	Msrb3	methionine sulfoxide reductase B3
63985	mmu-miR-871-5p	Gmfb	glia maturation factor, beta
381990	mmu-miR-532-3p	Zbtb2	zinc finger and BTB domain containing 2
269053	mmu-miR-763	Gpr152	G protein-coupled receptor 152
225724	mmu-miR-423-3p	Mapk4	mitogen-activated protein kinase 4
13641	mmu-miR-763	Efnb1	ephrin B1
70791	mmu-miR-1187	Hars2	histidyl-tRNA synthetase 2
67039	mmu-miR-466d-3p	Rbm25	RNA binding motif protein 25
11518	mmu-miR-804	Add1	adducin 1 (alpha)
52609	mmu-miR-466h-5p	Cbx7	chromobox 7
101358	mmu-miR-669f-3p	Fbxl14	F-box and leucine-rich repeat protein 14
15925	mmu-miR-125a-3p	Ide	insulin degrading enzyme
240690	mmu-miR-362-3p	St18	suppression of tumorigenicity 18
17113	mmu-miR-199a-5p	M6pr	mannose-6-phosphate receptor, cation dependent
15465	mmu-miR-296-3p	Hrh1	histamine receptor H1
329154	mmu-miR-669h-5p	Ankrd44	ankyrin repeat domain 44
226122	mmu-miR-296-5p	Ubtd1	ubiquitin domain containing 1
74111	mmu-miR-760-3p	Rbm19	RNA binding motif protein 19
[truncated: 10,302 more rows]
